# Supplementary material for: Quantitative Proteome Analysis of Temporally Resolved Phagosomes Following Uptake Via Key Phagocytic Receptors
Source: Mol Cell Proteomics. 2015 May;14(5):1334–49. doi: 10.1074/mcp.M114.044594 (PMC4424403; doi:10.1074/mcp.M114.044594)
Supplement: Supplemental Data [file supp_M114.044594_mcp.M114.044594-7.xlsx]

## Sheet: Supp Table 1 - proteins_log2_ra
30/0 Avidin-1	30/0 Avidin-2	30/0 Avidin-3	30/0 Calreticulin-1	30/0 Calreticulin-2	30/0 Calreticulin-3	30/0 iC3b-1	30/0 iC3b-2	30/0 iC3b-3	30/0 IgG-1	30/0 IgG-2	30/0 IgG-3	30/0 LPS-1	30/0 LPS-2	30/0 LPS-3	30/0 Mannan-1	30/0 Mannan-2	30/0 Mannan-3	30/0 PS-1	30/0 PS-2	30/0 PS-3	30/150 Avidin-1	30/150 Avidin-2	30/150 Avidin-3	30/150 Calreticulin-1	30/150 Calreticulin-2	30/150 Calreticulin-3	30/150 iC3b-1	30/150 iC3b-2	30/150 iC3b-3	30/150 IgG-1	30/150 IgG-2	30/150 IgG-3	30/150 LPS-1	30/150 LPS-2	30/150 LPS-3	30/150 Mannan-1	30/150 Mannan-2	30/150 Mannan-3	30/150 PS-1	30/150 PS-2	30/150 PS-3	30/30 Avidin-1	30/30 Avidin-2	30/30 Avidin-3	30/30 Calreticulin-1	30/30 Calreticulin-2	30/30 Calreticulin-3	30/30 iC3b-1	30/30 iC3b-2
-0.208861	-0.445952	-0.356606	-0.0918634	-0.278059	-0.291486	0.125387	-0.412616	-0.745551	-0.362455	-0.490274	-0.562282	0.131985	-0.165806	-0.0115007	-0.13155	-0.245591	0.0193461	-0.350854	-0.209645	-0.619847	-0.221707	-0.0611798	-0.130665	0.0542234	0.189414	-0.322397	0.0311129	0.0802483	-0.0668051	0.277152	0.628447	0.606537	0.216486	0.494467	0.0850168	0.547943	0.158337	-0.265136	-0.192365	-0.302813	-0.556754	-0.34225	-0.476739	-0.360546	-0.240026	-0.0813237	0.0482362	-0.361639	0.100978
-0.585345	-0.532783	-0.661844	-0.655762	-0.34828	-0.404114	-0.81041	-0.661205	-0.411234	-0.956012	-0.554591	-0.593812	-0.53665	-0.377126	-0.471929	-0.522115	-0.468851	-0.298424	-0.338068	-0.649978	-0.335845	0.475915	0.482125	0.43957	0.798673	0.722641	0.54092	0.320543	0.641731	0.557778	0.12499	0.638305	0.75745	0.529771	0.724738	0.76757	0.620399	1.11483	0.691177	0.503349	0.634036	0.244765	0.316146	0.414677	0.691891	0.305912	0.332278	-0.00268594	0.308244	0.255682
-0.314589	-0.285249	-0.242925	-0.321802	-0.069679	-0.119009	-0.568794	-0.4569	0.0816123	-0.781727	-1.26143	-0.237932	-0.589377	-0.29488	-0.256425	-0.13435	-0.6453	0.0703893	-0.297981	0.00733906	-0.0457292	-0.257442	-0.715533	-1.21524	-0.481364	-0.963729	-1.18945	-0.922429	-0.811549	-1.82792	-0.891857	-1.2975	-1.34993	-0.70106	-1.58658	-0.458842	-0.691662	-0.819903	-1.0352	-0.849908	-0.618783	-0.653469	0.510456	0.497638	0.505992	0.254352	0.29537	-0.320126	0.608526	0.245374
0.000721115	-0.0108028	-0.114754	-0.486327	-0.233787	0.288772	0.279055	0.00619029	-0.221623	0.472904	0.653335	0.282736	0.920903	-0.11196	0.508327	0.169925	0.0583859	0.185486	-0.0543474	-0.269025	-0.0247807	0.0604624	-0.101768	0.283092	0.015212	-0.40173	0.880646	0.619084	-0.235059	0.350045	0.664483	0.162984	0.886121	0.350045	0.156008	-0.0527902	-0.132989	-0.259651	0.471448	-0.234873	0.103128	-0.0764629	-0.314123	-0.257649	-0.702421	-0.233176	-0.421361	-0.570764	-0.331409	0.288299
0.0846086	0.459327	0.308361	0.257493	0.356144	-0.00381376	0.0398403	0.330214	0.156785	0.00173014	0.0388575	0.086512	-0.0199893	0.218843	-0.0414171	0.18574	0.232784	-0.0583378	0.387583	0.444031	0.358059	-0.0558612	0.0621218	0.0318186	-0.0651287	0.0736831	0.236217	-0.179498	0.0888201	-0.0807743	-0.202439	0.184217	0.0716254	0.0536674	0.306962	0.284159	0.204516	-0.0865074	0.0837921	0.0271541	-0.107539	-0.0185857	-0.215932	-0.120514	-0.0375028	-0.0411647	-0.00153008	-0.215412	-0.161669	-0.170491
0.0506061	0.642748	0.124461	0.482022	0.55159	0.215368	0.0475383	0.267356	0.501312	-0.160814	0.894372	0.636543	-0.728001	0.508327	0.557386	-0.196591	0.448373	0.542407	0.482332	0.153416	0.550014	-0.105768	0.102053	0.00561564	-0.175306	0.235359	0.175301	-0.153703	0.399116	-0.508814	-0.00639082	0.199751	0.240375	0.134878	0.204266	0.462367	0.605115	0.443713	0.268434	0.249385	0.171719	0.116232	0.0264459	0.223917	0.464041	0.303693	0.474981	0.460376	-0.0774216	-0.657354
1.00763	0.805953	1.22373	0.97519	0.985865	0.642286	0.685447	0.856548	0.716596	0.847997	0.971001	0.939227	1.02574	0.90458	0.72779	0.833011	0.701505	0.474877	1.30725	1.37189	0.981853	-0.413154	-0.378457	-0.416693	-0.514841	-0.537089	-0.482351	-0.249496	-0.540862	-0.294279	-0.265917	-0.422346	-0.474693	-0.517007	-0.425501	-0.383511	-0.631891	-0.586644	-0.571665	-0.340423	-0.450143	-0.658971	-0.481364	-0.355848	-0.496142	-0.208394	-0.227084	-0.212651	-0.443281	0.574731
-0.605683	-0.0684834	-0.0222878	-0.277342	-0.0913408	-0.145478	-0.414999	-0.0401705	-0.309395	-1.06776	-0.560345	-0.522924	-0.730344	-0.00990192	-0.216585	-0.315774	-0.27507	-0.449651	0.283448	0.0612924	-0.151218	0.101381	-0.0299563	0.0285691	0.183074	-0.038673	-0.389224	-0.271426	0.00748262	-0.601781	-0.240742	-0.191673	-0.291786	0.00230651	-0.252759	0.45133	0.109294	0.287591	-0.0447765	0.317188	0.00992034	-0.236911	0.420401	0.803888	0.556601	0.390558	0.442333	0.252052	0.346645	0.239154
-0.556584	-0.789761	-0.668708	-0.777492	-0.87689	-0.756965	-0.3359	-0.924645	-1.00662	-1.2348	-1.50684	-0.730536	-0.636167	-0.858175	-0.894215	-0.869728	-0.816901	-0.722325	-0.505165	-0.70557	-0.870651	0.06226	0.424492	0.066537	0.513693	0.501108	0.0716254	0.925088	0.170182	0.232538	0.425996	0.562865	0.767401	0.595981	1.00252	0.609471	0.0144981	0.24817	-0.372132	0.1125	0.504671	-0.00475429	-0.666668	-0.558049	-1.11647	-0.422056	-0.239702	0.334454	-1.01759	-0.00653576
0.348799	0.619554	0.373398	0.233029	0.599984	0.0869197	0.265557	0.733181	0.268554	0.414677	0.0985544	0.605494	0.182184	0.447103	0.422771	0.303109	0.529171	0.170694	0.370388	0.539729	0.243913	-0.413768	-0.522716	-0.320612	-0.750615	0.0483758	-0.492789	-0.834931	-0.599528	-0.626536	-0.34683	-0.534287	-0.279021	-0.544645	0.054779	-0.106281	-1.06643	0.032242	-0.175257	-0.278724	-0.507501	0.275961	-8.66e-05	-0.224941	0.242328	-0.140953	-0.107943	-0.0930786	-0.217055	-0.47307
0.332851	0.21661	0.422448	0.415326	0.032242	0.201885	0.141171	0.396598	0.282499	0.380508	0.132906	0.401084	0.0856966	0.399882	0.218719	0.18954	0.183328	0.228357	0.804549	0.458907	0.341189	0.188654	-0.023475	-0.206695	0.146786	0.176195	-0.197335	0.3639	0.0489337	0.205393	0.220454	0.256528	0.0170666	0.124857	0.136716	0.229834	0.09815	-0.0128102	-0.0420854	0.067088	-0.101072	-0.0771476	-0.199603	-0.12975	0.00187425	0.0304067	-0.0930786	-0.0868751	-0.127415	-0.180463
-0.524272	-0.291892	-0.635674	-0.507193	-0.288981	-0.462495	-0.387147	-0.601672	-0.227033	-1.11198	-0.891108	-0.594029	-0.873767	-0.424862	-0.512843	-0.290604	-0.670934	-0.330356	-0.143229	-0.411138	-0.480196	0.448478	0.428357	0.208767	0.348346	0.506602	-0.06124	0.184598	0.618896	0.0886844	0.095722	0.145482	0.127501	0.370053	0.489132	0.789604	0.657548	0.492007	0.245252	0.841249	0.415218	0.439357	0.254352	0.331476	0.460271	0.231432	0.307312	0.482642	0.231924	-0.0144996
0.818196	0.170951	0.887447	2.10346	0.703987	0.608052	0.0221902	1.53237	-0.933353	-0.933187	0.458592	-1.51466	0.694301	-0.0850681	0.0654344	1.66211	-0.542416	-1.1861	0.576764	1.47218	0.27608	0.0976109	1.99675	3.31589	-0.412174	-1.4321	3.48916	-2.50988	0.830174	-0.966884	-1.22617	0.0280033	0.468531	0.582267	0.38637	2.02783	2.09741	-0.837996	3.15452	1.89352	2.094	2.91611	-0.363958	0.492417	-0.411215	-0.762216	-0.270417	-0.0768737	0.873498	0.957097
0.120883	0.639232	0.757791	0.468635	0.576667	0.287118	-0.184113	0.449218	0.131721	0.225769	0.224164	0.214622	0.753348	0.468948	0.443713	0.716947	0.166587	-0.585994	0.109695	0.553459	0.45386	0.113567	-0.364459	-0.298478	0.247927	0.0666747	-0.11677	-0.0298974	-0.0204721	-0.110215	0.195852	-0.0901578	-0.410447	0.0764222	-0.296315	0.197488	-0.363679	-0.259979	-0.378588	-0.261725	-0.153366	-0.38513	-0.134477	-0.126376	-0.0817206	-0.412443	0.0483758	-0.126896	0.0846086	0.367147
-0.827487	-0.648236	-0.675742	-0.519342	-0.404573	-0.785179	-0.339528	-0.37662	0.104873	-0.792657	-1.2675	-0.227979	-0.761189	-0.6256	-0.586103	-0.617388	-0.445696	-0.407593	-0.482089	-0.419391	-0.224806	-0.169615	-0.383416	-0.150561	0.187007	-0.0350174	-0.119651	0.0182068	0.211137	0.127237	-0.308519	0.266637	0.143132	0.254352	0.298893	0.508327	-0.0658685	0.205267	0.0747794	0.212134	-0.0113553	-0.580461	0.101247	-0.463947	-0.233651	0.246712	-0.00649231	-0.0332151	-0.0642687	-0.528615
-0.152468	-0.0417141	0.241108	0.107286	0.205768	-0.319532	-0.476779	0.0676387	-0.825542	-0.952155	-0.418948	-0.551987	-0.339838	0.118626	-0.106281	-0.16301	-0.17798	-0.733651	0.189793	0.279055	0.0244615	0.369829	1.22682	1.23002	0.32435	0.703721	1.33462	0.137897	0.778965	0.732834	0.206768	0.869871	1.04754	0.860764	1.06226	1.29531	1.36586	1.02928	1.27733	1.24653	0.922883	1.14307	-0.147282	0.399007	0.320773	0.10608	0.521151	-0.426722	0.416407	0.681494
0.693052	0.810731	0.676899	0.722204	0.828469	0.581881	0.501516	0.899408	0.286645	0.473943	1.53077	0.92691	0.621993	0.913263	0.772477	0.779974	0.955164	0.321582	0.784504	0.646531	0.706022	-0.258373	-0.208461	0.0688771	-0.337886	-0.754821	0.283448	0.0655723	-0.465719	-0.388261	0.223299	-0.222212	0.0384361	-0.0655967	-0.3002	-0.222566	-0.204782	-0.432357	0.212881	-0.0180012	-0.307912	0.193961	-0.221051	-0.515336	-0.738939	-0.359268	-0.412923	-0.285073	-0.227776	-0.311703
-0.464345	-0.308537	0.0366088	0.0540844	-0.154217	-0.287783	-0.556139	-0.290215	-0.154185	-0.769084	-0.768912	-0.337849	-0.758111	-0.098104	-0.39817	-0.0269104	-0.359083	-0.366652	-0.0830801	0.0760118	-0.208411	0.311852	0.248656	0.459641	0.582267	0.567351	0.458277	0.344488	0.466653	0.338567	0.24123	0.213378	0.313826	0.609377	0.587269	0.936063	0.713256	0.829931	0.486045	0.431142	0.550211	0.309526	0.269392	0.216113	0.181293	0.147437	0.0899048	0.173255	0.257131	0.0339339
0.322274	0.108357	0.183328	0.211261	0.0858326	0.132774	0.12075	0.16337	0.109829	0.103128	-0.543047	0.157173	0.505281	0.140779	0.172616	0.189666	0.173767	0.0476779	0.457437	0.257856	0.283092	0.16221	-0.196773	-0.172587	0.243913	-0.364088	-0.356587	0.117296	0.03492	0.021764	0.090718	-0.165661	0.200755	0.327342	0.00187425	-0.270939	0.497025	0.0758749	-0.192925	0.0848807	-0.882039	-0.150961	-0.0725889	-0.121973	-0.408397	-0.152676	-0.340002	0.0594937	-0.234991	-0.157447
0.337882	0.00374607	-0.242038	0.471656	0.175301	0.158596	0.0535284	0.25411	-0.354335	-0.119291	0.576184	-0.329613	0.253868	0.404249	0.403159	0.43808	-0.0838291	-0.652334	-0.874111	-0.114707	0.169155	-0.0691642	0.000865329	-0.156	-0.0377101	0.214498	0.214	0.157691	-0.0320641	-0.112755	0.302758	0.0392789	-0.259962	0.121413	-0.118116	-0.102512	-0.440459	0.0278618	-0.00701405	-0.334316	-0.442673	-0.0907722	-0.335426	-0.373047	-0.442693	-0.809094	-0.642955	-0.0717396	-0.0200039	-0.255804
0.313478	0.122739	-0.143086	0.0930192	0.229957	0.16723	0.283448	0.137897	0.29772	0.129613	0.263635	0.300065	0.0999011	0.271545	0.549127	0.230572	0.180912	0.200755	0.321466	0.218347	0.18954	0.417056	0.203765	0.387032	0.399116	0.66257	0.698307	0.755571	0.521453	0.455229	0.548239	0.763327	0.777872	0.610511	0.806943	0.938926	0.42094	0.324119	0.973868	0.335712	0.410884	0.594357	-0.160589	-0.249874	0.0554733	-0.0553064	0.109427	-0.0125627	0.0193461	-0.198725
0.47633	0.549127	0.504366	0.774671	0.66339	0.846152	0.497229	0.337996	0.519341	0.442227	0.662206	0.415326	0.369159	0.643487	0.75292	0.415542	0.579856	0.521955	0.275245	0.49334	0.473735	-0.103333	0.121546	0.0287106	-0.0770715	-0.228824	-0.105753	-0.0415953	-0.0100327	-0.434734	0.144829	0.240131	0.0851526	0.266757	0.206893	0.192952	0.072586	0.0382958	-0.161524	0.0287106	-0.0867525	0.073546	-0.232345	-0.098243	-0.250612	-0.174817	-0.216636	-0.414153	-0.18664	-0.175745
0.0662615	0.239398	0.196103	0.389457	0.033793	0.0394191	0.111833	0.111298	0.0885487	-0.0571665	0.119024	0.095722	-0.236384	0.191815	-0.0198723	-0.0859101	-0.023783	0.0127832	0.267476	0.167358	0.00144204	0.215368	-0.0891446	-0.230127	0.0931545	0.18612	-0.118555	0.0852886	-0.0415507	0.250962	0.0180643	0.168899	0.279293	0.160791	0.166972	0.015212	-0.0421003	0.0569996	0.0137839	-0.0920787	0.0990932	-0.0100037	-0.0948339	-0.0237977	0.0758749	0.0244615	0.0809305	-0.155116	-0.0579773	-0.00108244
-0.36086	-0.230838	0.0315363	0.0371714	0.0359054	-0.250114	-0.562794	-0.30868	0.0153548	-0.744028	-0.794007	-0.288858	-0.73226	-0.0628816	-0.362807	-0.0372956	-0.454427	-0.235348	-0.362714	0.0508847	-0.196773	0.405884	0.171463	0.375401	0.856866	0.744247	0.311038	0.419863	0.636915	0.401521	0.343692	0.23585	0.418676	0.608526	0.655901	1.02347	0.618333	0.96798	0.490467	0.457437	0.594166	0.134089	0.308011	0.256407	0.226262	0.3122	0.160404	-0.0277632	0.319734	0.0060466
0.114767	0.0959919	0.0799754	-0.0785636	0.211386	-0.180054	-0.105753	-0.12751	0.180912	0.0149266	0.416732	0.129349	0.067088	0.348346	-0.0130721	0.181548	-0.146116	0.0465609	0.270469	-0.115238	0.00891703	0.0112093	0.097476	-0.0908797	0.0628125	0.492622	0.40806	0.0114957	0.356707	-0.110589	-0.0723765	0.365133	0.132774	-0.0650533	0.356595	0.371838	0.301119	0.402722	0.170053	0.052555	0.123004	-0.192381	-0.0372807	0.168257	0.397365	-0.0128102	0.189414	0.459117	0.0156403	-0.0166434
-0.134509	-0.0649628	0.199751	0.495695	-0.195038	-0.31946	-0.446856	-0.0566412	-0.178355	-0.342122	-0.289545	0.00100953	-0.369334	-0.278426	0.10044	-0.32054	-0.40723	0.283803	0.239276	-0.0662159	-0.023915	-0.159718	-0.162137	-0.394562	0.0174944	0.0258793	-1.01243	0.0082	0.491289	-0.164254	0.14978	0.038998	-0.477221	-0.48072	0.475915	0.0606008	0.381173	0.412294	0.0394191	0.293017	-0.357622	-0.185015	-0.173043	-0.000245268	0.013641	-0.55616	0.231801	0.262914	-0.222784	-0.405471
0.51339	0.686613	0.608431	0.729705	0.637378	0.620868	0.533364	0.426211	0.0680517	0.946207	1.4143	0.908582	0.706022	0.54092	0.536451	0.722116	0.720979	0.235359	-0.111945	-0.207128	-0.213671	-0.485539	-0.295889	-0.10002	0.0133551	-0.397505	0.0659858	-0.0828968	-0.552072	-0.601453	0.414244	-0.138807	-0.0469508	0.0781998	-0.384414	-0.224166	-0.401825	-0.116176	-0.155679	-0.748844	-0.522136	-0.72855	0.00633395	-0.28736	-0.883475	-0.18774	-0.355941	-0.175827	-0.135079	0.366812
-0.146643	-0.301053	-0.343568	-0.487601	-0.768494	-0.355885	0.0831111	-0.265501	-0.314733	0.169412	-0.109748	-0.247577	-0.0440475	-0.456286	-0.0812627	-0.431209	-0.581907	-0.228791	-0.68564	-0.661273	-0.544519	-0.458128	-0.174719	0.179766	-0.730751	-0.782918	0.372395	-0.0191704	-0.092048	0.276556	-0.256063	-4.33e-05	-0.00586922	-0.117396	-0.438444	-0.57626	-0.836295	-0.330755	-0.251281	-0.708632	-0.495288	-0.277866	-0.365221	-0.3821	-1.19919	-0.102682	-0.623643	-0.0711939	-0.349695	1.22151
-0.151506	0.213129	0.419863	-0.0131304	0.199248	-0.140746	0.111966	0.300885	-0.281983	-0.299454	-0.202721	-0.338725	0.465295	0.0659858	-0.0826981	-0.295429	-0.163688	-0.421863	0.739416	0.539333	-0.144919	0.0771063	0.366364	0.566766	-0.0449402	0.226509	0.349025	-0.229467	0.256045	-0.079539	-0.45413	-0.119103	0.0347792	0.0606008	-0.0537782	0.285698	0.684011	0.640251	0.462367	0.67735	0.331247	0.587365	0.098689	0.361432	0.564134	0.166972	0.1396	-0.123984	0.0124972	0.409907
-0.133654	0.0254541	-0.282737	0.1644	-0.0589087	-0.424513	-0.261708	-0.24296	-0.204067	-0.130334	0.165044	0.190552	0.0594937	0.0398403	-0.0464144	-0.132451	0.0361869	-0.249068	-0.0135235	-0.0664878	-0.115379	-0.49216	-0.0224197	-0.32404	-0.603293	-0.0407937	-0.195005	-0.339528	-0.148081	-0.093171	-0.094033	0.17594	0.0446039	-0.200929	0.20389	0.205267	0.182438	-0.00785516	-0.203518	-0.0122862	-0.185048	-0.310128	-0.198411	-0.298779	-0.288699	-0.47299	-0.255718	0.214622	-0.481727	-0.414249
0.0578315	0.26111	0.173895	0.0540844	0.193835	1.02176	0.174151	0.556797	0.327802	-0.319406	0.477159	0.0343565	-0.161072	0.222557	0.491084	0.103128	0.414352	0.268195	0.360758	0.263395	0.310107	0.123269	-0.0494868	0.335369	-0.159508	-0.323859	0.0714881	-0.150433	-0.128409	0.0790197	-0.0534488	-0.199603	0.196607	-0.121486	-0.209678	0.0196308	-0.00933552	0.00374607	-0.0254119	0.123004	0.0608775	0.389677	0.0756011	-0.0964527	0.0149266	-0.101598	-0.369427	-0.46905	0.190172	0.0802483
0.0799754	0.263756	0.296545	0.290896	0.305795	0.40969	0.195726	0.234992	0.156785	-0.114691	0.202136	-0.038347	-0.242806	0.445515	0.319271	0.0539454	0.00259443	0.0204844	0.358284	0.358734	0.281194	0.0640551	-0.00340876	0.0610158	-0.100469	-0.258736	-0.112366	0.0116388	-0.0117334	-0.0454016	0.151209	0.0426443	0.107554	0.164014	-0.0290286	0.109026	0.153286	0.141564	0.0475383	-0.131945	-0.0541676	0.127897	0.0734089	-0.00620245	0.0528332	-0.0549917	0.144438	-0.0353722	-0.0556213	-0.13397
-0.0605026	0.0697022	0.161436	-1.44e-05	0.0996318	0.0153548	0.014641	0.0439044	0.205393	-0.351774	-0.50787	-0.150721	-0.123104	0.124196	0.00776951	0.328492	-0.208678	0.108892	0.413377	0.138421	0.054779	0.129085	-0.0643893	-0.229416	-0.113489	0.251931	-0.472229	0.00834347	0.143916	-0.521184	-0.297768	0.0905825	-0.13868	0.100574	0.311038	0.225028	0.153157	0.387142	-0.264929	0.11703	0.110096	-0.282562	-0.132878	0.143394	0.243181	-0.0235337	0.081476	-0.0782743	-0.15343	-0.178404
-0.316312	-0.348115	-0.0695276	-0.408991	-0.239021	-0.365128	-0.410026	-0.499749	-0.268643	-0.46562	-0.74468	-0.249393	-0.502791	-0.262936	-0.438542	-0.0344115	-0.290392	-0.289386	-0.34716	-0.149233	-0.270399	0.310922	0.210638	0.30906	0.334225	0.342441	-0.241305	0.37629	0.436268	0.297837	0.259544	0.2806	0.474358	0.380175	0.332049	0.159887	0.329066	0.430821	0.299479	0.390007	0.382059	0.087327	0.0517201	0.0132121	0.166073	-0.0496959	-0.0733629	-0.320414	0.0801119	-0.0710878
-0.424107	-0.020399	0.184978	-0.145685	0.114367	-0.098691	-0.640794	0.0882773	-0.0168622	-0.622665	-0.65649	-0.156724	-0.625133	-0.0867219	-0.136965	-0.0735451	-0.256132	-0.213671	-0.181608	0.42664	0.133958	0.444243	0.496513	0.813771	0.482022	0.556993	0.656359	0.189034	0.634593	0.537942	0.0458623	0.448161	0.661385	0.623586	0.782325	1.40621	0.757279	0.983605	0.890174	0.662297	0.972472	0.706995	0.219339	0.485942	0.676538	0.0888201	0.263395	-0.170962	0.336398	0.0423642
0.167101	0.211386	0.631337	-0.121345	0.610322	0.0655723	-0.0785941	0.455123	-0.045625	-0.00840653	0.748204	0.508936	0.19774	0.643671	0.421264	0.116232	0.506602	0.191815	0.486766	0.518535	0.420617	-0.11915	0.221815	0.357158	-0.0989227	0.0962619	0.52647	0.0984196	0.171975	-0.200448	0.149389	0.601697	-0.163672	0.157044	0.720191	0.842858	0.717298	0.323543	0.253384	0.285106	0.0922074	-0.123387	-0.174345	0.283685	0.0363276	0.0950467	0.0513026	-0.0138877	-0.442301	-0.145175
0.0775164	0.0153548	0.320543	0.670659	-0.0227421	-0.184457	-0.504448	0.646255	-0.717904	-1.10392	-0.316995	-0.596383	-0.0419666	0.090447	-0.00148678	-0.0153596	0.2949	-0.648575	0.622837	0.486251	0.168385	-0.326606	0.800248	1.03605	0.175429	NaN	1.01128	NaN	0.188274	0.245739	-0.218414	0.288418	0.254715	0.578021	0.565987	1.27477	1.16389	0.983751	1.27501	1.30077	0.874915	0.872789	-0.370098	-0.217524	-0.127415	-0.412904	0.105276	0.27739	-0.499402	-0.207678
-0.497873	-0.706983	-0.330774	-0.343055	-0.470189	-0.701858	-0.461263	-0.725017	-0.756745	-0.713758	-0.639579	-0.856241	-0.603906	-0.384565	-0.452234	-0.763881	-1.02137	-0.743062	-0.977469	-0.65415	-0.907332	0.018919	0.182438	0.274411	-0.237915	-0.0132469	0.33674	-0.117443	0.358734	0.0809305	-0.251178	0.174023	0.352081	0.0402613	0.130799	0.253626	0.228111	0.176067	0.224534	0.0894982	0.0912598	0.0992279	0.14991	0.312084	-0.0326543	0.134352	0.095587	-0.50132	0.320196	0.862908
0.0177795	0.201885	-0.164383	-0.0210429	0.0106367	-0.109981	0.112233	0.0425042	-0.173189	0.0190613	-0.514552	0.187134	-0.205297	0.154194	0.355693	-0.0152138	0.121944	0.00259443	-0.517523	-0.351571	-0.0824536	0.431248	-0.210396	-0.47295	-0.199918	-0.502485	-0.732356	0.378512	-0.251367	0.122739	0.300768	-0.267132	-0.306377	0.215865	-0.38964	-0.577078	-0.193899	-0.159525	0.0742315	0.00317045	-0.209061	-0.345051	-0.305931	-0.326733	-0.486873	-0.354557	-0.45504	-0.341336	-0.669717	-0.618074
0.276794	0.434455	0.243791	0.562865	0.343351	0.127105	0.330788	0.179766	0.180403	-0.0883774	0.120086	0.0615688	-0.0925248	0.415001	0.284869	0.373621	0.393965	0.190299	0.488721	0.133037	0.29772	0.170053	0.151599	-0.220547	-0.0378286	0.121413	0.110363	-0.0806828	0.404467	-0.018995	-0.0743955	0.47747	0.241474	0.281312	0.601887	-0.0423677	0.377734	0.231924	-0.0944027	0.151859	0.307195	0.112633	0.131853	0.399663	0.255199	0.135404	0.100843	0.173383	0.0692898	-0.0735147
0.156655	0.0779266	0.231064	0.32987	0.0997664	-0.0434824	-0.017125	0.0184917	0.272859	0.0805212	-0.136188	-0.108099	-0.0967149	0.242938	-0.136347	0.123666	-0.249376	0.182184	0.283566	0.184344	-0.10403	0.0777899	0.104203	-0.0697396	0.134615	0.231924	-0.350817	0.0586628	0.00619029	0.507617	-0.090035	0.347099	0.46425	0.0798389	0.350384	0.239031	0.0772429	0.24987	0.250234	0.1153	0.272979	0.228357	-0.108736	-0.0450444	0.213752	-0.0233577	0.00100953	-0.424843	0.0677764	0.0294175
0.218099	0.101784	0.24987	0.409581	0.0060466	0.218471	0.137897	0.192573	-0.0243845	0.173895	0.0912598	0.266157	-0.0309288	0.0961269	0.0791561	-0.0585331	-0.0910181	0.334339	0.249142	0.0388575	0.111298	-0.0267341	0.0913952	-0.13649	0.228357	0.301354	-0.088853	0.211012	0.0959919	0.420186	-0.0476068	0.230695	0.222557	0.235114	0.318808	0.257011	0.122871	0.308361	0.0364681	0.273934	0.293724	0.0762854	-0.113052	0.0264459	0.102994	-0.0316069	0.0267293	-0.063771	-0.0387323	0.0328061
0.590818	0.555522	-0.428935	0.305329	-0.273221	0.682573	1.36692	0.672199	0.751292	0.234501	-0.507193	-0.0619326	0.23131	-0.376864	0.609188	0.615322	0.30906	0.337197	-0.135412	0.920217	0.60985	0.766892	-0.285776	0.724039	0.218967	0.0945064	-0.737976	0.420725	0.665393	0.354678	0.363227	-0.0523114	1.40316	-0.418755	-0.38513	-0.133401	-1.18561	-0.807629	0.115965	-0.870203	0.28629	1.22989	0.64957	-0.146675	-0.0430215	-0.214759	-0.736509	1.06757	0.265437	0.439676
0.599794	0.175684	-0.0665482	1.13468	-0.180643	0.8746	0.362779	0.65581	0.421479	-0.16613	-0.0252651	-0.227996	0.884481	-0.220244	0.103263	0.889707	0.103665	-0.0763412	-0.159299	0.612966	0.328836	-0.467274	0.0476779	1.02041	-0.409719	-0.0571515	0.0600474	-0.353284	0.182947	-0.777542	-0.496753	-0.942501	0.414569	-0.600665	-0.674406	0.0564447	-0.873318	-1.05772	-0.336537	-0.299596	0.0321009	1.40065	-0.00410306	-0.0988299	-0.243814	-0.502587	-0.4268	-0.0730897	0.291132	0.493442
-0.828229	-0.932224	-0.629523	-0.886513	-0.883209	-0.491348	-1.11116	-0.949283	-0.85431	-1.21013	-1.32301	-0.761433	-1.32059	-0.708279	-0.72373	-0.566635	-1.13755	-0.732356	-0.816698	-0.773985	-0.838564	-0.0386137	0.110764	0.173511	0.0446039	0.516116	0.107688	0.0723116	0.364909	0.517628	0.20201	0.303342	0.449958	0.446891	0.592637	0.532068	0.437973	0.294312	0.327112	0.198494	0.235114	-0.0259112	-0.443281	-0.302689	-0.224418	-0.0493674	-0.249822	-0.738409	-0.449986	-0.791383
0.415326	0.889318	0.232661	-0.791483	0.282262	0.799668	0.816968	0.388245	0.170182	1.33805	1.17197	1.3069	1.42986	0.0048968	0.958657	0.911116	0.803144	0.528171	-1.78106	-1.48273	-0.0190534	-0.238783	-1.82987	-2.01946	0.103531	-0.269477	-1.92128	-0.0754896	-0.0554113	-0.505288	0.201383	-0.489848	-0.209878	-0.208844	-0.162525	-0.913298	-2.59187	-0.396954	-1.47141	-2.51969	-1.26969	-1.72538	-0.37647	-0.242004	-0.893464	0.0368901	-0.506865	-1.0011	-0.00659373	0.344374
0.638584	1.02623	0.62854	0.563841	0.865681	0.724999	0.832769	0.958434	0.525868	0.608809	1.14241	0.763412	0.523562	0.754802	0.735955	0.384713	0.677892	0.540325	1.07895	0.881351	0.805953	-0.484489	-0.906981	-1.43542	-0.449946	-0.700708	-1.71805	0.259062	-0.257338	-0.952462	0.309409	-0.475856	-0.6092	-0.244429	-0.97194	-1.09145	-1.30504	-0.707901	-1.64959	-1.27244	-0.839028	-1.91153	-0.367843	-0.489929	-0.681261	0.00345838	-0.228436	-0.444576	-0.56657	0.299362
-0.634084	-0.416269	-0.299223	-0.271426	-0.314105	-0.365239	-0.664562	-0.546856	-0.287836	-0.890599	-1.02087	-0.604542	-0.948029	-0.409796	-0.638299	-0.451465	-0.555736	-0.610257	-0.371889	-0.304861	-0.327348	0.0391384	-0.118179	-0.187461	0.385597	0.434668	-0.192826	0.261471	0.218967	0.0958569	0.0246034	0.0342158	0.100036	0.0889556	0.387693	0.587557	0.207518	0.634129	-0.321982	-0.0175339	0.455229	-0.19446	0.0454429	-0.0583528	0.0126402	-0.0225516	-0.151314	-0.156804	0.0398403	-0.217474
-0.0266312	-0.119698	0.0241777	0.151079	-0.292952	0.0244615	-0.0624899	-0.0840891	-0.0905572	-0.0828203	-0.124928	-0.167134	0.110229	0.0648829	-0.324654	-0.114629	-0.427285	-0.175582	-0.0510852	-0.0367627	-0.115957	0.233152	0.0908535	0.0475383	0.235237	0.296193	0.118891	0.157691	0.169027	0.493237	0.197362	0.336169	0.247927	0.203765	0.345283	0.313246	0.194213	0.148348	0.131721	-0.0280133	-0.0728773	-0.0338354	-0.0429175	-0.0292494	-0.0109046	-0.0471595	0.0723116	-0.207828	-0.152227	0.116897
0.918692	1.05658	0.717561	1.00942	1.21307	0.555914	1.06902	0.83058	0.639139	0.75873	1.31121	1.05624	1.15982	1.42996	1.06605	0.97284	1.10534	0.520045	0.303225	0.290424	0.42094	-0.546814	-0.279301	-0.305788	-0.557009	-0.562112	0.0777899	-0.177327	-0.470929	-0.443713	-0.0231379	-0.2577	-0.455435	-0.120984	-0.106001	-0.284493	-0.52951	-0.404592	-0.102279	-0.448863	-0.551945	-0.0518776	-0.716718	-0.586688	-0.598129	-0.561366	-0.401254	-0.623443	-0.719519	-0.604257
-0.601299	-0.269269	-0.228993	-0.461879	-0.324816	-0.350081	-0.631802	-0.389829	-0.349309	-1.20221	-0.967561	-0.764665	-0.861919	-0.376789	-0.622799	-0.455159	-0.495227	-0.534934	-0.189499	-0.189022	-0.434169	0.335369	0.680594	0.233029	0.468323	0.161823	0.152248	0.0809305	0.319618	-0.444576	0.0575542	0.121811	0.0183493	0.340505	0.305212	0.606063	0.548437	0.593784	0.296545	0.59846	0.454281	0.816968	0.523261	0.65581	0.569588	0.557288	0.349365	0.127369	0.591201	0.304277
0.0779266	-0.379507	0.18954	0.135272	-0.0101634	-0.33579	0.311038	-0.114832	-0.478809	0.138552	0.0894982	-0.265934	0.503959	0.367595	0.0768327	0.301237	-0.336482	-0.0378138	-0.885153	-0.257632	-0.410102	-0.266177	-0.332081	0.228111	-1.3806	-0.703689	0.503654	-0.258788	-0.318038	0.496309	0.0443242	-0.114519	0.389457	-0.0824689	-0.686406	-0.44782	-1.35181	-0.997866	-0.431754	-0.546456	-1.19463	-0.327873	-0.0957124	-0.415403	-0.843836	0.196355	-0.0960516	-0.498709	-0.162638	1.514
-0.287853	-0.702679	-0.70228	-0.255684	-0.419912	-0.116958	0.237319	-1.12346	-0.364032	0.32112	-0.988848	-0.44662	0.347212	-0.481828	-0.39297	-0.483198	-1.09363	-0.306502	-1.60336	-0.875672	-1.18161	-0.736317	-1.17667	-1.40076	-0.098521	-0.401844	-0.369986	0.180275	-0.421225	0.0415233	0.231432	-0.205929	-0.266802	0.0705267	-0.604696	-1.30201	-1.56086	-0.930105	-0.515707	-1.78598	-1.74367	-1.75346	-0.316995	-0.740794	-0.984331	0.283803	0.0357646	0.115566	-0.237337	0.199625
0.219215	0.292782	0.379843	0.462785	0.664756	0.130404	0.316841	0.35558	0.141825	0.38659	-0.0360672	0.289598	0.388134	0.523161	0.31371	0.306029	0.245861	0.0263043	0.446256	0.798839	0.128953	-0.0411202	0.271545	-0.130429	0.548733	0.176706	-0.0620831	0.636543	0.345283	-0.158252	0.332507	0.308361	0.0844725	0.411752	0.207018	0.218843	0.287354	0.0323829	0.192825	0.0927488	-0.13223	0.0102069	0.00934718	0.373621	0.127237	0.0844725	0.18954	0.0123541	0.237809	0.146264
-0.03518	-0.020999	0.0640551	0.138028	0.40021	0.377512	0.356369	0.167872	0.207643	-0.193486	0.351855	0.271306	0.231187	0.694212	0.458382	-0.102837	0.121015	0.380729	-0.109608	0.0356239	-0.0638464	-0.366002	0.519743	0.345737	-0.153061	0.523261	-0.170784	0.318114	0.358846	0.687329	0.164271	0.776609	0.723078	0.171079	0.841249	0.365916	0.463936	0.268674	0.0201999	0.442864	0.178109	0.206893	-1.01815	-0.56224	-0.198163	-0.368179	-0.0896818	-0.377951	-0.786995	-0.612615
0.296428	0.51652	0.0908535	0.539233	0.13829	1.783	0.375512	0.190678	0.656084	0.00173014	0.112767	0.279412	-0.729459	0.305912	1.24647	0.143524	0.229465	1.24519	0.737946	0.349139	1.26334	-0.302244	-0.196145	-0.0619777	0.040121	0.479334	0.427284	0.148999	0.209266	0.476952	0.515511	0.681494	1.2087	0.449007	0.497536	0.533962	0.716508	0.337197	0.986739	-0.0135963	-0.248108	0.0216219	-0.242516	-0.23099	-0.287043	-0.376714	-0.0945567	-0.755624	-0.29596	-0.419449
-0.345051	-0.436295	-0.400111	-0.70557	-0.137378	0.0650208	-0.324455	-0.547341	0.0267293	-0.631623	-1.41385	-0.506045	-0.792682	-0.216233	-0.132878	-0.292511	-0.695512	-0.0461165	-0.483339	-0.163236	-0.0660044	-0.18728	0.218099	-0.0492181	-0.273762	-0.0450146	-0.529427	-0.754967	-0.0393252	-0.025177	-0.652901	-0.0949418	-0.23221	-0.659609	-0.0662914	-0.0990927	0.15043	0.00201835	-0.401578	0.68724	0.294312	0.429107	0.375179	0.432425	0.167486	0.214125	0.211511	0.187514	0.480886	-0.027175
0.206143	0.266157	-0.633345	-0.36803	-0.157319	0.232292	0.0799754	0.718964	0.165558	0.557876	1.50487	0.614192	-1.64444	-0.264686	0.275484	-0.399863	0.692963	0.143394	0.0894982	-0.112943	0.0772429	0.394185	0.295488	0.54092	-0.383097	-0.215144	0.778461	0.480886	-0.236571	-0.465142	0.638027	0.427284	-0.0444789	0.850239	-0.368141	0.273337	-0.105039	-0.0430958	0.456175	0.448055	0.124461	0.931532	0.14274	0.0159258	-0.742869	-0.0995718	-0.0696033	-0.0540777	0.138421	0.514905
-0.289668	-0.21682	0.213254	0.24732	-0.129955	-0.0121553	-0.435007	-0.0750336	-0.51837	-0.866068	-0.710284	-0.588465	-0.403084	-0.389924	-0.359342	-0.187296	-0.479452	-0.42463	0.231432	0.313478	-0.0912947	-0.0491135	0.641731	0.537743	0.270469	0.208517	0.936892	-0.272942	0.0833836	-0.930875	-0.496346	0.426211	0.300417	0.172616	0.549127	0.83754	0.83455	0.269153	0.559247	0.779806	0.445621	1.057	0.0419438	0.488618	0.463413	0.0533895	0.255682	-0.457415	0.526069	0.249627
0.547943	0.931229	0.928048	1.04656	1.11896	0.877273	0.383607	0.796265	0.340961	-0.37707	0.942909	0.276556	1.2042	0.650673	0.806695	1.40681	0.836247	-1.34183	0.803971	0.811635	0.986447	-0.199405	0.285343	0.763582	-0.178045	-1.62278	0.750263	-2.27146	0.033652	-1.26164	-0.810612	-0.0857876	-0.303686	-0.407899	-0.201659	0.579373	0.455334	-0.890599	0.387362	0.659925	0.308827	0.876959	-0.187691	0.270589	0.0920721	-0.589724	0.116631	0.0708015	0.563939	0.477781
0.393636	0.560519	-0.0634845	-0.0859101	0.459746	-0.204	0.165044	0.0928839	0.483674	0.484087	-0.0320641	1.04502	-0.191739	0.130535	0.485736	0.276437	0.712112	0.715893	-0.0910181	-0.306234	0.527471	-0.120184	-0.919643	-0.961451	-0.273901	-0.329758	-1.54722	0.254957	-0.155791	0.123004	0.352758	0.322736	0.0854246	-0.209862	-0.523546	-1.18978	-0.537613	-0.301586	-0.230245	-0.772505	-0.823575	-0.800174	-0.45109	-0.518143	-0.625111	-0.154522	0.0673633	-0.455633	-0.496041	-0.120122
-0.114067	-0.345125	-0.106902	-0.0746993	-0.475736	-0.284563	-0.03143	-0.010672	-0.370583	-0.0466081	-0.280965	-0.417232	0.19131	-0.218498	-0.433428	0.180148	-0.523193	-0.548902	-0.11688	-0.289351	-0.743255	0.235359	0.124461	0.0750534	0.351855	0.162984	0.0193461	-0.0956354	0.259303	-0.281562	-0.0558762	-0.00356789	-0.134192	0.205768	0.337197	0.300768	0.0268709	-0.0154326	-0.121047	0.143002	0.158983	0.0579701	0.147307	0.105946	0.144699	0.323312	0.131721	0.159242	0.0243196	0.345851
-0.100902	-0.706371	0.166715	-0.454526	0.0628125	0.263155	0.570754	-0.749596	-0.583982	0.34551	-1.04406	-0.633994	1.72474	0.331247	0.277271	-0.0959437	-0.940091	-0.491125	-0.94325	-0.224907	-0.693364	-0.206728	-0.30668	0.203514	-0.0565362	-0.10149	-0.692525	0.116365	-0.245061	0.781234	0.245861	0.0863761	0.507008	0.213876	0.147567	-0.159057	-0.44185	-0.360046	-0.772752	-0.177082	-0.394089	-0.462376	-0.455554	-0.502056	-0.882146	0.315102	0.026021	0.0528332	-0.426102	0.626766
0.239398	0.0447438	0.108892	0.448478	0.200253	0.132643	0.228357	0.0835197	0.259423	0.0476779	0.439464	0.357383	-0.0280868	0.186374	0.31034	0.161565	0.0308304	0.38637	0.292899	-0.132894	0.0233263	-0.248879	-0.391872	-0.424223	-0.145637	-0.156482	-0.0229326	-0.302102	-0.187707	0.607768	-0.0744107	0.134615	0.354001	-0.260463	0.356256	0.133564	-0.255667	-0.123921	0.087327	-0.406732	-0.107726	-0.287307	-0.772284	-0.646496	-0.43191	-0.427945	-0.217004	-0.546372	-0.739517	-0.596601
-0.136141	-0.418871	-0.0793103	-0.933711	-0.408435	-0.0765237	-0.00484117	0.0201999	-0.420607	-0.0183957	-0.1031	-0.325142	0.175173	-0.117975	-0.231346	0.1129	-0.678834	-0.496326	-0.908199	-0.70663	-0.705006	0.131589	-0.368123	-0.421341	0.195348	-0.0225369	-0.195236	-0.125038	0.049352	-0.345216	-0.140189	-0.136173	-0.363048	0.0787465	0.270947	0.132116	-0.621289	-0.19512	-0.564265	-0.545656	-0.211749	-0.196542	0.19333	0.133827	0.0970714	0.213627	0.0147838	0.355806	0.142871	0.430607
0.171847	0.349252	-0.0152284	0.063641	-0.039177	0.00115371	0.164014	0.0924781	0.177599	0.197362	-0.00408866	0.183836	0.0720372	0.287118	0.130667	0.0302654	0.35242	0.100709	0.169412	-0.123701	0.248778	-0.106762	-0.230178	-0.283387	-0.0484569	0.0852886	-0.525995	-0.0373399	0.0476779	-0.194361	-0.0791275	0.0692898	-0.0661404	-0.144218	0.136979	-0.00781167	-0.107384	-0.00702857	-0.248571	-0.0554263	-0.072771	0.0586628	-0.288893	-0.248211	-0.147969	-0.217407	-0.145573	-0.439598	-0.296811	-0.317337
-0.134857	0.0978804	-0.100685	0.0659858	0.0601858	0.208392	-0.0913715	-0.192513	-0.190503	-0.232599	0.0913952	0.0797024	-0.12647	0.243791	0.265797	-0.182459	0.219711	0.1145	0.500394	0.137897	0.715805	-0.547236	-0.0162348	0.321235	-0.0953116	0.177727	0.682124	-0.022786	0.331705	0.646255	-0.202306	0.659103	1.08597	0.221692	1.01927	0.783247	0.362891	0.115166	1.23897	1.20577	0.697596	1.14235	-1.03366	-0.814717	-0.426083	-0.495959	-0.135412	-0.534308	-0.719234	-0.485519
0.339594	0.168514	-0.485438	-0.350118	-0.000880304	0.336055	0.564427	0.6277	-0.0351948	0.399773	0.942683	0.0265876	-0.913515	0.0231843	0.294194	0.199374	0.480575	0.00331442	-0.81041	-0.574648	-0.378269	1.16395	0.0946415	0.935762	0.456596	-0.502015	0.565792	0.96377	-0.657172	-0.326172	0.731704	0.0535284	0.236462	0.877037	-0.386751	-0.196062	-0.698717	-0.383021	0.929791	0.393087	0.148739	1.23094	0.0875986	0.138421	-2.48261	0.0506061	-0.125667	-0.145941	-0.178633	-0.136617
0.376957	0.562377	0.399335	0.443182	0.556209	0.22132	0.26111	0.16954	0.013641	0.0647449	0.395172	0.822281	-0.606562	0.266157	0.18053	0.00245056	0.421048	0.141694	-1.20393	-0.528011	-0.462436	-0.83028	-0.710732	0.151859	-0.424107	-0.52587	0.435735	-0.0417141	-0.311435	0.6072	0.362779	0.372729	1.10729	-0.027925	-0.162493	-0.116457	-0.262365	-0.560962	0.356144	-0.805711	-0.668799	-0.606474	-0.386638	-0.73995	-1.79196	-0.529573	-0.745333	-0.339254	-0.381179	-0.415788
0.273098	0.381394	0.166458	0.133958	0.285343	-0.111337	0.276556	0.168899	0.369159	0.417272	0.370945	0.754717	0.248049	0.505383	0.328262	0.322043	0.397913	0.352307	0.151989	0.0515809	0.131853	-0.029058	0.0829751	-0.108985	0.135009	0.486869	0.0575542	0.188654	0.314522	0.139339	0.352758	0.361095	0.428786	0.12075	0.702569	0.585347	0.329411	0.304511	0.306146	0.186627	0.125651	-0.0811711	0.0451634	0.0760118	0.051024	0.183201	0.364236	-0.306555	-0.0192728	-0.227608
-0.0389249	-0.158156	0.373843	0.00762616	-0.164609	0.280362	0.00705191	-0.10729	-0.0460867	-0.204499	0.202136	-0.102558	0.227618	0.147307	0.343578	0.0422241	0.171463	0.0756011	0.179638	-0.214458	0.0082	-0.539394	-0.767634	-0.0014434	-0.44234	-0.786348	-0.0500543	-0.367285	-0.356162	-0.546056	-0.394392	-0.418543	-0.744608	-0.16592	-0.484025	-0.932554	-0.401025	-0.534663	-0.380878	-0.601343	-0.681377	-0.474613	-0.422559	-0.199206	-0.421921	-0.49419	-0.520169	-0.489504	-0.310182	-0.267653
-0.562687	-0.890519	-0.263542	-0.291574	-0.652357	-0.644916	-0.63424	-0.833105	-0.88654	-0.87308	-0.92139	-0.907008	-0.756404	-0.560536	-0.63122	-0.857129	-1.15236	-0.796861	-1.21066	-0.595729	-0.895475	-0.214943	0.207143	0.146916	-0.447406	-0.112381	0.218223	-0.414941	0.20201	0.15056	-0.442732	0.16954	0.187768	-0.0856651	0.208642	0.22033	0.2587	0.106482	0.151339	-0.0547069	-0.0491584	0.0668125	-0.0619777	0.117296	-0.184425	-0.0526705	-0.152147	-0.445382	0.151339	0.736042
0.229711	0.0721745	0.361656	0.210389	0.295488	0.779049	0.103128	0.1644	0.559443	-0.107337	0.108892	-0.0109046	0.269751	0.370164	0.52687	0.207268	0.00532815	0.103531	0.483364	0.368601	0.37729	-0.37103	0.0511633	-0.0455059	-0.195715	-0.105147	0.454597	-0.26873	0.0518593	-0.229991	0.101919	0.169412	-0.258857	0.340847	0.466444	0.495183	0.126841	0.0977456	0.113034	0.0271541	-0.278969	0.115166	-0.124582	-0.311524	-0.166147	-0.116473	-0.161266	-0.353247	-0.267826	0.0792927
0.429321	1.01742	0.938399	0.438293	0.868054	0.543694	0.535754	0.915406	0.246104	0.161436	0.399007	0.225398	1.18053	0.676448	0.545968	0.123931	0.460061	-0.0902346	1.02871	1.04824	0.474774	-0.661684	-1.04082	-1.35505	-1.15463	-1.33061	-2.29173	-0.38225	-0.812257	-0.842232	-0.730943	-1.37213	-1.51079	-1.09493	-1.97483	-2.12614	-2.54658	-1.51775	-2.56987	-1.39547	-1.1165	-2.23168	-0.312921	-0.211314	-0.328598	0.0740944	0.147046	-0.0829426	-0.412059	0.92136
-0.493499	-0.426819	-0.2567	-0.609398	-0.225093	-0.476157	-0.497771	-0.364199	-0.327819	-0.636055	-1.05592	-0.522634	-0.7413	-0.357603	-0.498403	-0.282842	-0.569008	-0.281614	-0.84783	-0.495207	-0.35205	0.101516	0.508023	0.325962	0.230695	0.540325	0.240009	0.0230425	0.539333	0.55817	0.016639	0.560226	0.357158	0.021764	0.635058	0.596267	0.541614	0.748805	0.41565	0.582652	0.35682	0.332164	0.0377336	0.167358	0.16723	0.12499	0.104873	0.118094	-0.0141644	-0.168674
-0.638187	-0.332953	-0.481868	-0.521204	-0.454012	-0.669602	-0.584284	-0.527637	-0.47303	-0.913923	-1.06597	-0.643946	-0.910204	-0.41972	-0.677564	-0.196756	-0.644713	-0.366578	-0.0958049	-0.443301	-0.610301	0.441165	0.507008	0.130404	0.438506	0.200002	0.23217	0.0669503	0.29231	-0.271235	0.141171	0.127633	-0.0493375	0.27858	0.271187	0.308011	0.453228	0.569394	0.201885	0.237809	0.25181	0.503349	0.457332	0.562865	0.569005	0.399554	0.454281	-0.158027	0.473319	0.166844
0.156267	0.289244	0.340505	0.273098	0.456175	0.358509	0.149519	0.308477	0.174406	0.0836559	-0.0181035	0.0371714	0.221444	0.372061	0.264236	0.247442	0.0692898	0.0434844	0.609188	0.467384	0.292428	-0.111602	-0.0753984	-0.0925555	-0.169209	-0.176609	-0.158107	-0.144361	-0.0900964	-0.0111954	-0.292316	0.090718	0.173127	0.134878	0.368154	0.321928	0.0843364	-0.0170229	0.0244615	0.0464211	-0.00212236	-0.173775	-0.217642	-0.290092	-0.130286	-0.0941408	0.00920381	0.0758749	-0.280422	-0.0497406
0.411535	-0.134715	0.232047	0.403159	-0.21687	0.308361	0.300768	0.208143	0.0227584	0.342896	-0.380841	0.0684644	0.0433446	-0.383153	-0.177213	0.201383	-0.389602	0.38416	0.354565	0.204391	0.125916	0.0469799	-0.286568	-0.329595	0.0214797	-0.32164	-0.324889	0.279293	-0.196029	0.260026	0.334911	0.00317045	0.126576	-0.038599	-0.578693	-0.530281	-0.558453	-0.281421	-0.712031	-0.285601	-0.402168	-0.612814	-0.187116	-0.16613	-0.0638313	-0.506558	0.0593554	-0.138839	-0.175582	0.0710762
0.532666	NaN	0.182438	0.527871	-0.411579	NaN	0.306029	0.0994973	NaN	0.131721	-0.349401	-0.318452	NaN	-0.574734	NaN	-0.0207502	NaN	0.245009	0.135141	-0.247628	0.245617	0.104873	NaN	-0.460965	-0.040675	NaN	NaN	NaN	NaN	0.521855	0.565402	-0.204748	0.0054719	-0.036156	NaN	NaN	-0.783018	NaN	-0.812967	-0.354169	NaN	NaN	-0.174491	NaN	-0.204931	-0.0476068	-0.0945259	NaN	-0.2633	NaN
-0.0776651	-0.316492	0.158208	0.151079	-0.403466	-0.783191	0.216858	-0.567639	-0.517234	0.0844725	-0.647264	-0.348739	-0.687172	-0.389924	-1.15547	-0.138045	-1.01016	-0.458723	-0.897866	-0.167134	-1.23491	-0.416982	-0.761091	-1.24948	-0.71397	-1.26795	-1.53521	0.393087	-0.593137	-0.490233	0.303225	-0.633815	-0.878719	-0.238221	-1.57175	-1.71128	-1.76498	-1.47193	-2.12576	-1.62176	-1.61449	-1.57265	0.0997664	-0.138219	-0.540463	-0.0817665	-0.141669	-0.174605	0.03492	0.860605
0.0387171	0.0829751	0.215368	0.063779	0.367595	0.715015	0.0129261	0.240986	0.114367	0.0408223	0.0999011	0.398898	0.222928	0.339023	0.416732	0.0942361	0.202512	0.0941009	0.202136	0.260748	0.122606	0.0381553	-0.0795847	-0.0123735	0.123401	0.0614305	0.294194	0.219587	0.0852886	-0.344264	0.385044	0.0513026	0.0411028	0.608147	0.719315	0.52306	-0.0858794	-0.0059996	0.0881415	0.0579701	0.102994	0.226755	0.253021	0.0219061	-0.215463	0.0754641	-0.206911	-0.0997108	0.0468402	0.290778
0.0384361	0.00532815	-0.788664	-0.273064	-0.294933	0.604546	0.176323	0.63812	0.497944	0.325271	1.27089	0.438932	-2.01642	-0.559771	0.855192	-0.382175	0.692249	0.68715	-0.63055	-0.275332	0.853996	0.701416	-0.107461	0.589763	0.0268709	-0.350578	0.210888	0.774587	-0.508752	-0.472789	0.781486	-0.0356383	0.0305479	0.654985	-0.502771	-0.146899	-0.811624	-0.436432	0.538439	0.06226	0.0893625	0.816231	0.0343565	-0.157963	-0.875222	-0.175811	-0.283703	-0.306109	-0.296474	-0.0199454
-0.452452	-0.433916	-0.332426	-0.755892	-0.318308	-0.164998	-0.315774	-0.639355	-0.0738032	-0.820565	-1.6063	-0.528885	-1.26095	-0.14693	-0.22393	-0.723087	-0.72016	-0.0456995	-0.897167	-0.352013	-0.127006	0.348232	0.126576	-0.000692654	0.0264459	0.130799	-0.600993	-0.182622	0.178874	-0.0861858	-0.303614	-0.128992	-0.088853	-0.250371	0.037312	-0.0251477	0.0229004	0.352984	-0.154827	0.691891	0.243425	0.385044	0.67229	0.644964	0.246226	0.205893	0.241596	0.44615	0.599603	-0.139442
0.091666	-0.459893	-0.112397	-0.641806	-0.728885	-0.498484	0.275126	-0.131076	-0.595555	0.26111	-0.299258	-0.443144	0.494569	-0.372169	-0.456089	-0.474593	-0.796085	-0.286463	-0.935917	-0.325413	-0.732069	-0.141637	0.177854	0.583808	-0.800877	-0.33288	0.77703	0.136585	0.0382958	0.657732	0.497638	0.327687	0.410775	0.0486547	0.0561673	-0.156209	-0.221169	-0.244719	0.352984	-0.234635	-0.38481	0.0357646	-0.103534	-0.264547	-1.04047	0.0549179	-0.384263	-0.234856	-0.0824079	1.78739
-0.665226	-1.2394	-1.27334	-0.939344	-0.962885	-0.430976	-0.352529	-1.14385	-0.42843	-0.719234	-0.683738	-0.610874	-1.0534	-0.681539	-0.317481	-0.840113	-0.751465	0.0766959	-1.35498	-1.2789	-0.613962	-0.888408	-0.563625	-0.489889	-0.664654	0.266157	-0.983361	-0.164513	-0.0320493	0.128557	-0.397714	0.110497	0.10675	-0.69101	-0.119307	-0.579189	-0.783589	-0.313495	-1.1907	-0.688427	-0.708279	-0.449966	-0.977753	-0.930518	0.0213375	-0.32366	0.615699	0.450908	-0.669442	-0.57467
-0.0259701	-0.484651	-0.0298237	-0.217877	-0.622288	-0.167637	0.217355	-0.0684379	-0.290604	0.251931	0.270708	-0.362789	0.277866	-0.235552	-0.0762651	-0.292988	-0.561239	-0.34727	-0.546667	-0.309306	-0.443222	-0.389168	0.0234682	0.541713	-1.17759	-0.529364	0.980757	0.127765	-0.153061	0.526069	0.0416635	0.135666	0.210888	0.1133	-0.26074	-0.378701	-0.689288	-0.566805	0.165687	-0.379095	-0.418793	0.0203421	-0.382156	-0.412078	-1.08583	0.0784732	-0.677726	-0.617964	-0.136109	1.62396
-0.330483	-0.391437	-0.319424	-0.246276	-0.416385	-0.428605	-0.171417	-0.00413203	-0.687823	-0.317229	-0.565908	-0.478728	-0.199935	-0.279301	-0.685524	-0.206828	-0.324563	-0.831024	-0.0829884	-0.0223024	-0.534454	0.127369	0.410558	-0.0379026	0.366028	0.185993	0.424277	0.1125	0.0425042	-0.199255	-0.168463	0.27274	-0.125179	0.36233	0.0192037	0.227248	0.143002	0.258941	0.0265876	-0.0163807	0.165044	0.0513026	-0.0658988	0.279055	0.0896338	0.261711	0.18409	-0.454249	0.0633648	0.251931
0.389347	0.500394	0.0773797	0.351289	0.455965	0.395721	0.287354	0.278104	0.245252	0.386811	0.673104	0.619084	0.466444	0.575409	0.461843	0.554834	0.363788	0.102994	0.247563	0.259062	0.277033	0.0576928	0.0497701	-0.013975	0.126973	0.142479	0.0954519	0.2587	0.130008	-0.105644	0.27262	0.158854	0.283092	0.267835	0.239031	0.240375	0.236952	0.177344	0.171591	0.203389	0.21014	0.176451	-0.13223	-0.222717	0.00302647	-0.122272	-0.135951	-0.305681	-0.353118	-0.221018
0.172359	0.222434	0.00187425	0.199374	0.189919	0.0177795	0.063779	0.193961	0.183455	-0.0399332	0.0275787	0.144308	-0.0206331	0.321928	0.0657101	-0.0699818	0.169668	-0.0626255	0.256165	0.0318186	0.246347	-0.173596	0.100036	-0.317247	-0.125699	0.127897	-0.0986755	-0.444989	-0.0222585	-0.170475	-0.343806	0.0765591	0.0455827	-0.225363	0.153546	-0.209361	0.0494913	-0.042026	0.0973411	0.196985	0.14965	-0.346188	-0.215948	0.017922	0.0330882	0.0382958	0.108491	0.0333701	0.06226	-0.0267929
-0.294951	0.0482362	-0.726114	-0.281965	0.0801119	-0.0591492	0.33182	-0.30936	0.329411	-0.191673	0.191057	0.238298	-1.02324	0.154972	0.489543	-0.28086	0.251568	0.265197	0.347666	-0.164609	0.340164	-0.0267929	0.0451634	0.556797	0.38416	0.648097	0.259423	0.299831	0.802069	1.23983	0.146264	1.15166	1.39955	0.519039	1.21711	0.545474	0.348686	0.424815	0.725697	0.475915	0.447209	0.802483	-1.02965	-0.971289	-0.767487	-0.187444	-0.000865848	-0.729507	-0.602613	-0.914249
-0.310862	-0.614956	0.0517201	-0.428178	-0.773664	-0.490112	0.125519	-0.380183	-0.413519	0.125122	-0.312599	-0.659472	0.294547	-0.356624	-0.681053	-0.312957	-0.821101	-0.728407	-0.69881	-0.424184	-0.726043	-0.278129	-0.401082	0.105142	-1.17984	-0.809094	0.154842	-0.0124172	-0.238017	0.35061	-0.0653703	-0.164884	0.014641	0.0672257	-0.574347	-0.782174	-1.17612	-0.982107	-0.28207	-0.973129	-0.840113	-0.642932	-0.186738	-0.225649	-0.827333	0.196355	-0.291151	-0.179629	-0.184949	1.08617
0.461633	0.596172	0.676177	0.282855	0.231924	0.817951	0.591009	1.18644	0.187261	0.540821	1.53625	0.187514	0.714224	0.297837	0.581689	0.442545	0.959622	0.0159258	0.523763	0.236462	0.50457	-0.0849304	0.228111	0.312433	0.124063	-0.366652	0.951812	-0.0685439	-0.173938	-0.15165	-0.0346923	-0.150657	0.104605	0.342327	-0.0417141	0.0425042	-0.146627	-0.0590439	0.845269	-0.020677	-0.0737121	0.49682	-0.228757	-0.155855	-0.0774216	-0.363716	-0.241577	-0.719091	-0.200051	0.346078
-0.44723	-0.167539	-0.0814458	0.187134	-0.104341	-0.219152	-0.157689	-0.165758	-0.00498587	-0.871601	-0.762461	-0.428061	-0.592484	0.162597	-0.0758089	0.00187425	-0.368421	-0.0858335	-0.289774	-0.0863848	-0.151875	0.37729	0.29772	0.0231843	0.578021	0.268195	-0.37647	-0.0717699	0.337654	0.0464211	0.183836	0.144699	0.206518	0.383055	0.216734	0.464145	0.295018	0.718614	0.0506061	0.446362	0.239276	-0.0414617	0.273814	0.332966	0.295135	0.359409	0.20063	-0.413211	0.164271	0.00733906
0.120617	0.0332292	-0.763856	-0.180479	-0.243387	0.0119249	-0.114832	0.343237	0.013498	0.0863761	1.18789	0.240864	-1.44069	-0.258805	0.206643	-0.285565	0.160662	0.1333	-0.117443	-0.277132	-0.0633037	0.282262	0.311038	0.632175	-0.0833246	-0.299773	0.483158	0.512682	-0.627717	-1.14162	0.527571	-0.155502	-0.224334	0.489543	-0.293164	0.00432164	-0.156418	-0.302529	0.636172	0.419323	0.0450235	0.810155	-0.0545721	-0.194278	-0.898484	-0.234584	-0.51897	-0.391645	-0.19909	0.0538064
-0.193585	-0.113192	-0.135744	0.0107799	0.0402613	0.634779	0.00417777	-0.159863	0.068602	-0.206312	0.198117	0.301822	0.0335111	0.135666	0.313478	-0.232566	0.235972	0.252052	0.198494	0.0575542	0.652326	-0.747584	0.305795	0.673195	-0.370154	0.316841	1.12684	-0.302938	0.259785	0.904272	-0.239754	0.651775	1.12108	-0.317696	0.856627	0.724999	0.782996	0.302524	1.28528	1.16967	0.49057	1.11643	-0.95828	-0.73044	-0.341501	-0.491348	-0.0100327	-0.397277	-0.704606	-0.423275
-0.30123	-0.681515	-0.392781	-0.691779	-0.451129	-0.300839	-0.195996	-0.758233	-1.07157	-1.53216	-0.998933	-0.979772	0.430392	-0.799119	-0.593507	-0.765572	-0.759258	-0.709316	-0.294509	-0.512637	-1.03259	-1.04582	-0.175029	-0.297342	-0.565033	-0.376976	-0.605244	0.00273846	-0.284722	0.10017	-0.0937097	-0.122303	0.429428	-0.454862	0.00690831	0.243791	0.359746	-0.02116	-0.119087	-0.310289	-0.31475	-0.239345	-0.629679	-0.472709	-0.602964	-0.937574	-0.628296	-0.486024	-0.231312	0.158725
-0.497547	-0.436549	-0.411291	-0.558474	-0.15682	0.12618	-0.505861	-0.422462	-0.1811	-0.517048	-0.487642	-0.222515	-0.731182	-0.132942	-0.277149	0.190552	-0.637738	0.0585242	-0.372897	-0.245574	-0.693224	0.374177	0.195852	0.289716	0.721241	0.868371	0.471239	0.450908	0.68921	0.852798	0.383939	1.05949	0.930245	1.28954	0.714048	0.795933	0.974896	0.944933	0.667756	0.392427	0.47892	0.293253	-0.173319	-0.00429115	0.389016	0.31034	0.449746	0.37128	0.0798389	-0.000317429
-0.0151409	-0.315343	-0.488593	-0.403924	-0.398627	-0.253945	0.0102069	-0.742531	0.208767	0.0511633	-1.04359	-0.26375	-0.473911	-0.191063	-0.183343	-0.176169	-0.250749	0.0843364	-0.21625	-0.294491	-0.161476	0.480886	0.110497	-0.291875	0.315914	0.311271	-0.794007	0.483055	0.52095	0.256165	0.339707	0.201885	-0.117161	0.0177795	-0.0127664	-0.139283	-0.0877027	0.38228	-0.591332	0.305912	0.138552	-0.100005	0.0308304	0.275484	0.0908535	0.179511	0.292899	0.287236	0.207768	-0.239549
-0.232498	0.15043	-0.13519	-0.408053	-0.312957	0.0677764	-0.121047	-0.00278709	-0.236503	-0.212751	0.316377	0.182311	-0.370061	-0.222768	-0.179564	-0.233193	0.194465	-0.0182788	-0.0750944	-0.268	-0.00401631	-0.337357	0.320427	0.589188	-0.322145	-0.233566	1.00166	0.167358	0.090718	0.809908	0.341644	0.604641	1.4283	0.0278618	0.444455	0.281787	0.186754	-0.124377	0.895613	0.263996	0.13711	0.607011	-0.56531	-0.605815	-0.233108	-0.56903	-0.295942	-0.48219	-0.47291	-0.17891
-0.199902	0.297485	-0.0290874	-0.200432	0.100574	0.276675	0.462995	-0.005623	0.11929	0.0203421	0.295253	-0.242584	0.491391	0.28558	0.201258	0.243547	0.231924	-0.0847621	-0.361324	-0.151586	0.0736831	0.0583859	0.308943	0.819014	0.474877	0.425245	1.02843	0.535655	0.110898	-0.22489	0.239887	0.443076	0.446891	0.714663	0.597412	0.772477	0.242206	-0.030354	1.2896	0.356031	0.647729	0.71264	-0.210413	0.246955	-0.26375	0.610133	0.524164	0.38405	0.154583	0.436375
0.299714	0.502025	0.422986	0.365357	0.386149	0.0596321	0.308244	0.245374	0.378401	0.0434844	0.0791561	0.378179	-0.0906186	0.44074	0.363788	0.118759	0.291957	0.375846	0.202512	0.247442	0.19497	0.311503	0.0436244	-0.350798	0.277747	0.0574155	-1.40099	0.428357	0.0186342	0.209641	0.52647	0.238909	0.278936	0.334911	0.318808	0.0817487	-0.213136	0.111966	-1.47445	0.354565	-0.0430215	-0.621311	-0.175208	-0.062957	-0.220379	-0.0288078	0.151469	-0.202904	-0.0197261	-0.0878714
-0.565054	-0.364534	-0.278671	-0.507788	-0.0632886	-0.135332	-0.655717	-0.495268	-0.0230499	-0.883848	-1.19297	-0.511053	-1.06927	-0.120153	-0.215362	-0.429537	-0.378588	-0.0243258	-0.408416	0.0167816	-0.0933403	0.407951	0.510253	0.286763	0.372172	0.465609	0.240131	0.34301	0.488001	0.413702	0.143785	0.279412	0.456806	0.344715	0.498557	0.454281	0.638954	0.341417	0.368824	0.807437	0.680144	0.734742	0.463099	0.410341	0.459746	0.275722	0.434455	0.235727	0.561302	0.0335111
-0.137838	-0.10939	-0.175827	0.0224743	-0.27282	-0.0469657	-0.0437203	0.113167	-0.437154	-0.18218	-0.126659	-0.359268	-0.0887303	-0.128361	-0.337995	-0.134034	-0.44285	-0.485903	0.093425	0.216858	-0.207078	0.145482	0.109427	0.153805	0.0965318	0.170694	-0.0511301	0.00748262	0.073546	0.567448	0.272501	0.503654	0.168385	0.637471	0.443395	0.374066	0.0224743	0.0905825	0.29066	0.156526	-0.158397	0.16337	0.0227584	0.0305479	-0.0534937	-0.0558013	0.220949	-0.16217	0.00259443	0.302641
-0.00242579	-0.554337	-0.215446	-0.29267	-0.667447	-0.169096	0.207018	-0.228841	-0.0835081	0.147046	0.127369	-0.283404	0.347779	-0.177115	0.138945	-0.364552	-0.652969	0.0193461	-0.82887	-0.46037	-0.338232	-0.0494271	-0.139824	0.467175	-0.8925	-0.332735	0.838266	0.157432	0.00848693	0.784336	0.468323	0.254715	0.479334	0.063779	-0.317301	-0.378926	-0.861946	-0.424494	0.157691	-0.306787	-0.49537	-0.010861	-0.320288	-0.532324	-0.965615	0.275484	-0.414461	-0.641986	-0.169875	1.24221
0.977243	1.13731	0.855272	0.398788	0.732226	0.426104	0.700085	0.866077	0.8279	1.34517	1.28588	1.43861	0.696795	1.05116	0.908505	0.688852	1.28315	0.711231	0.747344	0.639047	0.944484	-1.00772	-1.0733	-1.03357	-1.20307	-1.40759	-1.04859	-0.736533	-1.29262	-1.33759	-0.49285	-1.13394	-1.52787	-1.13749	-1.12086	-1.03437	-1.07984	-1.27694	-1.04412	-1.05245	-1.38259	-0.976134	-0.151602	-0.358824	-0.724564	-0.390548	-0.68455	-0.712882	-0.387166	-0.308323
-0.250268	-0.203718	-0.176299	-0.136252	-0.275821	1.05998	0.0728604	-0.393255	0.275842	-0.206612	-0.465102	-0.162525	-0.823575	-0.238834	0.391328	-0.336701	-0.224823	0.283566	-0.289245	-0.519445	0.496309	-0.119103	-0.415095	-0.353174	-0.168885	0.183201	-0.739372	0.0736831	-0.0225222	-0.348353	-0.168123	0.19131	0.193456	0.185232	0.590626	0.103531	-0.193453	0.0911243	-0.268886	-0.10019	-0.0970389	-0.433097	-0.387034	-0.0492628	-0.0235923	-0.115644	0.0201999	0.342668	-0.0358306	-0.460509
-0.420839	-0.462316	-0.304933	-0.377726	-0.0362596	-0.143532	-0.447898	-0.403714	-0.242072	-0.905196	-1.40603	-0.569222	-0.935835	-0.275839	-0.40463	-0.280527	-0.798366	-0.181575	-0.591984	-0.0750185	-0.0793256	-0.0924017	-0.835832	-1.5161	-0.153093	-1.08688	-1.59283	-0.910773	-0.989105	-1.80083	-0.376302	-1.39851	-1.66658	-0.801405	-1.12904	-0.765842	-0.868174	-0.886353	-1.17524	-0.605925	-0.522716	-0.714728	0.43808	0.295841	0.266517	0.282736	0.358059	0.188781	0.521855	0.106616
-0.258253	-0.0759458	-0.231447	0.533763	0.177854	-1.01675	0.0457225	-0.562176	-0.0250009	-0.0720429	-0.840965	0.83552	-1.4948	-0.0654458	0.189666	-0.493459	-0.108736	0.606158	-0.434344	-0.667516	0.189666	-0.173417	-0.456742	-0.611116	0.116498	0.520447	-0.952769	0.538737	0.68455	0.600365	0.981195	1.10091	0.894915	0.345283	0.987321	-0.0644045	-0.446384	0.404249	-0.470809	-0.374038	-0.388771	-0.421573	-0.491044	-1.12293	0.730488	-0.25008	0.385597	-0.332571	-0.633323	-0.80826
-0.160089	-0.537005	-0.0502634	-0.138569	-0.675051	-0.267931	0.10742	-0.295571	-0.449651	0.229588	-0.28358	-0.299649	-0.0265136	-0.268365	-0.48558	-0.430645	-0.717999	-0.360138	-0.845909	-0.410543	-0.790784	-0.257149	-0.167458	0.114634	-1.05751	-0.811422	0.127105	-0.0589838	-0.270643	0.340961	0.10044	-0.173856	-0.151538	-0.0204575	-0.387978	-0.852485	-1.22546	-0.610037	-0.570764	-0.601496	-0.640614	-0.24436	-0.266368	-0.548712	-1.05275	0.10809	-0.520894	-0.442007	-0.282544	0.963252
0.300885	-0.249445	-0.523235	-0.255615	-0.170621	0.298306	0.69813	0.600746	0.22132	0.420078	1.37284	0.499884	-1.47534	-0.324943	0.364573	-0.214575	0.241962	0.200755	-0.12573	-0.109468	0.238175	1.9209	0.358059	1.14463	2.37574	-0.186951	0.869161	0.0953169	1.04264	-0.418851	-0.125872	1.88905	0.356932	0.393526	0.277271	2.0844	0.438612	0.873892	2.60573	1.25472	0.626392	1.9514	1.20201	1.03794	0.303576	0.513086	1.47202	-0.59955	1.49457	2.70186
0.471864	0.95509	0.414893	0.575215	0.690015	0.0224743	0.361207	0.698574	0.242694	-0.0160451	0.421479	0.686792	-1.5245	0.475189	0.416624	0.31545	0.946431	0.24817	1.05089	0.42707	0.564817	0.309875	-0.184146	-0.578607	0.0930192	-0.0998654	-1.80506	0.557386	-0.116348	-0.674498	0.733701	0.30871	0.0210533	0.460271	-0.225447	-0.110744	-0.18431	-0.0406898	-1.46849	-0.450912	-0.452688	-0.484772	-0.251453	-0.544751	0.199751	-0.101954	0.00762616	-0.230905	-0.701107	-0.815301
0.0630887	0.0912598	0.356369	-0.406598	0.162081	-0.000865848	0.063779	0.243303	-0.0624145	-0.0193312	0.0880058	0.443288	0.240864	0.64441	0.503959	-0.0231672	0.357946	-0.170897	-0.10036	-0.146403	0.0122111	0.214	0.667029	0.329411	0.230695	0.418568	0.389016	0.135009	0.726046	0.000865329	0.450485	0.586116	0.493442	0.57628	0.903347	0.774081	0.683023	0.304745	0.503654	0.629846	0.15043	0.340847	0.148739	0.130404	0.171719	0.0194884	0.0788831	-0.0957124	0.274053	0.305329
0.514703	0.5007	0.587461	0.359859	0.317188	0.576087	0.42664	0.414352	-0.202638	0.852159	1.097	0.628447	0.795268	0.597507	0.491802	0.837459	0.381173	-0.0311056	0.0487942	-0.291292	-0.371068	-0.366299	-0.267149	-0.184408	-0.0709514	-0.477241	0.138421	-0.180626	-0.175517	-0.47285	-0.131645	-0.312921	-0.32357	-0.0699364	-0.102155	0.0529723	-0.483662	-0.348666	-0.193684	-0.434266	-0.409317	-0.349291	-0.291486	-0.245745	-0.840733	-0.151682	-0.526327	-0.970526	-0.145621	0.275484
0.484499	0.609093	0.0416635	1.10239	0.0209111	0.753177	0.529171	0.654344	-0.0850069	0.818769	0.825786	-0.304042	0.501617	-0.0484719	0.155361	0.351063	0.78375	0.236707	0.164786	0.526069	0.229834	-0.0819039	-0.0397701	0.119954	-0.201543	0.0357646	-0.20425	-0.562921	-0.210196	-0.819394	-0.210663	-0.518991	-0.786622	-0.412827	-0.258304	-0.185704	-0.29419	0.0802483	-0.356144	-0.612263	-0.215982	0.166073	0.342555	0.3744	0.00518438	-0.16238	-0.0834164	-0.249411	0.0889556	-0.0403633
0.796265	0.670296	0.759326	0.742437	0.833174	0.834873	0.45586	0.556993	0.320311	1.25978	1.49978	0.99834	0.958434	0.580917	0.626299	0.936968	0.579277	0.552082	-0.0946645	-0.0983357	-0.060939	-0.47289	-0.0650684	-0.0621434	0.185359	-0.176055	0.138028	0.55562	-0.147138	0.0574155	0.72927	-0.0147619	0.227125	0.257856	-0.0848845	0.139862	-0.413403	-0.107337	-0.175859	-0.913841	-0.69626	-0.214274	0.0824301	-0.224233	-0.879038	0.199123	-0.0865381	-0.609596	-0.3311	0.470303
-0.00132789	0.236707	0.266517	0.219711	0.419323	0.00863036	-0.0559062	0.203139	0.0736831	0.358734	0.266397	0.678973	0.0839282	0.73933	0.0465609	-0.136601	0.234011	0.028852	0.660381	0.0326651	0.370611	-0.00297501	-0.0686497	-0.395948	-0.215044	-0.173043	-0.364831	-0.345784	-0.349291	-0.548459	0.115166	0.0496307	-0.307573	-0.0542725	-0.189894	-0.388167	-0.288188	-0.202223	-0.173466	-0.111602	-0.205464	-0.0655363	-0.0563562	-0.176071	-0.233125	-0.0945104	0.00302647	-0.45908	-0.12885	-0.388525
0.395063	0.307428	0.0542234	0.270589	0.024887	0.081067	0.293959	0.260146	-0.0681506	0.310922	0.453439	0.206768	0.546956	-0.00487007	-0.106933	0.291368	0.240253	-0.047905	0.373175	0.15562	0.0485151	0.0241777	-0.21327	-0.106809	0.0946415	-0.0302656	-0.192019	0.434241	-0.164221	-0.126927	0.321351	-0.0511151	0.103397	0.211635	-0.146707	-0.186525	-0.209428	0.0102069	-0.0385396	-0.401959	-0.505247	-0.26446	-0.0788227	-0.362547	-0.237728	-0.0147036	-0.172701	-0.610918	-0.0476515	0.0374524
-0.12614	-0.366299	0.0593554	-0.430625	-0.69612	-0.123355	0.128557	-0.164901	-0.420125	0.0646069	0.169412	-0.382306	0.225645	-0.213203	-0.061511	-0.438425	-0.742169	-0.324997	-0.587403	-0.470409	-0.424823	-0.229281	0.0608775	0.512682	-1.15476	-0.588769	0.889474	0.0238941	-0.137537	0.554638	0.321928	0.0524158	0.206893	0.0246034	-0.201576	-0.331082	-0.558134	-0.450873	0.184725	-0.256287	-0.259254	-0.0545271	-0.197319	-0.423159	-0.868674	0.137372	-0.544982	-0.829613	-0.0693913	1.3301
0.0153548	0.0647449	0.239765	-0.243182	0.213503	-0.160186	0.0192037	-0.0495316	0.037593	0.0457225	-0.171515	0.132906	0.22848	0.326077	-0.0226688	0.0475383	0.0197731	-0.134192	-0.0438838	0.127633	-0.233023	0.330788	-0.122256	-0.300999	0.30147	0.288181	-0.349934	0.179766	0.0695647	0.168642	0.2529	0.0302654	0.00100953	0.318924	0.0250288	0.0724488	-0.395056	0.204767	-0.0273074	0.0848807	-0.0614056	-0.173417	-0.0287195	0.0127832	-0.0255148	0.226262	0.0247452	-0.264304	-0.0712241	0.192573
0.512278	0.550408	0.39594	0.449112	0.124857	0.634686	0.425352	0.279768	-0.0197261	0.991753	1.1891	0.803558	0.676628	0.237319	0.630965	0.610322	0.555325	0.212134	-0.0850376	-0.49716	-0.389943	-0.438483	-0.238919	-0.0908029	-0.164707	-0.352087	-0.113957	-0.174247	-0.442438	-0.847648	0.489132	-0.218481	-0.304362	0.0821575	-0.326136	-0.140746	-0.814692	-0.130255	-0.227776	-0.895154	-0.507214	-0.55892	0.0877344	-0.158462	-1.1727	0.0192037	-0.445421	-0.250183	-0.152179	0.269392
0.219463	0.111031	-0.369706	-0.11416	-0.109888	-0.488775	0.563646	0.251204	-0.0585781	0.610039	0.143785	0.284633	-0.37329	0.22404	0.325847	0.151599	0.299596	0.142087	-0.631355	-0.938127	-0.268591	0.211386	-0.55824	-0.438288	0.416515	-0.28086	-1.04591	0.205768	-0.592397	-0.734443	0.754631	-0.235009	-0.641109	0.153805	-1.34905	-0.702069	-0.964939	0.149259	-1.20397	-0.554591	-0.316133	-0.349529	-0.0105703	-0.491409	-1.31987	0.146655	-0.315899	-0.25441	-0.0627762	-0.00527548
0.0632269	0.337882	0.0388575	0.332278	0.474254	0.876252	0.212507	0.0941009	-0.0695124	-0.023827	0.828144	0.344147	0.243791	0.413919	0.487795	0.453439	0.225028	0.152508	0.325502	0.192699	0.568227	-0.0239883	-0.21496	0.00403388	0.149389	-0.0490987	0.441802	0.641269	-0.137949	-0.231837	0.660016	-0.0136691	0.193582	0.797345	0.64957	0.392867	-0.0306487	-0.110932	0.0387171	-0.0965144	0.0688771	0.167358	0.0772429	-0.0141061	-0.277377	-0.15909	-0.0995408	0.610039	-0.0641028	0.390338
0.498353	0.624241	0.683741	0.493647	0.507516	0.573568	0.542704	0.569199	0.17479	1.04418	1.32106	0.717824	1.20339	0.723515	0.477263	0.744764	0.46999	0.195852	-0.0442557	0.0137839	-0.140937	-0.158848	0.0399806	-0.0332595	0.0385766	-0.204682	0.204767	0.00834347	-0.220362	-0.312921	0.0832474	-0.030413	-0.116019	0.168642	-0.157287	0.266397	-0.216937	0.0576928	0.0396999	-0.309181	-0.0505323	-0.278549	0.192573	-0.0718305	-0.83349	-0.0545421	-0.595075	-0.350155	0.140909	0.335369
-0.440635	-0.341665	-0.404974	-0.562559	-0.253017	-0.411502	-0.417001	-0.448528	-0.581691	-0.638479	-1.25226	-0.662483	-0.71577	-0.100237	-0.415307	-0.421129	-0.522468	-0.383605	-0.341976	0.201007	-0.470689	0.578117	0.623961	0.559932	0.59388	0.501414	-0.141176	0.425781	0.505586	0.0915306	0.342213	0.373954	0.354114	0.40882	0.541911	0.540126	0.815329	0.642008	0.2949	0.412836	0.639603	0.127237	0.20989	0.305212	0.156008	0.22132	0.0180643	-0.319244	0.371949	-0.109468
0.68715	0.66339	0.671927	0.723952	0.455229	0.173383	0.181421	0.551688	0.370053	0.47176	0.445409	0.866631	0.0926134	0.451963	-0.0960516	0.459851	0.44668	0.372952	0.786262	0.662479	0.707348	-0.239464	-0.982648	-0.745817	-0.516388	-0.634196	-0.866884	-0.647061	-0.573939	-0.169534	-0.443477	-0.392137	0.00891703	-0.381104	-0.297059	-0.500259	-0.895154	-0.60338	-0.267097	-0.353192	-0.492099	-0.18313	-0.458902	-0.26479	-0.360212	-0.725112	-0.495186	-0.343513	-0.702938	-0.817104
-0.0574667	-0.293783	-0.0160159	-0.296226	-0.321369	-0.0121699	-0.0422785	0.1133	-0.171141	0.137897	-0.247406	-0.241151	0.100709	-0.42082	-0.226409	0.42664	-0.338305	-0.221876	0.0106367	-0.0580674	-0.357474	0.406319	0.148348	-0.0320937	0.28558	0.052555	-0.00238238	0.288654	0.118227	0.111699	0.329181	0.264356	0.0261627	0.416624	0.349592	0.207268	0.0762854	0.22848	0.0114957	0.0287106	0.0980152	0.178492	0.0918014	0.184725	0.0149266	0.165172	0.00834347	-0.298176	0.159371	0.06226
-0.12268	-0.138315	0.153546	-0.202439	-0.00765207	-0.125164	-0.125258	-0.214274	-0.100577	-0.355239	-0.281351	-0.241987	-0.191244	-0.0300152	-0.132926	-0.0973012	-0.135824	-0.115816	-0.217189	0.101784	-0.102047	0.242206	0.340847	0.1129	0.352871	0.432425	0.223546	0.200002	0.387362	0.17479	0.171463	0.444879	0.187134	0.439889	0.479748	0.60065	0.309526	0.456175	0.395831	0.38648	0.260387	0.224781	0.23842	0.255682	0.190678	0.239154	0.291721	-0.500116	0.239154	0.335026
0.133169	0.226262	0.164658	0.14991	0.15082	1.00533	0.332507	0.276199	0.184725	0.109561	0.392647	-0.184212	0.418352	0.549521	0.657914	0.367483	0.239887	0.404903	0.298424	0.156008	0.674551	-0.562815	-0.302902	0.228726	-0.135935	-0.33681	0.067501	-0.194724	-0.312993	-0.0387619	-0.309234	-0.248776	-0.282509	-0.195137	0.0672257	-0.108736	-0.0835998	-0.00932098	-0.0356975	-0.236928	-0.271183	-0.105815	-0.265362	-0.230736	-0.178665	-0.549409	0.0247452	-0.686777	-0.55277	-0.16728
0.0908535	0.357608	-0.209929	0.734916	0.322505	0.907891	0.67717	0.254352	-0.177865	0.735175	-0.311739	0.886277	0.462052	0.882839	-0.356938	0.551688	0.692338	0.543991	0.477988	0.641546	0.510962	-0.467055	-0.583139	-0.19679	-1.18712	-0.187182	0.0441843	-1.91681	-0.435749	-0.21215	-0.300466	-0.374729	0.142087	0.318114	-0.769723	-0.699021	-0.330774	-0.754456	-0.532512	-0.0684077	-0.20214	-0.413499	0.211635	-0.534119	0.42503	-0.63424	-0.124818	0.39846	-0.445893	-0.0565212
-0.25281	0.355129	0.225398	0.0381553	0.286645	0.233275	-0.77152	0.55611	-0.302333	-0.352289	-0.293925	0.329296	-1.29527	-0.342433	0.380729	-0.412904	0.58323	0.247563	0.537545	0.428464	0.0813396	-0.0363927	0.385928	0.638398	-0.214274	-0.312437	1.60777	0.403813	0.174918	-0.358103	0.639325	0.767994	0.842778	0.300768	0.789771	1.13481	0.91976	0.147437	2.18713	0.92964	0.182311	0.578794	-0.439578	-0.44442	-0.21332	-0.113988	0.294077	0.112633	-0.766185	-0.757452
0.116232	0.0655723	0.0479571	0.241352	0.196733	0.546857	0.372729	0.113834	0.0970714	0.362442	0.402613	0.312549	0.457752	0.00848693	0.662479	0.345056	0.302758	0.355129	0.286408	0.0742315	0.373175	-0.319964	-0.157029	0.0630887	-0.0402892	-0.201078	0.499068	0.256165	-0.297254	0.234992	0.461109	0.0880058	0.438186	0.341758	0.415001	0.148479	0.252052	-0.0614959	0.419	0.20389	-0.0150826	0.207393	-0.466676	-0.852563	-0.688729	-0.166114	-0.299667	-0.816291	-0.437115	0.087327
-0.206046	-0.638277	-0.0822399	-0.289722	-0.655285	-0.485176	0.091666	-0.348372	-0.640389	0.123666	-0.0679237	-0.686081	0.327228	-0.389224	-0.436705	-0.442085	-0.690009	-0.589768	-0.872737	-0.231515	-0.927633	-0.448804	-0.575895	0.0486547	-1.42477	-1.14765	0.180784	-0.13378	-0.437076	0.363564	0.0060466	-0.0739854	0.0851526	-0.205763	-1.16146	-1.01214	-1.42853	-1.18207	-0.472049	-0.774528	-1.09795	-0.867594	-0.341281	-0.360916	-1.204	0.165687	-0.388431	-0.0673643	-0.0415359	1.55248
-0.163575	-0.186344	-0.143086	-0.100128	-0.109763	0.386038	-0.294226	-0.0963447	-0.0911256	-0.209511	-0.290727	-0.290445	-0.119009	0.0173518	-0.0465932	-0.172197	-0.281825	-0.0450592	0.599222	0.409147	0.485633	-0.543467	-0.516409	-0.481163	-0.399616	-0.404917	-0.514037	-0.413365	-0.445303	-0.379977	-0.348023	-0.616835	-0.406522	-0.126628	-0.293465	-0.151058	-0.263698	-0.33579	-0.582318	0.337654	0.336055	0.145221	0.0768327	-0.124094	-0.180283	-0.101583	-0.0935865	-0.227303	-0.0236364	-0.183687
-0.312617	-0.567554	0.0483758	-0.355996	-0.583333	-0.188989	0.119954	-0.0344263	-0.282298	0.257856	-0.00241132	-0.347821	0.0993626	-0.209195	-0.138013	-0.165451	-0.651813	-0.134113	-0.687753	-0.0344854	-0.378682	-0.2955	0.0550568	0.398241	-1.05922	-0.176887	0.721504	0.110764	-0.227624	0.790605	0.187514	-0.135982	-0.0457441	-0.0691189	-0.119871	-0.29504	-0.493784	-0.46166	0.205267	-0.279004	-0.428741	0.0392789	-0.325232	-0.679666	-1.12488	-0.200548	-0.748505	-0.988075	-0.263802	1.29284
0.213752	-0.117302	0.187134	-0.446974	0.210015	0.498455	0.160404	0.00863036	-0.241509	-0.0191119	-0.0132615	-0.303988	-0.155614	0.0610158	0.228726	0.248292	-0.130018	-0.00594166	-0.0618874	0.253989	0.206143	-0.307573	-0.457078	-0.0898506	-0.448292	-0.422868	-0.293996	-0.136109	-0.448824	-0.612946	-0.214307	-0.392024	-0.243284	-0.069997	-0.318326	-0.115519	-0.336646	-0.409317	0.220454	-0.211983	-0.633345	-0.51804	0.29231	0.104471	-0.266576	-0.263819	-0.0272044	-0.690265	-0.139236	0.0382958
-0.0336286	-0.494536	0.00201835	-0.322018	-0.496305	-0.239788	0.0847447	-0.0767215	-0.383774	0.289362	-0.313352	-0.661182	0.216734	-0.31937	-0.374973	-0.198196	-0.723182	-0.32209	-0.673509	-0.0725435	-0.385676	-0.255374	-0.0843338	0.185613	-1.08878	-0.578327	0.443607	-0.0380508	-0.0968538	0.589572	0.362105	0.111298	0.305679	0.0335111	-0.120137	-0.345015	-0.936856	-0.723706	-0.220362	-0.336391	-0.487298	-0.0917404	-0.296899	-0.402626	-1.05146	0.0970714	-0.402073	0.483364	-0.00891452	1.19175
0.0881415	0.0792927	0.299948	-0.0267341	0.118891	-0.178878	-0.0404227	0.237441	-0.271513	0.1153	-0.331209	-0.0966532	0.633199	0.072586	-0.0887916	-0.00853715	-0.00943713	-0.225076	0.140648	0.420617	0.260989	-0.0328609	-0.117099	0.212507	0.0817487	0.0367495	0.377402	-0.0701939	-0.107073	0.292664	-0.0166288	-0.0945413	0.220082	0.128689	-0.116176	-0.0879787	-0.0626706	-0.00193447	0.156397	0.234256	-0.092817	0.317883	-0.227303	-0.411138	-0.179891	0.0742315	0.0387171	-0.471029	-0.229247	0.133564
-0.0340126	0.109427	-0.214157	0.0574155	0.128161	0.0614305	0.243425	-0.195798	0.0531114	-0.346004	-0.229788	0.0931545	-0.560877	-0.103845	0.194844	0.0508847	0.210888	0.264717	-0.650454	-0.596231	-0.059059	-0.245472	-0.218632	-0.121204	-0.169696	-0.223593	-0.156434	0.229342	-0.125478	-0.38054	0.331361	-0.129908	0.302173	0.277271	0.330902	-0.0172857	0.442015	-0.108223	0.563646	0.0289935	-0.287096	-0.089605	-0.140698	-0.188085	-0.643293	-0.284071	0.10675	-0.300715	-0.460866	-0.182508
-0.0263079	-0.277394	-0.0188049	-0.0702242	-0.497995	-0.0293672	0.199625	-0.0904343	-0.25008	0.0473989	0.179129	-0.165661	0.101112	-0.225565	-0.0575868	-0.403809	-0.533785	-0.385375	-0.669465	-0.260411	-0.536064	-0.199603	0.166972	0.648281	-1.22661	-0.511794	0.906198	0.0594937	-0.340733	0.674551	0.0193461	0.00877379	0.473943	0.0507454	-0.26946	-0.16558	-0.546941	-0.300928	0.332278	-0.22159	-0.0933556	0.428035	-0.227506	-0.199371	-0.672566	0.384934	-0.5041	-0.685593	-0.159267	1.56993
0.50853	0.32112	-0.500606	-0.300004	-0.255512	0.0661237	0.340164	0.785676	0.411969	0.994435	1.56555	0.605494	-1.43113	0.0771063	0.455018	-0.0195067	0.850159	0.77947	-0.151635	-0.495898	0.367818	0.637935	0.105276	0.80686	0.0306892	-0.432221	0.592349	0.474877	-0.278986	-0.676388	0.456175	-0.149745	-0.232956	0.437015	-0.496407	0.195096	-0.098969	-0.0542126	0.779386	1.31667	0.430285	1.13613	0.35242	0.0932897	-0.575035	0.177216	-0.126943	0.119688	-0.0186296	0.46874
0.197362	0.0426443	-0.589789	-0.452136	-0.0638162	0.226878	0.411318	0.369383	0.0719	0.500598	0.993131	0.216486	-0.59181	-0.17643	0.361095	-0.159621	0.296193	0.0835197	-0.503343	-0.510539	0.0344974	0.634314	-0.124881	0.632454	0.0928839	-0.0787313	0.353775	0.538538	-0.296828	-0.326136	0.718789	0.293488	0.338225	0.526369	-0.0165558	0.0714881	-0.0332447	-0.17994	0.667393	0.313014	0.179893	0.591871	-0.0361708	-0.0572715	-1.40809	-0.0294408	-0.292564	-0.340295	-0.313782	-0.253877
0.154842	-0.00349556	-0.127699	0.133695	0.0551957	0.504468	-0.0541976	-0.0823315	-0.0997573	-0.217524	-0.353837	-0.261518	-0.272193	-0.0552914	-0.053913	-0.13576	-0.217726	0.0473989	0.147437	0.00575919	0.108892	-0.295801	0.0413831	-0.0991545	-0.364069	-0.126959	-0.0548119	0.0206267	-0.0493972	-0.19347	0.0289935	-0.0338796	-0.0722098	-0.1109	0.303693	0.189414	-0.0662008	0.10809	-0.0226394	-0.147554	-0.261137	0.0640551	-0.163963	-0.0991081	-0.181051	-0.485721	-0.265067	-0.482896	-0.287501	-0.0672887
-0.361138	-0.461879	0.173511	-0.430101	-0.215496	0.0922074	-0.173889	-0.138235	-0.172685	-0.207361	-0.395264	-0.231769	0.22848	-0.120341	-0.280212	-0.0208527	-0.602701	-0.111851	-0.104868	-0.0558312	-0.362974	-0.321063	0.172103	-0.0580824	-0.0597205	0.175045	0.0306892	-0.313746	-0.00892897	-0.124896	-0.371889	0.139862	-0.029647	-0.142178	0.444137	0.62966	-0.428702	0.0564447	-0.204183	0.161823	-0.0843644	0.0309717	0.168514	0.23008	0.200128	0.0886844	0.339821	0.418568	0.0540844	0.41846
0.155361	0.544386	0.41511	0.392097	0.491186	0.152378	0.263756	0.470199	0.0762854	0.0549179	0.522859	0.464355	0.588133	0.448267	0.441802	-0.0692551	0.301588	0.0176369	0.580821	0.517225	0.40163	-0.683414	-0.530781	-0.216485	-0.601168	-0.675673	-0.368086	-0.694041	-0.199537	-0.628385	-0.788888	-0.500157	-0.393747	-0.417849	-0.801053	-0.501953	-0.236809	-0.226831	-0.107322	-0.419662	-0.481203	-0.150305	-0.456029	-0.339801	-0.318398	-0.240776	-0.286216	0.0618453	-0.664357	0.125916
-0.765597	-0.788763	-0.789462	-0.696775	-0.628675	-0.690847	-0.797739	-1.10479	-0.485741	-1.0485	-1.60973	-0.794833	-1.16014	-0.363549	-0.530906	-0.862942	-0.927551	-0.161363	-0.568944	-0.312026	-0.310862	0.000288558	0.203139	0.256407	0.144568	0.595504	0.537147	0.346531	0.620023	1.04593	0.218967	0.531169	0.698041	0.472384	0.95509	0.615322	0.583423	0.25181	0.548831	0.62686	0.482745	0.609377	-0.202008	-0.273866	-0.142162	-0.166373	0.0564447	-0.355239	-0.0697698	-0.486489
0.00158601	-0.0433188	0.00446549	-0.0613604	0.0611541	0.0618453	0.0277203	-0.201891	-0.14272	-0.0562061	-0.520169	-0.0406157	0.291957	-0.024722	0.219711	-0.284704	-0.0844409	-0.0301036	0.362891	0.223299	0.136585	0.214498	-0.171303	0.0360461	0.218223	-0.230127	-0.0553814	0.210888	-0.0413281	0.0909888	0.248535	-0.108285	0.345851	0.0482362	-0.0370291	-0.0056375	0.266517	0.16633	-0.2508	0.233275	-0.350431	0.0923428	-0.100871	-0.445303	-0.602745	-0.0279397	-0.250886	-0.380878	-0.257839	-0.0186296
-0.226932	-0.242806	0.021764	-0.000634928	0.0097772	-0.216518	-0.178698	-0.12367	-0.37677	-0.431598	-0.0552914	-0.171174	0.214622	0.184852	0.170694	-0.295783	-0.0799354	-0.461521	0.140909	-0.000404044	-0.158494	-0.238834	0.201383	-0.00151562	-0.0126937	-0.0689675	0.144829	-0.325919	-0.0096841	-0.321279	-0.240435	-0.209662	-0.0642235	-0.00291719	-0.101072	0.161178	-0.0632132	0.0897694	0.131326	0.152378	0.0690147	0.27023	-0.13741	-0.274128	-0.0577671	-0.037562	-0.220446	-0.413634	-0.0203697	0.26123
-1.2028	-0.908578	-1.64507	-1.65959	-0.34839	0.0234682	-0.560132	-1.3706	-0.768002	-1.62665	-1.33676	-0.019492	-2.24195	-0.843733	0.0652966	-0.664448	-0.0569114	0.439889	-1.25144	-1.40982	-0.255477	-0.551712	0.0473989	0.238298	0.210389	1.24811	1.00949	0.434134	0.936591	0.580435	0.727005	1.49876	1.55861	0.940054	1.4479	1.17728	1.91651	0.942909	1.51788	0.0518593	-0.166778	0.514299	-1.32002	-1.42128	-1.15779	-0.779819	0.33411	0.771294	-1.543	-1.09194
-0.00245465	0.153027	0.425889	0.14104	0.241718	0.525768	0.000865329	0.517225	0.00259443	0.0486547	-0.0733629	0.13014	0.400319	0.158208	0.375512	-0.0352096	0.233888	-0.0156513	0.0621218	0.479851	0.310922	-0.0598107	0.0893625	0.138159	-0.280545	-0.333171	0.282262	-0.126077	-0.150145	-0.175029	-0.0310025	-0.00917584	-0.0143976	0.0809305	-0.00933552	0.106348	0.207768	0.0275787	0.425889	-0.0834011	-0.288012	-0.0804387	-0.0905572	-0.202456	-0.103705	-0.0667447	-0.134192	0.323543	-0.322902	0.124063
-0.634016	-0.524915	-0.46037	-0.554189	-0.642797	-0.68302	-0.61834	-0.793882	-0.454862	-0.717952	-1.08525	-0.495349	-0.789686	-0.504632	-0.752923	-0.572458	-0.43819	-0.403179	-0.492647	-0.412865	-0.693085	0.344488	0.379621	0.176961	0.419	0.52306	0.370276	0.397365	0.256648	0.447209	0.104203	0.251568	0.105812	0.121148	0.34153	0.31742	0.460585	0.349931	-0.00180454	0.221815	0.237197	0.0441843	-0.116223	-0.199852	-0.0767063	0.0628125	-0.0767063	-0.291627	-0.231142	-0.202804
0.032524	0.461633	0.18916	0.1137	0.0939657	1.07499	0.286645	0.647729	0.909043	0.352081	1.00676	0.666848	0.298893	0.289126	0.676628	0.0143553	0.421479	0.521654	0.417488	0.390007	0.66821	-0.0551565	0.16543	0.424062	0.0471196	-0.192117	0.459012	0.47176	0.0719	0.529671	0.776862	0.359071	0.523963	0.471239	0.220082	0.703455	0.0533895	0.115566	0.277985	0.56003	0.818769	0.580531	-0.281001	-0.225363	-0.47704	0.183201	-0.327638	-0.543026	-0.30463	0.281075
0.114767	0.183328	0.0783365	0.229711	0.200002	-0.000418409	0.197362	0.00129788	0.0720372	0.200253	0.348686	0.209266	-0.0187027	0.173255	0.114234	0.0247452	0.0597706	0.00776951	0.228357	0.21014	0.120883	0.182311	0.0499095	0.0114957	0.259544	0.283566	0.569005	0.419107	0.190172	0.268315	-0.0672584	0.501312	0.6219	0.415975	0.498659	0.414244	0.212881	0.276794	0.475915	0.0969364	0.210264	0.088413	-0.170914	-0.276083	-0.00521757	0.0391384	-0.228284	-0.833953	-0.229467	-0.301053
-0.445421	-0.697102	-0.285689	-0.696868	-0.253412	-0.754237	-0.471869	-0.735043	-0.296315	-1.14845	-1.28089	-0.539394	-1.11157	-0.0745018	-0.178175	-0.988476	-0.876042	-0.404573	-1.13879	-0.424533	-0.630416	0.0241777	0.880176	0.617957	0.090718	0.254957	0.00417777	-0.712693	1.05242	0.183963	-0.53126	0.51167	0.610511	0.292782	1.20814	0.770618	1.0697	0.764006	0.715805	1.07765	0.917852	0.753091	0.134352	0.300885	0.35095	0.218967	0.271306	-0.661935	-0.167507	-0.0481586
-0.108705	-0.419623	-0.0830343	-0.0507415	-0.493642	-0.30545	-0.10053	-0.0634393	-0.494312	-0.299507	-0.598413	-0.273622	-0.00756511	-0.220782	-0.453735	-0.0792494	-0.216066	-0.622399	-0.63093	-0.307644	-0.342744	0.271187	0.388245	-0.0559812	-0.00261366	-0.394013	-0.200183	-0.0192143	-0.0952809	-0.102744	-0.0117479	-0.13397	-0.353801	-0.237915	0.0427844	-0.140492	-0.666851	-0.00044731	-0.137949	-0.138187	-0.248828	-0.158977	0.174406	0.298306	0.137635	0.073546	0.190931	0.20201	-0.0286018	0.400975
-0.403561	-0.444086	0.660564	-0.800978	0.576184	-0.68022	-0.659517	0.195096	-0.404859	-0.440087	1.44138	-0.885153	NaN	NaN	-0.197534	-1.35295	0.00518438	-0.0660648	0.0282862	NaN	NaN	0.30871	NaN	NaN	NaN	0.573762	0.100709	0.41738	0.69439	0.790021	0.407407	0.671293	0.256045	0.0717627	0.430821	-0.119072	NaN	0.483261	0.49252	NaN	-0.0178113	NaN	-0.0902807	0.386921	NaN	-0.0523413	0.241352	NaN	0.385707	0.307662
0.612966	0.648833	0.0268709	-0.312437	-0.304202	0.524565	0.422664	0.719227	-0.0851141	1.50513	1.64215	0.718088	0.883152	0.171335	0.520246	0.537743	0.680504	0.181802	-0.681261	-1.06016	-0.51344	-0.555969	-0.551162	-0.269008	-0.499055	-1.21026	-0.396555	-0.326028	-1.09105	-1.03863	0.250962	-0.767487	-1.20636	-0.36162	-0.785527	-0.854649	-1.94909	-0.684318	-0.563902	-1.0905	-0.950983	-0.547173	0.44668	0.186754	-0.829152	-0.0822704	-0.294314	-0.715936	0.176706	0.596554
0.233275	-0.127053	0.12499	0.0990932	0.173511	0.188528	-0.0725586	0.547746	0.000144286	-0.713639	-0.0830954	0.527971	0.143524	0.19333	0.0478175	-0.0144267	0.406101	0.11836	0.305095	0.534361	0.132511	0.0633648	0.60502	0.264597	0.107956	-0.228131	0.437441	-0.0639068	0.108357	-0.166924	-0.0167601	-0.0722704	-0.0128102	0.55719	0.0483758	0.687061	0.62882	0.66421	0.755058	0.623211	0.517225	0.898247	0.000865329	-0.0973475	-0.240963	-0.350651	0.0250288	-0.0332595	-0.162089	-0.169566
-0.249737	-0.847388	-0.262313	-0.0861091	-0.45595	-0.605464	-0.375403	0.0294175	-0.399045	-0.0921864	-0.684272	-0.482855	-0.281527	-0.569394	-0.486792	0.113167	-0.636033	-0.594857	-0.198593	-0.247423	-0.813322	0.390448	0.425352	0.317536	0.0851526	0.0154976	-0.287096	-0.0286312	0.226755	-0.0452081	-0.180119	0.00158601	-0.0617217	0.0553346	0.330329	0.191815	0.312665	0.188654	-0.148065	0.309875	0.0736831	0.329755	0.088413	0.271067	-0.0140333	0.0612924	0.0422241	-0.296598	-0.037636	-0.0395328
0.301237	NaN	NaN	NaN	NaN	NaN	NaN	0.266277	0.381616	0.242328	NaN	NaN	NaN	0.578214	0.446362	NaN	NaN	NaN	NaN	NaN	NaN	-0.135111	0.403486	NaN	NaN	NaN	NaN	NaN	0.448795	NaN	NaN	NaN	0.973575	NaN	NaN	NaN	NaN	NaN	NaN	-0.376227	NaN	NaN	-0.484025	NaN	NaN	NaN	NaN	NaN	NaN	NaN
-0.618783	-0.466237	0.00877379	-0.248365	-0.164965	-0.435515	-0.773294	-0.390056	-0.272419	-0.868806	-0.925248	-0.595773	-0.889022	-0.291415	-0.626068	-0.370023	-0.521391	-0.368458	-0.211415	-0.0391917	-0.291592	0.307662	0.201885	0.148348	0.46289	0.588325	0.417812	0.271187	0.436482	0.236217	0.121413	0.13014	0.170566	0.367706	0.436588	0.901263	0.396159	0.764771	0.451541	0.307428	0.53047	0.0968015	0.242938	0.14991	0.280719	0.0545011	-0.0157971	-0.322541	0.240864	0.0357646
-0.563753	-0.279074	-0.151811	-0.0976871	-0.177686	-0.376639	-0.751271	-0.291256	-0.240793	-0.958589	-0.845546	-0.477643	-0.865516	-0.184113	-0.59955	-0.192876	-0.423236	-0.518432	-0.219253	-0.086921	-0.288717	0.158079	0.149259	0.186501	0.489337	0.554834	0.0994973	0.282855	0.254594	0.131853	0.172872	0.125122	0.25689	0.222063	0.250719	0.599413	0.294547	0.656725	0.458697	0.438399	0.50518	0.103665	0.107286	0.112767	0.208392	-0.108581	-0.174003	-0.342159	-0.00984383	-0.100917
-0.0160451	-0.00837747	0.175173	-0.0252798	0.138421	0.104337	-0.0668051	0.179001	-0.495735	-0.413999	-0.399749	-0.294774	0.413269	0.371615	0.1133	-0.295748	-0.310039	-0.214039	0.136191	0.414569	-0.0188927	-0.0918788	0.118891	0.206143	-0.225784	-0.219589	0.575312	-0.210763	-0.0468316	0.0847447	-0.256201	-0.133258	0.0297002	0.0893625	-0.143325	0.067914	0.131458	0.144308	0.157949	0.366812	0.0802483	0.390228	-0.211014	-0.244668	-0.123402	-0.178682	-0.255236	-0.445598	-0.11724	0.346305
0.454808	0.482229	0.695905	0.281669	0.434241	0.591009	0.506094	0.532666	0.0846086	0.950394	1.12829	0.758985	1.0314	0.745108	0.623867	0.92729	0.512884	0.192825	0.4609	-0.0555613	0.0896338	-0.362714	0.0230425	-0.331028	0.120219	-0.517193	0.326307	-0.106591	-0.46339	-0.537215	0.032524	-0.435924	-0.548227	0.177344	-0.136347	0.0668125	-0.165612	-0.296421	-0.301177	-0.506742	-0.273744	-0.389187	-0.0804692	0.0315363	-0.882943	-0.0698758	-0.517771	-0.38896	-0.279336	0.452385
0.59053	0.665393	0.768671	0.611172	0.532766	0.690819	0.626205	0.691356	-0.00170338	0.979367	1.20533	0.777451	1.11243	0.662661	0.548831	0.728138	0.85814	0.104471	0.186501	-0.0965915	-0.0821024	-0.254479	-0.133796	-0.0621584	0.186374	-0.531907	0.233888	-0.120341	-0.248211	-0.261206	0.236707	-0.116567	-0.217793	0.553361	-0.149057	-0.0661404	-0.351663	0.176578	0.0756011	-0.278129	-0.0999891	-0.332353	-0.107726	-0.176267	-0.794182	-0.144935	-0.528282	-0.667607	-0.135016	0.452595
-0.150914	-0.535917	-0.108441	-0.426897	-0.370527	0.0827026	-0.132499	-0.050607	-0.336774	0.138552	-0.365518	-0.326914	0.173127	-0.327765	-0.117709	0.185105	-0.438796	-0.756306	0.062398	-0.00443588	-0.649729	0.252779	0.307895	0.0315363	0.158854	-0.0154909	0.279293	-0.0819497	0.257976	-0.31847	-0.0014001	0.138552	-0.142194	0.217603	0.183582	0.413052	-0.0500095	-0.0714667	0.20364	0.0869197	0.136716	0.444455	0.382612	0.212258	0.289953	0.451224	0.178237	0.201759	0.355242	0.638769
0.0690147	0.343692	0.168257	-0.253343	-0.313226	0.429964	0.238175	0.00245056	-0.179302	-0.209412	-0.157126	0.582652	-0.0896664	-0.212701	0.269632	0.225028	-0.0235923	0.105276	0.111966	0.225645	0.365916	-0.173938	-0.248879	0.00776951	-0.487459	-0.187477	0.56003	0.53446	0.175173	0.448584	0.722379	-0.108005	0.761796	-0.274267	0.357608	0.271784	-0.0632585	0.0391384	0.377512	0.133037	0.509949	0.139339	-0.655217	-0.608958	-0.662483	-0.308216	-0.914657	-1.65644	-0.616746	-0.21568
-0.475134	-0.596405	-0.672864	-0.359194	-0.607968	-0.0742284	-0.445814	-0.664654	-0.186295	-0.503548	-0.807276	-0.183228	-0.219908	-0.311721	-0.195335	-0.470389	-0.526722	-0.00193447	-1.10839	-0.756721	-0.558368	-0.303882	-0.00734755	0.186374	-0.273605	0.443713	0.316377	0.208392	0.0589399	0.826111	0.246834	0.764176	1.01471	-0.139999	0.135929	-0.0316512	-0.167183	0.0366088	0.336969	-0.00641984	-0.208478	0.129613	-0.640974	-0.700919	-0.718877	-0.633927	0.187894	-0.235365	-0.65954	0.218595
0.166972	0.0862402	0.0807941	0.293017	0.123269	-0.241714	0.0681893	-0.396802	0.0564447	0.308244	0.0720372	0.451857	0.184978	0.0739573	-0.335353	0.296663	0.164915	-0.0287931	0.146395	0.0931545	-0.0771324	0.101381	-0.22776	-0.426393	-0.0396069	0.20364	-0.0925555	0.577731	0.162984	-0.0262638	0.333996	0.0475383	-0.0291905	0.165687	0.156655	-0.149393	-0.125951	-0.210529	-0.571793	-0.0451486	-0.476237	-0.454822	-0.236249	-0.388053	-0.381949	-0.129087	-0.0841809	0.0267293	-0.2567	-0.168982
0.148869	0.173895	0.208767	0.335369	0.381616	0.130008	0.179001	0.0764222	0.106616	0.0250288	0.390338	0.185867	-0.0669562	0.249021	0.230818	0.200379	0.0840642	0.147437	0.263756	0.306029	0.296545	0.264356	0.0533895	0.122474	0.325962	-0.0350469	0.51783	0.461948	0.221692	0.38659	0.223917	0.339821	0.624522	0.628167	0.350837	0.27274	0.375401	0.147697	0.362666	0.227495	0.346531	0.321466	-0.226307	-0.146739	-0.0384063	0.0764222	-0.105985	-0.103519	-0.223963	-0.271879
0.71308	0.663208	0.336169	0.773574	0.664847	0.0922074	0.721154	0.647269	0.448901	0.573859	0.316725	0.678973	0.279174	0.402176	0.683113	0.446256	0.945383	0.373621	0.626392	0.191815	0.705049	-0.0632283	0.0380147	0.296193	-0.160637	0.104068	0.110229	0.26123	0.334911	0.274769	0.538936	0.550802	0.881351	0.610322	0.813771	0.560226	0.540226	-0.0298974	0.359521	0.437121	-0.24542	0.280244	-0.512658	-0.415134	-0.659928	-0.428236	-0.420762	-0.573767	-0.505943	-0.14221
0.20989	0.386701	0.086512	0.147697	0.32458	0.357045	0.473008	0.449324	-0.236673	1.16234	0.352984	0.725785	0.118626	0.345396	0.285935	-0.0704211	0.249385	0.100843	-0.869438	-0.396669	-0.251281	-0.230516	-0.751077	-0.356495	0.126444	-0.455752	-0.594138	0.161436	-0.570486	-0.429051	0.243181	-0.48346	-0.614072	-0.127825	-0.457574	-0.251865	-1.14054	-0.0889605	-0.313405	-0.633972	-0.438268	-0.83578	-0.260584	-0.396498	-0.319604	-0.296687	-0.519631	-0.500565	-0.25789	0.315218
0.0569996	-0.197385	-0.393065	-1.80203	0.000432815	0.528471	0.228973	0.115033	0.558464	0.206893	0.881273	0.272979	-0.639512	0.143263	0.922807	0.311271	0.256286	0.626579	-1.91566	-1.25384	0.489748	0.135798	-0.53598	-0.111804	0.200253	-0.018878	0.350724	0.322274	-0.392345	-0.149041	0.0347792	0.239031	-0.0334809	0.332737	0.408603	0.224287	-0.472789	-0.0823772	0.563841	-0.385149	-0.222717	0.168128	-0.64991	-0.60821	-1.00938	0.0859685	-0.468431	-0.32027	-0.491936	-0.408723
-0.477	-0.255856	-0.234279	-0.439539	-0.19159	-0.489949	-0.586839	-0.402283	-0.448883	-0.852719	-0.607815	-0.703736	-0.785776	-0.411042	-0.648485	-0.314051	-0.54808	-0.415653	-0.449907	-0.278181	-0.459219	0.19774	0.620962	0.500904	0.383718	0.76757	0.773406	0.451646	0.502229	0.797594	0.495798	0.382833	0.604736	0.367371	0.381837	0.834064	0.611361	0.506907	0.635336	0.49293	0.264356	0.664301	0.181293	0.149389	0.297485	0.081476	0.087327	0.193582	0.249021	0.0833836
-0.509348	-0.352124	-0.514058	-1.40667	-0.205148	0.570171	0.00633395	-0.281579	0.380951	-0.402912	0.112366	0.350724	-1.55983	-0.211582	0.682843	-0.019536	0.629193	0.643302	-2.02298	-1.52745	0.67229	-0.0993862	-0.430528	0.218347	0.157432	0.457437	0.360645	0.338567	0.293959	0.681134	0.344033	0.708055	0.259905	0.467384	0.637007	0.532267	-0.094757	0.702569	1.08352	-0.240571	-0.15822	0.0779266	-0.876969	-0.725184	-0.91042	-0.131456	-0.0603822	-0.0950651	-0.563156	-0.80143
-0.066518	0.0780633	-0.294739	-0.0886995	-0.00177561	-0.194741	-0.101567	-0.00262814	-0.166066	-0.392781	-0.653106	-0.330375	-0.220362	-0.161718	-0.00333645	-0.221421	-0.103255	-0.232447	-0.0967303	-0.0689978	-0.128976	0.0951818	-0.131313	-0.294562	0.190425	-0.362937	-0.242089	0.127369	0.0302654	-0.385808	0.183836	-0.147841	-0.368104	0.206518	-0.0461612	0.0712136	-0.145781	-0.0244725	-0.36012	-0.199388	-0.650884	-0.248348	0.0514416	-0.139204	-0.128219	-0.156064	-0.262555	-0.13814	-0.110339	-0.112334
-0.450222	-0.580828	-0.511732	-0.394354	-0.456385	-0.298779	-0.08516	-0.329558	-0.794457	-0.471549	-0.226459	-0.275961	-0.545045	-0.0942179	-0.454704	-0.455811	-0.382043	-0.862313	-0.924317	-0.75251	-0.452116	-0.344685	0.250113	1.13416	-0.291928	0.376957	0.781737	0.434668	0.671927	1.1001	0.194591	1.04824	1.47571	-0.0499646	0.662661	0.270828	0.345169	0.0764222	1.01721	0.120485	0.105008	0.279887	-0.677264	-0.345015	-0.759771	-0.695045	0.0618453	-0.523981	-0.594988	0.344488
1.1115	1.35293	1.21437	1.54745	1.40893	0.900876	1.01536	1.16202	1.1121	0.944933	0.791022	1.4013	1.02871	1.33485	1.26939	0.761285	1.4393	1.05255	1.59058	1.47804	1.20852	-0.591484	-0.576325	-0.621378	-0.673785	-0.715225	-0.516223	-0.135855	-0.672704	0.381948	0.0719	-0.173677	0.206768	-0.342232	-0.657013	-0.740408	-0.722039	-0.999279	-0.0876108	-0.308734	-0.374038	0.0163537	-1.24103	-0.932554	-1.17596	-0.775811	-0.944943	-1.17108	-1.04946	-1.10821
-0.377051	-0.00301835	-0.53822	-0.252484	0.282618	0.101247	-0.180348	-0.186213	-0.395682	-0.716268	0.165172	0.113167	-1.39206	0.00100953	0.0970714	-0.507091	0.157561	-0.0224783	-0.130429	0.0514416	0.0448837	-0.854257	-0.12844	0.468844	-0.241987	0.442015	0.695281	0.312781	0.464459	0.873104	1.00014	1.43573	1.22361	0.540027	0.718263	0.717473	0.769772	0.0601858	0.258459	-0.0442557	-0.175615	0.462262	-0.773393	-1.37726	-0.884248	-0.43413	0.0451634	-0.0598107	-0.895556	-0.482734
-0.109654	-0.323642	0.0142124	-0.356938	-0.572179	-0.537508	0.0350608	-0.294774	-0.443007	0.265317	0.224534	-0.200614	0.188528	-0.280895	-0.62609	-0.221018	-0.738818	-0.505554	-0.891215	-0.450597	-0.920325	-0.392099	-0.0843491	-0.214173	-0.823779	-0.16707	0.451963	0.179384	-0.254203	0.553557	0.172359	-0.283158	0.0769695	-0.188085	-0.530364	-0.431015	-0.858489	-0.533514	0.0199154	-0.537382	-0.615663	-0.265587	-0.541681	-0.752145	-1.13927	0.0529723	-0.482573	-0.341921	-0.335918	0.896931
-0.124063	-0.215999	0.0780633	-0.108923	-0.406713	-0.0673945	-0.0396218	0.0930192	-0.444616	0.0328061	0.189287	-0.164771	0.311387	-0.137981	-0.315953	0.0583859	-0.468711	-0.54534	-0.0202381	-0.0749273	-0.61998	0.105812	0.185232	0.18954	0.269153	-0.0178113	0.434562	0.0257376	0.186247	-0.0754136	0.0199154	-0.0480989	-0.0942486	0.247442	0.241108	0.311968	-0.054647	0.106348	0.0277203	-0.0666842	0.103934	0.151989	0.174406	0.155231	-0.0795694	0.178364	-0.0271603	0.281075	0.0427844	0.29337
-0.146994	-0.321928	-0.261985	0.143263	-0.187231	-0.0291022	-0.130444	0.471135	-0.164965	0.219215	0.377846	-0.0509806	-0.12323	-0.0415211	0.0416635	-0.0493972	-0.0420557	-0.213069	0.00662125	0.166587	-0.491916	0.669299	0.485015	0.402722	0.305679	-0.0471595	0.247442	0.176706	-0.0205892	-0.297467	0.360308	-0.111009	-0.389262	0.454492	0.0958569	0.0829751	-0.0248981	-0.128756	0.359746	-0.202921	-0.0649175	0.450591	0.541713	0.247198	0.253989	0.508429	0.399226	-0.464345	0.135798	0.48553
0.0149266	-0.094341	-0.663214	-0.81835	-0.177082	0.358959	0.634779	-0.450124	0.0427844	0.459746	-0.0079277	-0.380371	0.700883	-0.201825	0.371949	0.144177	-0.0675457	0.125783	-1.47927	-1.13631	-0.316672	0.399554	-1.11469	-0.764297	0.631337	-0.163284	-1.80088	0.653977	-0.201726	-0.335845	0.537743	-0.0620831	-0.100283	0.69893	-0.196029	-0.543698	-1.46586	-0.528219	-1.00918	-0.936111	-0.132546	-1.10383	-0.0445533	-0.292422	-1.38244	0.261952	-0.46957	0.018919	0.00590291	0.256165
-0.333116	-0.546077	-0.195203	-0.0580523	-1.00941	-0.881667	-0.149281	-0.324979	-0.706041	0.06226	0.107554	-0.421708	0.302407	-0.876281	-0.618982	-0.547384	-0.8875	-0.90893	-0.677426	-0.772284	-0.99114	-0.655444	-0.567083	-0.699958	-1.53032	-0.939123	-0.0863388	0.0542234	-0.414326	-0.213203	-0.226105	-0.393709	-0.115441	-0.0666087	-0.382965	-0.526722	-0.65624	-0.727666	-1.17082	-0.977611	-0.700919	-0.157271	-0.726329	-0.908876	-1.2576	-0.150769	-0.963644	0.0275787	-0.247731	1.10916
-1.33537	NaN	NaN	NaN	0.176451	NaN	-0.867384	-0.990051	NaN	NaN	NaN	NaN	NaN	NaN	NaN	NaN	-0.74756	NaN	-0.474252	NaN	-0.416019	-0.434266	-0.145845	0.904195	-0.579318	0.724301	2.37685	0.470407	0.862432	0.847997	1.04131	1.42685	1.84048	0.612116	0.833983	1.21673	1.89519	NaN	1.92406	-0.233583	NaN	1.08638	-1.12077	NaN	NaN	NaN	-0.245386	0.203514	-1.36729	NaN
-0.0392659	-0.102078	0.24245	-0.0229179	-0.10403	0.0894982	0.0635029	0.171847	-0.241833	0.0384361	0.131589	-0.170345	0.444773	-0.0595701	-0.188545	0.0988237	-0.311667	-0.451701	0.0416635	0.088413	-0.453735	0.0357646	0.109962	0.155361	0.239031	0.142479	0.549127	0.0313951	0.0357646	-0.171693	0.0749164	0.0339339	-0.0528051	0.29125	0.2806	0.478092	-0.172799	0.165558	0.105544	-0.102465	0.104873	0.0501883	0.143132	0.187514	0.090447	0.252052	0.0905825	-0.149841	0.164529	0.640991
-0.0339683	-0.122052	0.0747794	0.284869	-0.0344115	0.274411	0.0988237	0.0621218	-0.00966955	-0.215211	-0.268973	-0.249325	0.557876	0.0381553	-0.158284	0.231187	-0.244241	0.0112093	-0.7427	0.00776951	0.241108	-0.267132	-0.189861	-0.370583	-0.105396	-0.0103378	0.170566	-0.35753	-0.087718	-0.195665	-0.330991	-0.0682111	-0.158751	0.0824301	-0.0425608	0.200881	-0.567703	-0.0486062	-0.0810185	-0.214826	0.0247452	-0.231312	0.0713507	0.210015	0.521754	0.323082	0.581207	0.138028	0.202888	0.599508
-0.433448	-0.0324477	-0.30677	-0.107539	-0.253842	-0.38101	-0.0506817	-0.399255	-0.447466	-0.59194	-0.373421	-0.166438	-0.404898	0.0455827	0.0467006	-0.484005	-0.110153	-0.196988	-0.32063	-0.708043	-0.511382	0.391218	-0.149729	-0.931646	0.648649	0.266157	-0.309806	0.686164	0.175173	0.0119249	0.688136	0.477159	0.25689	1.00942	0.664665	0.157044	-0.00199233	0.0446039	-0.390018	-0.788091	-0.188529	-0.914113	-0.375216	-0.464863	-0.826591	-0.143341	-0.227321	-0.197666	-0.627627	-0.0870743
-0.161782	-0.464405	-0.168869	-0.385771	-0.6446	-0.161895	-0.0956971	-0.158462	-0.577013	0.111031	0.247806	-0.509964	0.325962	-0.530385	0.257856	-0.457673	0.750778	-0.187576	-0.947306	-0.488431	0.0617071	-0.434305	0.0492126	0.839799	-1.26171	-0.649729	0.949124	NaN	NaN	0.184725	-0.429887	-0.701788	0.090447	-0.0367922	-0.423042	-0.13976	-0.660726	-1.45593	0.0869197	-0.327728	-0.315415	0.0514416	-0.453498	-0.462734	-1.30034	-0.141144	-1.0644	-1.37973	-0.18945	1.04691
0.259544	0.458382	0.16723	0.58477	0.314639	-0.108565	-0.0235044	0.508632	0.0657101	-0.0559362	0.00201835	0.303576	-0.0265577	0.165944	-0.328598	0.248292	0.10165	0.208767	0.54962	0.340847	-0.157496	-0.325214	-0.0648571	-0.940506	-0.118805	-0.816469	-1.16459	0.151079	-0.899641	-0.168447	0.620868	0.169284	-0.593202	-0.40635	-0.886166	-0.824443	-0.43735	-0.815098	-1.17948	-0.664197	-0.900557	-1.10734	-0.212935	-0.451859	-0.653832	0.179766	-0.552812	-0.580591	0.0234682	-0.00364022
-0.880604	NaN	-1.70205	-1.31775	-0.850715	0.756511	-1.28462	-0.685849	NaN	-1.89867	NaN	-1.30536	-1.30582	-0.995534	-1.14016	-1.08758	-1.17101	-1.05706	-0.472069	-0.388582	-0.184818	-1.3995	-0.562176	-0.919288	-1.2761	NaN	NaN	NaN	NaN	NaN	-0.457593	NaN	NaN	NaN	0.0592169	NaN	-0.623554	NaN	0.888383	NaN	-0.210863	NaN	-0.533911	0.631244	NaN	-0.560877	-0.80289	-0.241782	NaN	-0.516718
-0.0627913	-0.354059	0.00187425	-0.029809	0.073546	0.634872	-0.0346184	0.174151	-0.333352	-0.224536	-0.109997	-0.185327	0.314986	0.205142	-0.23528	0.134089	-0.207045	-0.000158663	0.378512	0.15004	-0.187034	-0.0237537	-0.0115589	0.185993	0.032524	-0.219791	0.307079	0.0639171	-0.0509358	-0.368309	0.471239	-0.257425	0.0434844	0.1333	0.352307	0.378623	-0.0859407	-0.208428	0.228603	-0.0730897	0.00302647	0.0518593	-0.0994172	-0.0804235	-0.255512	-0.345234	-0.248673	0.207643	-0.0969	0.00748262
NaN	NaN	NaN	-0.810637	NaN	-0.89459	-0.8631	NaN	NaN	-0.970469	NaN	-0.937989	NaN	0.599318	NaN	-1.14736	NaN	NaN	NaN	NaN	0.482642	0.228726	NaN	NaN	NaN	NaN	NaN	-1.49265	NaN	NaN	NaN	NaN	NaN	NaN	NaN	NaN	NaN	-1.13559	NaN	NaN	NaN	NaN	-1.08482	NaN	NaN	NaN	NaN	NaN	NaN	NaN
-0.175419	-0.201842	-0.609839	-0.342763	-0.299205	-0.387525	-0.0831718	-0.785676	-0.301142	-0.746979	-0.869333	-0.36803	-0.666553	-0.28079	-0.506947	0.388686	-0.478768	-0.034574	-0.560239	-0.608936	-0.49003	0.484808	-0.0114571	-0.408282	0.350497	0.213752	-0.839854	0.308594	0.214249	-0.574412	0.305445	-0.0804235	-0.134097	0.341189	-0.254169	-0.0394586	-0.322	0.114634	-0.39208	-0.0718609	-0.209378	-0.261206	0.494262	0.225522	0.541118	0.361656	0.358396	-0.127841	0.129613	-0.0517132
0.13014	0.146786	0.561497	0.234992	0.175045	0.101112	-0.0605778	0.393965	-0.376414	-0.493215	-0.212601	-0.201775	0.140909	0.160146	0.0103502	0.240864	0.201508	-0.413538	0.4728	0.663026	0.248656	-0.30155	0.782241	0.745883	0.146264	0.0270125	0.757877	-0.214977	0.268674	0.0172092	-0.103085	0.48419	0.378401	0.433173	0.533862	1.13172	1.05207	0.714224	0.991826	0.83131	0.528771	0.682483	-0.287818	-0.145031	0.0054719	-0.314679	0.0875986	-0.00479769	-0.0079277	0.144829
0.0433446	0.0332292	0.190046	0.0799754	0.369829	0.588996	0.159887	0.101247	-0.0251623	-0.0788837	0.0418037	0.0697022	0.226755	0.348119	0.257735	0.017922	0.145743	-0.0563112	0.356595	0.269632	0.122341	0.198243	-0.0424716	-0.0644498	0.18612	-0.00747806	0.380951	0.34301	-0.138076	-0.386393	0.464877	0.0103502	-0.250251	0.68724	0.460271	0.343237	0.0531114	-0.128377	-0.172051	0.00273846	0.110898	0.0270125	0.259905	-0.0316954	-0.22945	0.0791561	-0.248656	0.186754	0.103263	0.445621
0.778629	0.931607	1.00806	0.950916	1.02538	0.382612	0.512176	0.860764	0.630405	0.875466	1.61565	1.1762	0.591679	0.74442	0.417704	0.809415	0.958805	0.60502	0.987175	0.665211	0.690462	-0.754772	-0.670773	-0.478226	-1.00139	-1.13565	-0.218346	-0.553998	-1.04451	-1.03922	-0.19957	-0.833953	-0.78697	-0.708821	-1.11844	-0.744995	-0.626001	-1.10672	-0.507542	-0.586753	-0.896657	-0.601453	-0.645593	-0.549683	-0.802688	-0.54332	-0.669442	-0.293748	-0.837042	-0.293942
0.135535	NaN	NaN	NaN	NaN	0.157303	0.0533895	NaN	-0.462396	0.249991	NaN	NaN	-0.0244872	NaN	NaN	-0.317229	0.143655	-0.268973	NaN	NaN	NaN	-0.156064	NaN	NaN	NaN	NaN	NaN	NaN	NaN	NaN	NaN	NaN	NaN	NaN	NaN	NaN	NaN	NaN	NaN	NaN	NaN	NaN	0.0691523	NaN	NaN	-0.370508	NaN	NaN	NaN	0.235359
0.467071	0.529271	-0.0965144	-0.179809	-0.425152	0.965544	0.638398	1.01742	0.35558	0.689568	1.34659	-0.0922479	0.42664	-0.25596	0.103128	0.205893	0.827982	-0.0197699	-0.450814	-0.644442	0.105946	-0.101536	-0.834854	-0.918333	-0.0598107	-1.03928	-0.563369	-0.315792	-0.816672	-0.691756	-0.202871	-0.664997	-0.94931	-0.413576	-1.13555	-1.08927	-1.37729	-0.81558	-0.502567	-1.42345	-1.09773	-0.735379	-0.369073	-0.511403	-0.354335	-0.486226	-0.610631	-0.413154	-0.218078	-0.0779849
0.223299	0.487898	0.379288	0.45607	0.511974	0.481092	0.229588	0.182184	0.223546	-0.0422191	0.112767	0.647269	0.128029	0.535655	0.385044	-0.0836151	0.325156	0.172616	0.464773	0.488721	0.183455	0.0277203	-0.393198	-0.295394	0.0829751	-0.163979	-0.123135	0.240009	0.00619029	-0.246395	0.218099	0.100709	-0.0068256	0.326652	0.240131	0.29231	-0.132024	-0.0485764	-0.189894	-0.24052	-0.255598	-0.308323	0.0945064	-0.0881321	-0.357382	-0.19253	-0.326606	-0.647151	-0.20543	0.0576928
-0.517771	-0.675881	-0.898619	-0.410678	-0.60777	-0.261742	-0.146244	-0.457138	-0.47287	-0.795384	-0.628475	-0.302582	-1.27028	-0.212066	-0.0399332	-0.669786	-0.51202	0.141825	-0.0495017	-0.406273	-0.638074	-0.751562	0.100574	-0.384395	-0.589138	0.953898	0.163499	0.124063	0.590243	1.05721	0.209391	1.41576	1.40163	0.149129	0.725087	0.322159	0.121281	0.448373	0.583423	0.12075	-0.275786	0.303576	-0.90471	-0.97798	-0.278741	-0.879834	0.332737	-0.0232844	-0.494556	-1.20211
0.208018	0.210888	0.589955	0.134878	0.434668	0.119024	0.172743	0.387914	0.240375	0.413594	0.60046	0.705845	0.310573	0.685716	0.521754	0.170566	0.520146	0.1153	0.423524	0.200379	0.220454	-0.0318134	0.337882	0.263155	0.0103502	0.104605	0.170951	0.0603242	0.167358	0.0476779	0.311271	0.302407	0.293253	0.284751	0.603692	0.591584	0.478195	0.255561	0.563939	0.409255	-0.0117189	0.436162	0.198997	0.220825	-0.047234	0.107018	0.118891	-0.0300888	-0.0541826	-0.0598107
0.516419	0.517124	0.298306	0.373175	0.710085	0.586693	0.586212	0.572017	0.0499095	0.886667	1.25193	0.793272	0.555325	0.553066	0.728661	0.57124	0.482229	0.279412	-0.18182	-0.446482	-0.229095	-0.291204	0.104337	-0.0245312	0.100709	-0.252896	0.226878	0.0574155	-0.00921937	-0.380127	0.4654	0.144699	0.316146	0.329985	0.355467	0.33754	0.0342158	0.418028	0.484293	0.102591	-0.362603	0.0433446	0.00460933	-0.244702	-1.05364	-0.0435121	-0.430042	-0.385865	0.0691523	0.35242
-0.698623	-1.07263	-1.24732	-0.512472	-0.699818	-0.901742	-0.901095	-1.02139	-0.736413	-1.39362	-1.74744	-1.1012	-1.11801	-0.875407	-1.152	-0.616437	-1.21679	-1.00593	-0.845339	-0.247269	-0.817638	-0.0847315	0.381062	-0.567126	-0.342616	0.0792927	-0.682001	-0.929034	0.0344974	-0.548354	-0.555905	-0.261241	-0.4097	-0.706936	0.165558	-0.202356	0.520246	-0.0372215	-0.46907	0.486354	0.141956	-0.0353426	0.89964	0.684908	0.425996	0.567156	0.73933	0.346872	0.899949	-0.196409
0.00446549	-0.0724372	-0.0667144	-0.151907	0.142609	0.0551957	-0.0124754	-0.0322117	0.073546	-0.440185	-0.684109	-0.505206	0.00129788	0.158466	0.114367	0.125387	-0.499973	-0.066367	0.0112093	-0.238017	-0.452333	0.143655	-0.719495	-0.0236364	-0.0356235	0.0465609	-0.774379	0.121015	-0.0318429	-0.20302	0.188907	-0.245489	0.0274371	0.0946415	0.284869	0.174918	-0.260601	0.0596321	-0.542605	-0.502975	-0.540736	-0.549536	0.121281	0.0402613	-0.148929	0.0521377	-0.136839	0.331132	0.310573	0.0533895
-0.453439	-0.163882	-0.0638917	-0.543783	-0.43571	-0.335117	-0.753823	0.0617071	-0.300768	-0.724087	-0.311847	-0.459913	-0.736076	-0.449454	-0.504387	-0.435124	-0.417405	-0.501402	0.0912598	0.538339	-0.248605	0.285816	0.0343565	0.102994	0.20989	0.240986	-0.161266	-0.23182	0.21014	-0.0572265	-0.193767	0.196229	-0.0383767	0.223917	0.0652966	0.541118	0.252173	0.532467	0.0104934	0.451435	0.342441	-0.0536884	0.362891	0.357833	0.305679	-0.096175	0.242938	-0.158397	0.0633648	-0.170296
-0.442438	-0.11505	-0.131392	-0.684782	-0.317193	-0.349364	-0.40213	-0.202024	-0.46971	-1.04308	-0.885446	-0.571622	-0.300537	-0.233159	-0.674821	-0.290392	-0.380465	-0.627315	-0.399426	-0.399711	-0.370173	0.0261627	0.643949	0.348572	0.212881	0.4654	0.391108	-0.19159	0.799502	0.252658	-0.199189	0.629193	0.577538	0.268195	0.654527	0.685178	0.486251	0.659377	0.77602	0.643394	0.547154	0.510354	0.040121	0.308128	0.399445	0.0299829	0.364685	0.0437644	0.0697022	0.176706
-0.0622639	-0.38677	-0.281071	0.00575919	-0.741421	-0.426509	-0.369818	-0.114519	-0.388941	-0.487743	-0.472309	-0.436041	0.0190613	-0.557285	-0.537906	0.169027	-0.448509	-0.371926	-0.216602	-0.0224343	-0.526057	0.177981	0.613909	0.0928839	0.0647449	0.0380147	0.335026	0.225398	0.198997	-0.010832	-0.183621	0.13711	0.00460933	-0.00773913	0.536948	0.0734089	0.145091	0.0419438	-0.0468912	0.00733906	0.0968015	0.270469	0.215616	0.22885	-0.23989	0.0342158	0.017922	0.516217	0.128557	0.273576
0.0760118	0.317651	0.447738	-0.0206038	0.569199	1.94931	-0.0539429	0.255199	0.769941	-0.0893134	0.578504	0.396379	-0.119479	0.476952	1.47845	0.551787	0.424707	0.951812	0.333538	0.0899048	1.32302	-0.337211	0.049352	0.330329	-0.13492	0.114234	0.359746	0.302758	0.25882	0.168899	0.508733	0.800827	0.429857	0.385044	0.516721	0.14274	0.442015	-0.299542	0.875937	0.227495	0.033652	0.609188	-0.609662	-0.316079	-0.414518	-0.551353	-0.312348	-1.13277	-0.681562	-0.181509
-0.127573	-0.410313	-0.0977952	-0.0206917	-0.531636	-0.382607	-0.106902	0.246834	-0.468312	-0.0685136	-0.287202	-0.462813	-0.104201	-0.255357	-0.517689	0.257735	-0.38611	-0.690707	-0.249479	-0.127857	-0.76756	0.382833	0.505586	0.208392	0.297485	0.124196	-0.0723007	-0.111181	0.224411	-0.138235	0.0799754	0.0551957	-0.141144	0.319734	0.243547	0.258338	0.0697022	0.1644	-0.0337172	0.051024	0.0482362	0.420725	0.295018	0.336512	0.0875986	0.373621	0.0677764	0.081067	0.0758749	0.440314
0.794021	0.821955	0.760093	1.01899	0.599318	0.469365	0.596935	0.780646	0.607958	0.75232	0.741402	0.990519	0.460376	0.832688	0.646808	0.597698	0.883464	0.527971	0.880881	0.53963	0.611645	-0.304487	-0.652901	-0.578801	-0.29138	-0.337813	-0.685176	-0.15234	-0.53318	-0.816418	0.0305479	-0.502239	-0.741059	-0.467593	-0.600009	-0.587836	-0.720731	-0.516037	-0.926728	-0.531511	-0.410984	-0.747681	0.287472	0.101112	-0.0940638	0.0104934	0.0142124	-0.0916175	0.380286	0.0647449
-0.373608	0.300885	-0.571257	-0.137965	0.0426443	-0.230093	-0.511341	0.630778	-0.901796	-0.994672	0.268674	0.0472592	-1.72104	-0.126754	0.0528332	-0.603314	0.867027	-0.609839	0.520548	-0.222246	-0.11352	-0.589485	-0.337412	-0.641964	0.0590784	0.385707	-0.0429175	0.0899048	0.396159	0.513794	0.653519	1.35868	0.806118	0.441059	0.144699	0.670387	-0.0609089	0.65764	0.0140695	-0.563966	-0.893277	-0.829485	-1.05748	-1.00738	-0.0232258	-0.287607	0.66257	-0.112397	-0.593246	-0.736749
-0.038599	-0.466018	-0.550803	-0.317499	-0.848661	-0.607836	0.10742	-0.0817206	-0.0936789	0.206143	0.0855606	-0.731494	-0.140571	-0.558262	-0.524479	-0.0320493	-0.417155	-0.49076	-0.726043	-0.688311	-0.987303	0.0549179	0.16877	0.154454	-0.589377	-0.0388656	-0.219404	-0.253515	-0.108876	0.219711	-0.161443	0.318577	-0.185655	-0.17249	-0.0174609	-0.462038	-1.00486	-0.439637	-0.207261	-0.529677	-0.672957	0.156526	0.277152	0.177471	0.300182	0.0997664	0.237564	0.123534	0.0186342	0.414569
-0.279371	-0.3531	-0.0673039	-0.466536	-0.542437	-0.230888	-0.100422	0.00920381	-0.502382	0.0392789	-0.222784	-0.647919	0.134221	-0.322794	-0.367099	0.128953	-0.674429	-0.636616	-0.0561461	-0.157303	-0.656058	0.111565	0.081476	-0.0470701	0.113167	0.0298416	0.126444	-0.0992471	0.125254	-0.285917	-0.23943	-0.0622789	-0.15888	0.190552	0.314174	0.273934	-0.232922	0.148609	-0.224132	-0.0534189	0.0354831	0.0522768	0.198871	0.116365	0.185867	0.332851	0.0672257	0.0224743	-0.000274166	0.440314
-0.596274	-0.75655	-0.505206	-0.324076	-0.417232	-0.699255	-0.675927	-0.781207	-0.865805	-0.930408	-0.896711	-0.955788	-0.610676	-0.426083	-0.570786	-0.801757	-1.0726	-0.739806	-0.9573	-0.605201	-0.878879	0.0123541	0.255078	0.310805	-0.160073	0.193456	0.0908535	-0.446777	0.521151	0.0885487	-0.467892	0.297485	0.548042	-0.111041	0.286172	0.459956	0.247077	0.408929	0.16543	-0.0241351	0.27453	0.15069	0.144177	0.343692	0.0842003	0.1133	0.128294	-0.160669	0.370388	0.697863
0.169155	0.289244	0.172487	0.0668125	0.308128	0.472592	0.153416	0.373843	0.372172	-0.392194	-0.314984	-0.359953	0.212009	0.0973411	0.206768	0.16092	-0.247628	-0.00897258	0.404903	0.0543624	0.436695	0.0765591	-0.0567312	-0.226426	-0.0558312	-0.00776818	-0.236198	-0.0928478	-0.195533	-0.274826	0.0946415	-0.0353426	-0.157222	0.255682	0.234011	-0.0359785	0.214747	0.0486547	-0.132088	-0.250818	-0.0445236	-0.249051	0.00705191	-0.0683018	-0.157673	-0.206279	-0.172083	-0.163963	0.0982848	0.0054719
-0.319225	-0.628965	-0.180266	-0.379414	-0.775169	-0.369371	-0.0637408	-0.379113	-0.512658	-0.116379	-0.188365	-0.77915	0.102188	-0.396802	-0.788564	-0.503896	-1.11064	-0.703689	-1.05529	-0.458287	-0.937353	-0.594117	-0.486327	0.070252	-1.71416	-0.965108	0.313362	-0.203452	-0.397353	0.451963	-0.163268	-0.132436	0.122209	-0.19479	-0.627917	-0.788464	-1.09093	-0.983418	-0.522634	-0.845339	-1.18033	-0.498546	-0.461958	-0.676964	-1.12677	0.0405417	-0.605464	-0.482432	-0.0475024	1.43039
0.934479	0.51005	-0.717098	0.241962	0.00475299	0.693677	0.738033	0.925924	0.62068	0.797262	1.72006	0.525768	-1.47129	-0.379977	1.2249	0.101516	1.53829	1.20939	0.0542234	-0.365648	0.845912	0.0775164	-0.534746	0.118891	-0.266073	-0.224536	-0.452945	0.431783	-0.976276	-1.54566	0.814345	-0.58814	-0.699677	0.757877	-0.675328	-0.592267	-0.731518	-0.514614	-0.134588	-0.269217	0.0586628	0.345623	-0.0851141	-0.387279	-1.11773	-0.616569	-0.45694	-0.0647817	-0.512349	-0.349879
-0.374056	-0.675397	-0.692641	-0.420183	-0.606891	-0.847752	-0.577853	-0.682534	-0.118805	-0.885526	-0.7768	-0.786771	-0.372262	-0.931646	-1.00283	-0.387638	-1.38266	0.0302654	0.18574	-0.431229	-0.974971	-0.292457	0.424385	0.798839	-0.407899	0.405448	0.0749164	-0.846973	-0.259858	0.0454429	-1.306	-0.256838	-0.238783	-0.631556	-0.00699962	0.297837	0.625083	0.170182	0.247806	0.917012	0.293959	0.969749	0.752577	1.21301	1.17996	0.504976	1.02991	0.564232	0.835197	0.857981
-0.199438	0.0829751	0.0761487	0.0576928	-0.0393845	-0.282421	-0.192958	0.0132121	-0.326661	-0.325431	-0.238647	-0.0343819	-0.394487	0.0464211	-0.245728	-0.271653	-0.0943565	-0.466277	0.0942361	0.128821	-0.0997418	-0.03261	0.56881	-0.253257	0.330214	0.292193	-0.354261	0.4959	0.196229	0.0797024	0.503756	0.51339	0.5757	0.608052	0.535555	-0.506824	0.793355	0.480782	0.335597	-0.0832483	0.15549	0.171719	0.184852	-0.0874115	-0.0194482	-0.110184	-0.213805	-0.087902	-0.075216	0.287
-0.152676	0.228111	0.181166	0.219587	0.209141	0.421802	-0.129939	0.233152	0.382059	-0.0387768	0.0592169	0.191815	-0.140221	0.17031	0.624429	-0.0143684	0.0945064	0.521051	-0.0341751	0.188654	0.289598	-0.0897739	0.123931	0.266277	0.0213375	-0.0394883	-0.113583	-0.360564	0.0183493	-0.292016	-0.0446723	0.0717627	0.33754	0.0708015	0.296311	0.361768	0.679514	0.153935	0.143916	0.31742	-0.0611647	0.10675	-0.230804	0.120352	-0.112615	-0.128046	-0.10053	-0.336154	0.028852	0.160404
-0.562794	-0.625912	-0.210496	-0.807679	-1.0588	-0.333316	-0.848791	-0.795634	-0.164626	-0.291822	-0.875248	-0.873714	-0.46905	-0.474172	-0.710071	0.0855606	-0.444223	-1.00598	-0.590723	-0.628296	-0.617455	-0.208711	-0.790459	-1.1908	-0.0242671	-1.17293	-1.48273	-0.209028	-1.28391	-0.604213	-0.612682	-0.0977643	-1.31513	-0.106451	-0.655399	-0.57865	-1.11516	-0.268747	-0.858279	-1.22304	-0.407536	-1.07899	-0.337685	-0.408206	-0.246995	-0.749863	-0.31811	-0.0942332	0.0167816	-0.449415
-0.123984	-0.232566	-0.457673	-0.0466528	-0.0364371	0.0535284	-0.0729986	-0.388998	0.132248	-0.328707	-0.888808	-0.183802	-0.534537	-0.0468614	-0.084808	-0.0336729	-0.305539	0.16221	-0.362714	-0.0642989	-0.164221	-0.00420439	0.225645	-0.147953	0.0661237	0.373732	-0.343586	-0.103922	0.138945	0.353888	-0.226881	0.0458623	0.1129	-0.520625	-0.0165412	0.0190613	0.120086	0.112633	-0.079539	0.1396	0.0104934	-0.00401631	0.151599	0.210888	0.0790197	0.199374	0.424707	0.176451	0.324465	-0.149057
0.570171	1.09815	1.21338	0.398569	1.01114	0.580531	0.491802	1.14104	0.349252	0.484602	0.911653	0.780142	1.18148	0.809744	0.736908	0.185232	0.85989	0.27608	0.985209	0.989866	0.707701	-0.752145	-1.10346	-1.37105	-1.14159	-1.48253	-2.19212	-0.704465	-1.01803	-1.22553	-1.03384	-1.37183	-1.5638	-1.30565	-1.98605	-1.58139	-0.949672	-1.49452	-2.12293	-1.32974	-1.31901	-1.85846	-0.27521	-0.423275	-0.40072	-0.0294702	0.239765	0.0048968	-0.47698	0.629007
0.236217	0.81705	1.06771	2.21887	0.736821	0.491904	0.557778	1.10936	-0.289369	-0.543467	0.641823	-0.350614	-0.150577	0.166587	0.143394	0.606253	0.238053	-1.57295	1.15523	1.61174	0.432746	-0.476398	0.683472	0.941106	-1.47951	NaN	1.12816	-1.77848	-0.886273	-1.18952	-0.0122717	-1.31577	-0.947862	-1.68121	-0.930188	0.0492126	0.481092	-1.52388	0.389236	0.331476	0.0515809	1.55046	-0.888808	0.801904	0.424815	-0.763391	-0.018498	0.467384	0.0210533	0.0931545
0.323774	0.25689	-0.985302	-0.802738	-0.748142	-0.0584579	0.169027	0.800082	0.267476	0.741575	2.17897	0.726308	-1.20716	-0.371404	0.380729	-0.168544	0.908044	0.320773	-0.211231	-0.688497	0.228234	0.684998	0.130799	0.733354	0.0377336	-0.734035	0.243791	0.552672	-0.419584	-0.212952	0.546462	-0.33528	-0.704018	0.567837	-0.699747	-0.430703	-1.16198	0.0231843	0.0980152	0.383055	0.238787	0.493032	0.485942	0.390998	-0.469649	0.293841	0.164143	0.246712	-0.0240617	0.602932
0.195474	0.0842003	-0.0292788	0.0287106	0.0592169	-0.0507863	0.132511	0.404794	-0.187526	0.217355	0.787432	0.272859	0.227495	0.138421	0.178619	0.267236	0.286408	0.0221902	0.00475299	-0.273605	-0.130934	-0.301213	0.0436244	0.0271541	-0.209395	-0.367806	0.0896338	0.146264	-0.332426	0.0223323	0.264236	-0.280475	-0.206495	0.0928839	-0.197468	-0.360008	-0.927222	-0.148433	-0.0967766	-0.408876	-0.0255148	0.0903115	-0.296297	-0.20156	-0.414672	-0.487277	-0.468371	-0.386468	-0.381291	-0.0621284
NaN	NaN	NaN	NaN	NaN	NaN	-0.187132	NaN	NaN	NaN	NaN	-0.343513	NaN	NaN	NaN	NaN	NaN	NaN	NaN	NaN	NaN	0.632919	NaN	0.474462	-0.305539	NaN	0.297133	NaN	NaN	NaN	0.443713	NaN	NaN	NaN	NaN	NaN	NaN	-0.720755	NaN	0.549324	0.021764	0.766129	-0.238885	NaN	NaN	NaN	NaN	NaN	NaN	NaN
0.215492	0.542704	0.826111	0.410884	0.00345838	0.195221	0.422233	0.995159	-0.0942332	0.905197	0.321928	0.586308	0.761966	0.610133	0.479231	0.694122	0.738292	-0.242396	NaN	-0.312724	-0.200034	-0.0388509	0.209641	0.171207	0.221692	-0.399388	0.0657101	-0.238732	-0.302671	-0.718735	0.280125	-0.0664123	-0.220278	0.449535	0.290189	0.382833	-0.414845	0.208392	0.160533	-0.410371	-0.217524	-0.114925	0.311387	0.148999	-1.08256	0.0201999	-0.624399	-0.455356	0.0831111	0.718877
0.190046	0.259303	0.438293	0.127369	0.546364	0.277866	0.0263043	0.212881	0.36087	0.19131	0.563646	0.589092	0.352193	0.501923	0.3122	0.24245	0.388796	0.168128	0.445091	0.619836	0.50457	-0.776503	-0.0105267	-0.572608	-0.651201	-0.52195	-0.0949726	-0.828896	-0.421573	-0.839106	-0.645548	-0.293854	-0.480257	-0.764101	-0.411694	-0.0454016	-0.289157	-0.254221	-0.37501	-0.29697	-0.322487	0.318346	0.17594	0.398788	0.494057	0.177216	0.322505	-0.526681	0.238298	0.19862
-0.11274	-0.31937	0.0842003	0.00216244	-0.0724828	-0.0118643	-0.2227	0.0302654	0.312433	-0.502975	-0.203801	-0.375216	-0.135665	0.319155	0.0241777	-0.139967	-0.102047	-0.290498	0.209266	0.332393	-0.274704	0.0694272	-0.402321	-0.131313	0.122871	0.111966	-0.08804	0.0635029	-0.167588	-0.181019	0.108491	-0.267149	-0.136379	0.462785	0.0193461	0.177089	-0.0485017	-0.0255735	-0.0664878	-0.185294	-0.472629	-0.167296	-0.0383026	0.136979	-0.115613	-0.246892	-0.421786	-0.285583	-0.175387	-0.0894209
-0.0347809	-0.0575868	0.0535284	0.00317045	0.0912598	0.509138	0.0443242	0.15004	-0.0430958	-0.157126	0.0366088	0.0289935	0.162855	0.111031	0.106482	0.217479	0.115433	0.312549	0.271426	0.143132	0.191815	-0.381667	-0.219203	0.0803848	-0.398323	-0.472809	0.252537	-0.694952	-0.554909	-0.390907	0.0897694	-0.29078	0.249021	0.126312	-0.376733	-0.333116	-0.146755	-0.15645	0.212134	-0.299773	-0.484691	-0.113224	-0.240026	-0.275856	-0.160556	-0.377238	-0.431598	-0.46538	-0.250509	-0.279774
0.112767	0.355918	-0.404248	0.0137839	-0.0177675	0.0659858	-0.0532541	0.129745	-0.00718809	-0.358158	-0.0649779	-0.321549	0.146525	0.103128	0.0734089	-0.258322	-0.244224	-0.321423	0.383386	-0.0747905	0.100305	0.0900404	-0.459635	-0.162363	0.42975	-0.334589	-0.318272	0.458802	0.0147838	-0.15851	0.877037	0.00201835	-0.208178	0.361095	0.0835197	0.0897694	-0.2932	0.0200577	-0.395284	-0.469909	-0.0778174	-0.251522	0.119555	-0.0366295	-0.162896	-0.400435	-0.399959	-0.240691	0.0103502	0.138814
-0.22366	0.287472	0.207768	-0.269408	0.232292	-0.10507	-0.190882	0.239398	-0.150097	-0.526161	-0.344886	-0.444145	0.328147	0.111165	-0.148609	-0.170475	-0.0384656	-0.329722	0.414027	0.29772	0.15004	0.122076	0.22132	0.267476	0.0574155	0.231678	-0.0347662	-0.436881	0.113434	0.0557509	-0.402378	0.0299829	0.0305479	-0.138442	-0.257683	0.287354	0.063779	0.595313	0.519643	0.575119	0.09815	0.348346	0.0272955	0.246712	0.403159	-0.124833	0.00662125	-0.252931	-0.0494868	0.152638
0.268315	0.978122	0.580531	0.138945	0.486766	0.305912	0.584963	0.281431	0.440633	0.633013	0.357496	0.677441	0.994145	0.334911	0.333996	1.12068	0.725872	0.27023	0.356256	0.0521377	0.219091	0.247806	-0.865096	-1.21602	-0.440694	0.282499	-0.93904	-0.027572	-0.047085	-0.207994	0.230203	-0.483097	-0.382683	0.205142	-0.452945	-0.769969	-1.15149	-0.417695	-0.688567	-0.819725	-0.832565	-1.11454	0.293488	-0.11832	0.557876	0.743041	1.27208	-0.920953	0.683831	0.405775
0.680234	0.48944	0.630592	1.14965	0.151079	0.174918	0.380619	0.180275	-0.164221	0.435522	0.263635	0.249991	0.814345	0.15069	-0.112911	0.227741	0.46874	-0.0254561	NaN	0.40163	0.179001	-0.203037	-0.230702	-0.00627491	-0.455336	-1.26663	-0.667011	0.162468	-0.376264	-0.168512	-0.184769	0.133037	-0.23382	-0.277411	-0.599899	NaN	-0.903333	-0.39517	-0.585496	-0.647942	-0.129197	-0.462475	0.140386	-0.194972	-0.251522	-0.231346	-0.07312	-2.41181	-0.299472	0.465504
-0.0489792	-0.258563	0.0329472	-0.0465783	-0.319172	-0.0308992	-0.0240764	0.00446549	-0.201709	0.188274	-0.028175	-0.215798	0.393636	-0.0328609	-0.338123	0.186881	-0.444498	-0.345418	-0.0603822	-0.029971	-0.525476	0.220949	-0.0446128	-0.0627159	0.245009	0.0446039	-0.0583078	-0.12031	0.0434844	-0.282246	0.0106367	-0.0981194	-0.177294	0.213378	0.234379	0.135009	-0.145813	-0.0374435	-0.233345	-0.00691261	0.0100636	-0.114972	0.315334	0.201132	0.0764222	0.402613	0.0926134	-0.16571	0.128821	0.635801
-0.0573466	NaN	-0.210012	NaN	0.526369	0.899408	NaN	-0.12078	0.299596	NaN	-0.359657	-0.151682	NaN	0.0321009	NaN	NaN	NaN	0.473631	NaN	0.581978	NaN	-0.236368	0.348912	NaN	NaN	NaN	0.269153	NaN	NaN	NaN	0.295488	NaN	NaN	NaN	0.437973	NaN	0.0908535	0.384271	NaN	0.44742	0.4609	1.13034	0.121811	-0.598741	NaN	NaN	NaN	NaN	-0.624888	-0.0291611
0.476537	0.237319	1.07594	0.507414	0.587653	0.245374	0.457752	0.303225	0.247806	0.183709	0.346531	0.597793	1.01343	0.651132	0.109561	0.198368	0.167872	-0.11724	0.461424	0.772392	0.169668	-0.7059	-0.23635	-0.446305	-1.15962	-0.962604	-0.967956	-0.528948	-0.229298	-0.450577	-0.560302	-0.651246	-0.938459	-0.905467	-1.31628	-1.11385	-1.49692	-1.04207	-1.19459	-0.600621	-0.438503	-0.827308	-0.576712	-0.106374	-0.488896	-0.306912	-0.109001	-0.238528	-0.393425	0.891886
0.672108	0.460166	0.718701	0.707348	0.65306	0.397036	0.543001	0.431997	0.677711	0.759241	0.573762	0.931002	0.710437	0.874758	0.822118	0.646439	0.360308	0.752749	0.640066	0.581785	0.586981	-1.07534	-0.878799	-0.583312	-1.02098	-0.843785	-0.747318	-1.10231	-0.893062	-0.780859	-0.986845	-0.963898	-1.02882	-1.29573	-0.818707	-0.74282	-0.618761	-0.920953	-0.791882	-0.399692	-0.743714	-0.877765	-0.382607	-0.289122	-0.385413	-0.576755	-0.271444	-0.679804	-0.516491	-0.477382
-0.121063	-0.303436	-0.00547823	-0.172344	-0.639579	-0.0795543	-0.083233	0.0422241	-0.406006	0.0612924	0.0970714	-0.236045	0.236217	-0.0217751	-0.163623	0.22231	-0.295606	-0.462972	-0.0673643	-0.0456697	-0.514017	0.109829	-0.0378286	0.337197	0.137504	-0.010861	0.179384	-0.413038	0.246591	-0.120169	-0.118962	-0.0699818	0.133432	0.135535	0.314755	0.198997	-0.207028	0.0723116	-0.0180743	-0.352768	0.0565835	-0.000418409	0.0784732	-0.0381989	0.0192037	0.213627	0.17031	-0.34183	-0.0552914	0.685626
-0.446168	-0.363048	-0.502178	-0.295606	-0.0529548	0.1121	-0.0686497	-0.716979	0.0529723	-0.30627	-0.323101	-0.300857	-0.277901	0.0287106	0.0513026	-0.320072	-0.299702	0.0465609	-0.18664	NaN	-0.40337	0.25544	0.465191	-0.504387	0.448055	-0.214056	0.126312	0.206018	0.103531	0.74743	0.295841	0.170822	0.430285	0.12618	0.383718	0.595313	-0.0654458	0.0443242	-1.29188	0.148869	0.471968	0.632641	-0.243267	0.355016	-0.0120098	0.018919	0.268913	0.182057	0.0942361	0.451013
0.391438	0.584674	0.223793	-0.13174	0.484396	0.27965	0.352081	0.5757	0.295253	0.335597	0.87743	0.614851	0.184852	0.558464	0.450802	0.418676	0.400647	0.16337	-0.354372	0.101516	0.418676	0.34301	-0.0982893	0.0684644	0.148348	-0.0376805	-0.0700121	0.25411	0.161952	0.0411028	0.23585	0.394843	0.326307	0.404358	0.293724	0.212258	-0.296279	0.126312	0.392207	0.191184	0.131589	0.0869197	0.0196308	-0.132436	-0.0839514	0.179384	-0.135523	-0.284915	-0.211682	-0.044345
0.308827	0.218471	0.139469	0.348459	0.1644	0.033793	0.220082	0.231801	0.2529	0.397913	0.316493	0.346985	0.237931	0.227864	0.15549	0.324811	0.345851	0.199876	0.339707	0.249627	0.0931545	-0.0568213	-0.192513	-0.564691	-0.00923391	0.0812032	-0.664837	-0.00862417	-0.0159575	-0.441282	0.095587	0.1121	-0.156756	0.0878702	0.0411028	-0.018162	0.0639171	0.110898	-0.374412	-0.131835	-0.0647967	-0.501279	-0.0196236	-0.274425	0.0894982	-0.00301835	-0.0370291	-0.193008	-0.157399	-0.304273
-0.567297	-0.148865	-0.476157	-0.723325	-0.30203	-0.410275	-0.560005	-0.359564	-0.234991	-0.86741	-0.804577	-0.422868	-0.731661	-0.553617	-0.478045	-0.323426	-0.314015	-0.329558	-1.3913	-0.503221	-0.122507	0.499374	0.206268	-0.059961	0.399663	0.622556	0.0579701	0.358059	0.752492	0.414677	0.241352	0.444243	0.380508	0.259905	0.319155	0.154972	-0.439422	0.564134	0.0123541	-0.170443	0.123136	-0.211916	0.194717	-0.0244432	0.476745	0.133432	0.389016	0.135535	0.234992	0.0439044
0.651867	0.483468	0.564329	1.13409	0.778209	0.130008	0.520648	0.805788	0.49968	0.830174	0.756853	0.997401	0.549226	1.03111	0.585924	0.637193	0.712728	0.339707	0.68428	0.38416	0.690015	-0.522198	0.117695	0.210638	-0.886433	-0.589355	0.239887	-0.470849	0.131326	-0.366113	-0.00352444	0.148609	-0.0392363	-0.20573	-0.100159	0.0969364	-0.396783	-0.164335	0.192321	0.0959919	-0.117866	0.456701	-0.561494	-0.348262	-0.42053	-0.541681	-0.3191	0.0328061	-0.610103	-0.288646
-0.172539	-0.695816	0.142609	-0.424301	-0.861317	-0.311811	0.202637	-0.0715425	-0.693948	0.328951	0.191436	-0.35716	0.322043	-0.392307	-0.382626	-0.316762	-0.574218	-0.626914	-0.599462	-0.484086	-0.542437	-0.503486	0.0278618	0.423202	-1.31262	-0.209912	0.399554	0.0164963	-0.251556	0.481712	-0.0414617	-0.199852	-0.0436459	-0.0743651	-0.308984	-0.477623	-0.571772	-0.581994	0.0163537	-0.433058	-0.64801	0.0190613	-0.342378	-0.459437	-0.967561	-0.0831259	-0.914412	-0.00833397	-0.0980577	1.3372
1.06654	1.334	1.17658	1.15769	1.10494	0.660929	0.659651	1.09024	1.0842	1.22768	1.50014	1.68041	0.823097	1.38034	1.15095	0.835601	1.35581	0.979074	1.29901	1.06977	1.17862	-1.10457	-0.781702	-0.852146	-1.23273	-1.46164	-0.696541	-0.817816	-1.17108	-1.22354	-0.515233	-1.0928	-1.23998	-1.09203	-1.05203	-0.866095	-1.12441	-1.2567	-0.758916	-0.846688	-1.16359	-0.951401	-0.212016	-0.432883	-0.75677	-0.501157	-0.561728	-0.816952	-0.457257	-0.314428
-0.382438	-0.172945	-0.202091	0.0102069	-0.18061	-0.549641	-0.229771	-0.408244	-0.380596	-0.566442	-0.200349	-0.0118207	-0.609266	-0.246327	-0.154554	-0.4097	-0.306734	-0.269512	-0.154891	-0.129324	-0.382288	0.0709388	0.133432	-0.524583	0.650948	0.0777899	0.281431	0.634593	0.220701	0.588996	0.800745	0.588996	0.601887	0.768841	0.591201	0.243181	0.447315	0.219091	0.0432046	-0.194543	0.0346383	-0.445264	-0.380784	-0.497201	-0.489504	-0.221068	-0.273273	-0.276642	-0.597867	-0.121659
0.0939657	0.297015	0.214995	-0.265085	0.353323	0.0888201	0.23952	0.299948	0.478713	0.23634	0.484808	0.41186	-0.0114717	0.47176	0.39846	0.224411	0.372952	0.153157	-0.617742	0.0048968	0.313478	-0.230956	-0.301301	-0.239992	-0.454368	-0.26913	-0.29846	-0.2803	-0.169128	0.116764	-0.242601	-0.0532841	-0.247388	-0.232837	-0.099309	-0.106389	-0.825952	-0.0625803	-0.234635	-0.0967766	-0.29791	-0.300946	-0.151378	-0.152452	-0.155245	-0.435651	-0.166826	-0.270051	-0.206678	-0.131456
-0.0626556	0.1038	0.146004	0.123269	0.0586628	0.0402613	-0.142497	0.0829751	-0.158751	-0.138743	0.170951	0.136585	-0.304184	0.0404014	-0.299117	-0.0351209	-0.0205453	-0.160379	-0.00168891	0.210513	-0.0348253	-0.38628	0.399773	0.0903115	-0.126092	-0.320234	0.702037	0.00834347	-0.00849355	-0.244206	0.0953169	-0.158494	-0.0950497	0.345283	0.0893625	0.256528	0.371391	0.160146	0.311503	-0.146292	-0.0330085	-0.0588636	-0.024766	0.175301	-0.0944027	-0.337211	-0.17643	0.0378742	-0.169453	0.0517201
-0.428333	-0.0750488	-0.156756	0.0391384	0.110497	-0.635607	-0.225363	-0.301124	-0.242311	-1.03242	-0.615596	-0.308162	-0.767487	-0.626602	-0.918688	-0.135348	0.0489337	-0.655467	-0.123591	-0.226172	-0.35801	0.38405	0.844546	0.142087	0.00590291	0.445197	0.695816	0.144177	0.600175	-0.104992	-0.0184688	0.206768	0.305445	0.514804	0.35727	0.307428	0.427928	0.275484	0.339365	0.545771	0.210015	0.602647	-0.157963	0.0097772	0.195726	-0.0317986	-0.257149	-0.26609	0.0646069	0.10044
0.470719	0.701416	0.204266	0.453544	0.172743	0.617487	0.580435	0.138814	0.00216244	0.709026	0.999423	0.864176	0.518837	0.28629	0.554638	0.0881415	0.539333	0.192447	-0.0564912	-0.649797	-0.100314	-0.448627	-0.623065	-0.333971	0.015212	-0.302102	0.0766959	-0.121392	-0.336173	-0.583614	0.415326	0.175429	-0.287712	0.081476	0.040682	-0.164707	-0.0448062	0.090718	1.10024	-0.685918	-0.51709	-1.02815	0.224164	-0.362547	NaN	-0.141176	-0.654036	-0.272925	-0.532804	0.0140695
0.489235	0.524264	0.245496	0.478816	0.452595	1.05686	0.353549	0.345623	0.683202	0.106348	0.095722	0.323082	0.409581	0.390007	0.947853	0.174534	0.28889	0.831958	0.224411	0.0949116	0.793688	-0.471549	-0.340295	0.189287	-0.417444	-0.149857	0.610322	0.141302	-0.0914176	0.0521377	0.200002	0.103665	0.435842	0.173639	0.1503	0.0806577	0.0339339	-0.288963	0.491699	0.00216244	-0.277779	0.167615	-0.586947	-0.563348	-0.694275	-0.543152	-0.520418	-0.694485	-0.688427	-0.217776
0.248535	0.260267	0.540027	0.245009	0.265917	0.372061	0.101919	0.23352	0.30906	0.0775164	-0.0389546	0.0601858	0.538936	0.266637	0.256407	0.0295589	-0.172425	-0.0176507	0.617016	0.496922	0.291486	0.123269	0.0434844	0.0837921	0.0576928	0.0792927	0.313594	0.235727	0.188654	0.752577	0.0781998	0.226015	0.362779	0.179384	0.52647	0.241108	-0.00138564	0.176323	0.303342	0.227618	0.224287	0.397693	-0.303757	-0.0416993	-0.0903729	-0.0466975	-0.0062604	-0.809145	-0.0863848	0.246226
-0.167086	-0.43608	0.154842	-0.30139	-0.411061	-0.141223	-0.0515786	0.0385766	-0.37486	0.0654344	-0.113255	-0.28847	0.386921	-0.184933	-0.475716	0.0597706	-0.474953	-0.531615	-1.27268	-0.128141	-0.706347	-0.00155892	-0.280405	-0.158574	0.118493	-0.0477112	0.087327	-0.102915	-0.107663	-0.254358	-0.059074	-0.109328	-0.274512	0.0772429	0.154842	0.217851	-0.704465	-0.120373	-0.173726	-0.519466	-0.26356	-0.328833	0.0777899	0.0764222	0.0583859	0.225892	0.0731348	0.0190613	0.095587	0.571143
0.173511	0.395392	-0.000533933	0.0801119	0.764771	0.298658	0.432959	0.0847447	0.365581	0.155879	0.192068	0.553459	-0.636369	0.509949	0.432852	0.468844	0.72299	0.643302	-0.378494	-0.683878	-0.317553	-0.232379	-0.558772	-0.623554	0.653702	0.311968	-0.0854814	0.570074	0.325271	-0.228317	0.787349	0.49375	0.403704	1.13685	0.465295	0.400866	-0.200432	0.420617	0.087327	-0.744076	-0.717453	-0.955172	-0.0788684	-0.344721	-1.17472	0.542407	0.504265	0.341758	-0.00694164	-0.172067
0.954196	0.764941	0.760349	0.00475299	0.183836	0.722116	0.234869	0.808673	-0.167507	1.29572	1.53316	0.649202	1.55631	0.560617	0.977903	0.808179	1.25236	0.00863036	-0.192233	-0.154458	-0.181378	-0.156579	-0.0586683	0.288063	-0.364329	-1.19199	0.34426	-0.676803	-0.88758	-1.03904	-0.135871	-1.24383	-1.11101	-0.369781	-1.25673	-0.222599	-1.45601	-0.47293	-0.0189657	-0.250989	0.0710762	-0.0297795	0.226015	0.323658	-1.114	-0.171238	-0.441419	-0.619803	-0.0814	0.977829
-0.492261	0.0190613	NaN	0.0297002	-0.0556213	0.170053	-1.54532	-0.0797676	NaN	-1.69362	-0.675535	NaN	-2.14153	NaN	NaN	-1.23756	NaN	-0.0940638	-1.37962	0.136191	0.490467	-0.214809	NaN	-0.186032	-0.329758	0.196607	0.590434	-0.543131	-0.0961596	-0.552897	-0.779002	0.414677	0.29678	-0.929748	0.56774	0.51167	0.000144286	0.116498	-0.205563	-0.0501439	-0.0496809	-0.42341	-0.285073	-0.298939	-0.163575	-0.572287	-0.198063	0.254836	-0.70221	-0.231176
-0.207361	-0.482916	-0.398817	-1.29747	-0.401863	-0.316906	-0.120341	-0.0733478	-0.465022	-0.132578	-0.297928	-0.305503	-0.0374584	-0.300768	-0.394316	-0.0242084	-0.405681	-0.479271	-1.72528	-1.30215	-0.622443	0.114234	-0.184671	-0.144329	0.206393	0.00934718	-0.759796	0.210763	0.146134	-0.37962	-0.0318429	-0.0899274	-0.343458	-0.105178	-0.0496062	0.0746424	-1.02582	-0.0621133	-0.442732	-0.309842	-0.33179	-0.369464	0.0878702	-0.0626406	-0.134366	0.0813396	-0.0466528	0.586308	-0.142226	0.215865
0.0799754	-0.0157242	0.229465	0.297954	-0.197964	0.317883	0.198494	0.338681	-0.404745	-0.129466	-0.494211	-0.431384	-0.0640274	-0.44902	-0.432786	-0.0103959	-0.239958	-0.597649	0.0129261	0.374066	-0.208628	-0.13106	0.482642	0.0272955	-0.302653	-0.499708	0.463518	-0.655194	-0.271026	-0.812207	-0.616769	-0.150161	-0.659039	-0.364645	0.144568	0.261832	0.052555	-0.0806218	-0.309878	0.166715	-0.414576	0.655993	0.399554	0.466549	0.151729	0.745538	0.154194	-0.0446277	0.391438	0.814837
-0.0126064	-0.28699	-0.626691	-0.35999	-0.964517	-0.135348	-0.0706483	-0.394581	-0.180708	-0.0809575	-0.981993	-0.503057	-0.624199	-1.12123	-0.777591	-0.423816	-0.758868	-0.0959899	-0.231922	-0.558453	-0.419584	-0.129639	-0.914195	-1.12699	-0.14186	-0.943444	-1.6291	0.309991	-0.808842	-0.176397	0.292546	-0.400949	-0.659654	-0.438796	-1.42566	-1.8397	-1.31584	-0.785154	-1.84399	-0.888034	-0.987732	-1.52496	-0.0248101	-0.223222	0.012068	-0.49541	-0.264981	-0.262832	-0.1109	0.245982
-0.260255	-0.614978	-0.241748	-0.437955	-0.717477	-0.32858	0.109561	-0.120577	-0.696915	-0.0131741	-0.00747806	-0.571172	0.148739	-0.42523	-0.263646	-0.601934	-0.865963	-0.392043	-1.07297	-0.393823	-0.25202	-0.364663	-0.392895	0.539729	-1.67844	-0.937795	0.958286	-0.632674	-0.404878	0.435842	-0.153382	-0.368607	0.183963	-0.10656	-0.695162	-0.532241	-0.647016	-0.835085	-0.0516084	-0.490132	-0.517875	0.133037	-0.374617	-0.440929	-1.24975	-0.0746842	-0.6597	-0.692129	-0.200647	1.33073
0.629939	0.397255	0.446256	0.773743	0.792439	0.400429	0.881821	0.428142	0.571628	0.643487	1.06191	0.771463	1.1149	1.12181	0.754545	0.306845	0.658371	0.422986	0.344147	0.216362	-0.0503829	-0.390566	0.190046	0.147697	-0.732548	-0.453439	0.474047	-0.309663	-0.46921	-0.10597	-0.291133	-0.0337615	-0.268556	-0.547974	-0.135824	-0.23528	-0.164901	-0.45908	0.293606	0.283803	-0.333752	0.430499	-0.39591	-0.335572	-0.630148	-0.402397	-0.147186	-0.283861	-0.343586	-0.0989844
-0.734083	0.00963388	-0.0962522	-0.677472	-0.294509	-0.285794	-0.404134	-0.418813	-0.448095	-0.927387	-0.958168	-0.447052	-0.520769	-0.243352	-0.447249	-0.424455	-0.617123	-0.363716	-0.032433	-0.0175485	-0.315271	0.264837	0.175173	0.470927	0.24817	0.391108	-0.0944027	-0.315289	0.0889556	-0.0981657	-0.0608637	-0.21491	0.0533895	0.0840642	0.0781998	0.710966	0.576377	0.524164	0.369941	0.725523	0.557288	0.188021	0.353662	0.742351	0.671565	0.237686	0.443288	0.468218	0.32435	0.348459
-0.133258	0.0176369	-0.294367	0.0246034	-0.159557	0.0446039	0.249506	-0.37692	-0.0180012	-0.203302	-0.0851141	0.316725	-0.451879	-0.106001	-0.148737	-0.207028	-0.28648	0.0824301	0.113567	-0.17054	0.0680517	-0.415403	-0.0505921	-0.499708	-0.0790055	-0.0222145	-0.892258	0.572987	0.114634	0.370834	0.566182	0.618333	0.142871	0.465504	0.213752	-0.341208	-0.26472	-0.202705	-1.4661	-0.203469	0.268554	-0.685802	-0.763293	-0.583376	-0.835265	-0.419276	-0.182622	-0.189285	-0.555736	-0.232074
0.242694	0.567351	0.198871	0.273934	0.980537	0.51076	0.421372	0.654985	0.47176	0.0461418	0.555227	0.923111	0.35242	0.637657	1.19106	0.326307	0.861003	0.454808	0.500802	0.710526	0.84149	-0.0861704	0.334568	0.601697	-0.10431	0.637657	1.09376	0.583712	0.682753	0.784839	0.673828	1.19226	1.12849	0.475604	0.889941	0.539432	0.932364	0.230941	1.32176	0.678793	0.093425	1.20308	-0.557646	-0.85444	-0.274756	-0.123591	-0.179776	-0.853657	-0.827359	-0.271653
-0.557603	-0.260964	0.350837	0.144177	-0.0773302	-0.169193	-0.31432	0.440208	-0.258529	-0.182884	0.0677764	0.209391	-0.563945	0.253868	-0.159315	-0.121581	NaN	0.157303	0.0243196	-0.144744	-0.127274	-0.153142	-0.0620831	-0.0231818	1.44525	0.28948	-0.0391324	0.012068	0.373175	0.794104	0.0918014	0.469365	0.807932	-0.0107593	0.453017	0.650673	0.564329	0.491494	0.573278	0.0973411	0.175684	0.285816	-0.425211	-0.469749	0.454808	-0.162073	0.535953	-0.515274	-0.121518	-0.0963601
-0.425133	-0.564798	-0.289193	-0.550486	-0.375291	-0.791782	-0.453893	-0.0835539	-0.568345	-0.122963	-1.0564	-0.758746	-0.31766	-0.979345	-0.328924	-0.0279102	-0.479452	-0.498688	0.128821	-0.516945	-0.939454	0.440314	-0.490314	-0.176593	0.10541	0.213378	-0.975226	0.0193461	-0.43952	-0.0230352	0.593497	-0.0161034	-0.373458	-0.0589838	0.0556121	-0.562453	-0.615044	-0.45336	-0.838228	-0.544245	-0.109405	-0.620202	-0.0495615	-0.0442854	0.328147	-0.0501289	-0.662529	0.441377	-0.303294	-0.418176
-0.265431	-0.0847774	0.0367495	-0.281772	-0.171677	-0.284827	-0.202157	-0.194641	-0.507993	-0.650408	-0.789112	-0.462793	0.244278	0.0840642	-0.403695	0.140386	-0.152196	-0.434793	0.416732	0.362779	-0.31563	-0.0761891	-0.108456	0.165944	-0.449533	0.0496307	-0.432513	-0.857469	0.0297002	-0.186557	-0.706865	-0.189779	-0.195352	-0.489241	-0.505533	0.128029	0.0143553	0.165301	-0.239038	0.0560286	-0.0827745	0.245982	-0.144824	0.225645	0.120617	-0.057752	0.0709388	-0.499749	-0.474412	0.233275
0.123004	0.263756	0.234133	0.121679	0.122739	0.396269	0.10044	0.28155	0.0540844	-0.0976717	0.193456	0.263035	0.399007	0.389457	0.308943	0.166715	0.0425042	-0.167572	0.447526	0.298189	0.282618	-0.273448	0.109026	0.200002	-0.084242	-0.0170666	0.555914	-0.374112	-0.320919	-0.0908644	0.00733906	0.0097772	0.212881	-0.027425	0.140124	-0.102512	0.0635029	-0.074593	0.328147	0.0663992	0.0965318	0.166844	-0.131203	-0.424649	0.00532815	-0.127683	-0.190437	-0.879462	-0.528552	0.256286
0.385155	-0.0770563	-0.127037	0.0437644	-0.402531	0.586501	0.513086	0.680864	0.624148	0.373843	0.968201	0.384934	-0.711937	-0.261725	0.860844	0.0963968	0.489543	0.835277	0.138552	-0.148129	0.257856	0.264116	-0.381517	0.820975	-0.286832	-0.261224	0.523963	-0.00379928	-0.867752	-0.225194	0.340961	-0.571365	0.0388575	0.510354	-0.337302	0.343578	-0.504182	-0.248896	0.759838	-0.00187669	-0.0551416	0.837863	0.156008	-0.114301	-0.39443	0.0214797	0.161307	-0.394714	0.059909	0.0583859
-0.107788	0.032524	0.194339	0.0359054	0.228357	0.249385	-0.0300741	0.418136	-0.148849	-0.410888	-0.306109	0.0418037	-0.397752	0.239398	-0.0207356	0.249749	0.00992034	-0.07514	0.4246	0.361656	0.185867	0.531269	0.349252	-0.0965606	0.648558	-0.0454315	-0.555969	0.232906	0.284159	-0.462177	0.42094	-0.10698	-0.218884	0.445939	-0.444262	0.113567	0.22848	0.357608	-0.0209551	0.0990932	0.322851	0.105678	0.566766	0.334568	0.105008	0.611456	-0.0440029	0.131853	0.601126	0.0729976
-0.32274	-0.0918327	-0.014587	-0.80299	0.0727232	0.345623	-0.316043	0.0893625	-0.313119	-0.72173	-0.879993	-0.511115	-0.470429	-0.0398145	0.213752	-0.751174	-0.489868	-0.155341	-0.533869	-0.146579	0.203389	-0.464803	-0.164124	-0.538157	-0.340934	-0.53076	-0.569179	-0.366932	-0.192859	-0.417637	-0.225194	-0.425656	-0.356642	-0.285618	0.135535	0.233397	-0.707218	-0.710803	-0.264304	-0.262296	-0.950481	-0.342909	0.353097	0.285461	0.524164	-0.203469	-0.103023	-0.0843338	0.0626743	-0.0541826
-0.162105	0.182184	0.0200577	-0.0643441	-0.116629	1.82187	-0.192711	0.275961	0.790522	-0.245386	0.396269	0.308361	-0.297307	0.103934	0.71396	-0.138092	0.410124	1.08909	0.211511	-0.103302	1.18409	-0.0921402	0.265797	0.422125	-0.0928632	-0.236164	0.341075	0.243669	-0.0935404	0.221073	0.766129	0.323312	0.351289	0.57124	0.262794	0.139339	0.235237	-0.0835845	0.450063	0.057277	-0.0928478	0.347666	-0.221758	-0.440851	-0.277097	-0.391248	-0.493906	-0.561409	-0.383304	-0.0023102
-0.190783	0.0427844	-0.313172	-0.622754	-0.15226	-0.0518028	-0.26427	-0.0750032	0.0608775	-0.751198	-0.461184	-0.299898	-0.484388	-0.254702	-0.0365703	-0.00935006	-0.144122	-0.0524311	-0.628073	-0.372487	0.0274371	0.589955	-0.389772	-0.497425	0.413052	0.354114	-0.785204	0.0060466	0.204391	-0.37202	-0.221758	-0.176088	-0.474653	0.164786	-0.19588	-0.518494	-1.08905	-0.00862417	-0.538576	-0.602701	-0.207378	-0.462098	0.439995	0.430607	0.55454	0.294547	0.135009	0.144046	0.405884	-0.253808
-0.471469	-0.308162	-0.57934	-0.273116	-0.192876	-0.389848	-0.564777	-0.387317	-0.49598	-0.780686	-1.47277	-0.661524	-0.590419	-0.288417	-0.576218	-0.304968	-0.441321	-0.511547	-0.330665	-0.248862	-0.416731	0.155879	0.189414	0.111966	0.292664	0.268434	0.196481	-0.290039	0.219339	0.254715	0.00331442	0.402504	0.0831111	0.187388	0.227495	0.436482	0.431997	0.388796	0.174406	0.145482	0.0585242	0.0169242	-0.0195213	0.0963968	0.0848807	-0.0840279	0.0827026	-0.0926785	0.197865	-0.0850529
-0.184556	-0.15518	0.0281448	-0.189417	-0.739131	NaN	NaN	0.167872	0.131721	-0.284265	-0.577746	-0.433253	0.581303	0.131458	-0.386657	0.621524	-0.517689	NaN	NaN	0.206768	NaN	-0.096283	0.037593	0.10017	0.722029	0.318461	0.294312	0.49968	0.275961	-0.0204868	0.272262	-0.247354	-0.206212	0.125387	0.696083	0.0788831	NaN	0.526269	-0.0133924	-0.0557562	-0.178567	0.247927	0.268075	0.109695	0.413377	-0.0920941	0.165944	0.326997	0.0271541	0.498353
0.0301242	0.298541	0.0340749	0.148479	0.173895	0.0226164	0.0127832	0.0404014	-0.415692	-0.0223171	-0.0340126	-0.11915	0.60966	0.251568	0.194339	-0.177653	0.0535284	-0.220312	-0.0240911	0.177344	0.0762854	0.0813396	-0.0105412	0.33811	-0.0736969	-0.265431	0.411969	-0.0518028	0.0579701	0.128953	-0.0843338	0.0221902	0.108759	-0.0332743	-0.025647	0.190931	0.133695	0.143394	0.255561	0.194339	-0.0356531	0.336626	-0.0685741	-0.108954	-0.0580374	0.116098	0.00158601	-0.205663	-0.101815	0.198117
0.609188	0.229588	0.128557	0.464668	0.578214	0.0788831	0.61306	0.309642	0.256045	0.642748	-0.325539	-0.0611496	-0.546182	0.330558	-0.164836	-0.0800727	0.0943712	0.212383	0.250598	-0.149233	-0.287836	0.0633648	-0.290392	-0.503977	0.0247452	-0.545698	0.350045	0.177344	-0.038673	-0.313334	0.284277	-0.0262198	-0.339801	0.310224	-0.140873	-0.773886	-0.214475	-0.425676	-0.0209697	-0.872895	-0.904224	-0.929281	-0.243711	-0.363995	-0.118602	0.332507	0.135929	0.0802483	-0.119887	-0.09068
-0.770707	-0.965841	-1.1328	-1.36881	-1.09209	-0.748844	-0.652992	-0.756087	-0.716695	-1.0399	-1.45052	-1.05265	-1.18794	-0.76344	-0.718877	-0.809929	-0.736365	-0.745672	-1.18269	-0.894	-0.667057	-0.231464	-0.0394586	-0.297839	-0.224115	-0.672934	-1.08835	-0.768297	-0.320396	-0.799772	-0.696237	-0.351958	-0.867515	-0.847336	-0.490355	-0.463848	-0.278041	0.00748262	-0.522489	0.205017	-0.143516	0.273098	0.719315	0.828632	0.440633	0.366252	0.217107	0.267596	0.572405	0.317767
-0.0357271	0.145221	0.183582	0.0603242	0.175429	-0.0545871	-0.205763	0.268195	-0.021614	0.0180643	0.688583	0.311736	-0.0424419	0.164915	0.037312	0.139208	0.229588	-0.099139	0.179766	0.396488	-0.0827592	-0.0553964	0.0798389	-0.123732	0.00158601	0.102188	0.176833	-0.35511	0.0060466	-0.28988	0.0433446	0.162726	-0.0114571	0.173127	0.241352	0.386921	0.667847	0.0753272	0.0227584	0.0404014	0.0604624	-0.285741	-0.0881474	-0.0156659	0.215741	0.0366088	0.191815	0.259182	0.159371	-0.0114717
0.732052	0.749491	0.918921	0.350724	0.745711	0.367036	0.669118	0.614003	0.492725	0.832607	0.751806	0.963548	1.10366	0.89538	0.543496	0.488104	0.671112	0.266037	0.559639	0.65306	0.428142	-0.47907	-0.813677	-1.12595	-0.960805	-1.31491	-1.65717	-0.419604	-0.860112	-1.15872	-0.463629	-1.13606	-1.53466	-0.86289	-1.64066	-1.44308	-1.86523	-1.31455	-1.69157	-1.09096	-1.00778	-1.48795	-0.108985	-0.22095	-0.540023	-0.025177	-0.261985	-0.329667	-0.206079	0.711847
0.521352	0.615699	0.484808	-0.53667	0.587173	0.614568	0.652418	0.371503	0.372841	1.09484	1.3417	0.939527	1.2337	0.573665	0.602267	0.827169	0.840121	0.303342	-0.84306	-0.729459	-0.060638	0.0193461	-0.395625	-0.879462	0.310457	0.0335111	-0.231193	0.131326	-0.187724	-0.0985982	0.453122	-0.098521	-0.515893	0.0563061	-0.393672	-0.335171	-1.4645	0.0695647	-0.191772	-0.860164	-0.709033	-0.62609	0.162081	-0.397885	-0.629769	0.0588013	-0.299827	-0.243814	-0.0733022	0.109962
-0.167555	0.215244	0.0844725	-0.221976	0.0866479	-0.29697	-0.167847	0.342782	-0.260981	-0.531323	-0.472289	-0.296651	0.309293	0.0204844	-0.212267	-0.0205745	0.0447438	-0.335972	0.416948	0.46801	0.00748262	0.000288558	0.0712136	0.260748	-0.139252	0.00834347	-0.0922479	-0.325594	-0.00865324	-0.107881	-0.610257	-0.160363	0.0546401	-0.196062	-0.306752	0.279412	0.00345838	0.474774	0.265797	0.415326	0.21661	0.340505	-0.083768	0.109026	0.417164	-0.0624598	-0.044464	-0.256563	-0.122853	0.246712
0.518233	0.572114	0.539134	0.498659	1.06743	0.461529	0.733788	0.38648	0.509544	0.350045	0.624709	0.811471	0.733615	1.33262	0.827413	0.719227	0.718877	0.352646	0.325962	0.0333701	0.259182	-0.215781	-0.241901	-0.443477	-0.172636	-0.00636189	0.442333	0.0220482	-0.219388	-0.113145	0.245009	-0.229078	-0.133575	0.28238	0.338453	0.146916	-0.0909258	-0.0922633	-0.108845	-0.367471	-0.321027	-0.211999	-0.245745	-0.284845	-0.318056	0.162468	-0.218246	-0.690568	-0.450676	-0.235009
-0.405165	-0.265657	-0.212618	0.0809305	-0.38677	-0.177751	-0.467414	0.0984196	-0.705735	-0.0792341	0.144568	-0.178012	0.0553346	-0.546899	-0.522053	0.0877344	-0.387129	-0.657218	0.190804	0.0856966	-0.188052	1.04775	0.684639	0.398022	0.697952	-0.0796915	-0.0726193	0.280006	0.610606	-0.194608	0.285461	0.125519	0.176578	0.310805	-0.11774	0.118094	0.374177	0.312433	0.212881	-0.188808	0.104873	0.398679	0.343465	0.214622	-0.0623844	0.261471	-0.155711	0.0601858	0.0142124	0.48388
-0.418331	-0.617388	-1.12548	-2.03818	-0.383962	0.117961	0.562279	-0.78991	-0.404706	1.68939	1.40741	1.11902	-0.36803	-0.379733	0.090447	0.538339	0.532068	0.233643	-2.83496	-3.03233	-1.9004	-0.272506	-1.71307	-1.48261	0.649478	-0.252192	-1.39407	0.409255	-0.347068	-0.825364	1.17108	0.0543624	-0.204931	0.387804	-1.20022	-1.49744	-2.47329	-0.557731	-1.5592	-2.80834	-1.92571	-3.00845	-0.822197	-1.11307	-2.83341	-0.0596603	-1.05406	-0.0312531	-0.552241	-0.573896
0.304745	-0.277202	0.536451	0.240009	-0.494211	-0.412577	0.52296	-0.0588636	-0.274913	0.390668	-0.697757	-0.449611	-0.0902499	-0.487075	-0.880153	0.257373	-0.686383	-0.369036	-0.558092	-0.0350765	-1.03201	-0.086247	0.115832	-0.713545	-0.730297	-0.588227	-0.620734	0.605399	-0.170443	0.149259	0.384823	0.037593	-0.183425	-0.0330528	-0.780488	-1.10024	-1.25494	-0.796836	-1.15248	-0.508362	-0.816012	-0.789686	-0.0369551	-0.1794	-0.401997	-0.218179	0.133695	0.0275787	-0.00964047	0.951662
-0.262019	0	0.151469	-0.131361	0.177981	-0.0274985	-0.40013	0.603217	-0.61978	-0.434149	-0.652901	-0.757428	-0.254324	0.423955	0.373509	-0.24643	0.0681893	-0.665935	0.52657	0.280956	0.299831	-0.20405	-0.170719	0.387804	0.254473	0.0619835	-0.650793	-0.189466	0.254473	-0.208594	-0.55313	-0.860242	-0.00317744	0.166201	-0.553596	0.449746	0.422233	0.249021	0.0497701	0.374177	0.021764	0.0862402	-0.467653	-0.194212	0.181929	-0.212969	-0.133606	-0.219539	-0.34694	-0.054632
-0.203602	-0.0508013	-0.336719	0.065848	-0.209645	1.89356	0.173895	0.339707	0.337083	-0.176577	0.0360461	0.216238	NaN	-0.133527	1.1514	-0.0124754	0.0513026	0.974676	0.710966	0.242816	1.44366	0.275484	-0.215111	-0.0911103	0.250355	0.319155	0.281787	0.84318	0.10165	0.165815	1.13369	0.68428	0.718438	0.591584	1.03717	0.129481	NaN	0.14496	0.108759	0.476641	0.510354	0.557876	-0.39138	-0.872922	0.326077	-0.0665482	NaN	NaN	0.0829751	-0.175159
-0.0218923	-0.134271	-0.0362891	-0.0354609	0.0829751	-0.258719	-0.0371919	-0.0329052	-0.0244872	-0.268973	-0.430276	0.170182	0.00647761	0.128029	0.0839282	0.0392789	-0.145669	-0.190898	-0.401844	-0.464206	-0.370788	-0.302155	0.109026	0.0508847	-0.51645	0.0352017	0.0699771	-0.488593	0.276675	-0.268643	-0.36775	0.206143	-0.0554714	-0.496631	0.177089	0.204642	0.271904	0.190552	-0.0246192	0.275007	-0.204715	-0.121486	-0.286111	-0.0532243	-0.0364963	-0.387525	-0.0483376	-0.669143	-0.225582	-0.284687
-0.195352	-0.380728	0.0370308	0.0824301	-0.409815	0.095722	-0.0515636	-0.130381	-0.552326	-0.41039	-0.503466	-0.263404	1.46994	0.302992	0.289953	-0.231397	-0.565844	-0.166147	-0.169079	0.411318	0.132643	-0.491936	0.482125	0.905813	-0.37722	-0.159396	1.384	-0.10642	-0.0207209	0.854155	-0.140698	0.557876	0.893362	0.110764	0.746055	0.789437	0.497638	0.000288558	0.663117	0.89755	0.555914	1.04677	-0.543341	-0.304968	-0.331917	-0.445205	-0.101939	-0.204798	-0.656012	0.423739
0.00590291	0.169284	-0.254634	-0.00845004	-0.346353	0.095587	-0.105256	0.163112	-0.120608	-0.172181	-0.891964	-0.433467	-0.21486	-0.329831	-0.232498	-0.331954	-0.235042	0.0173518	0.413702	0.351967	0.00360232	-0.637132	-1.10846	-0.585583	-0.446364	-1.01815	-1.54292	-0.447839	-1.24821	-0.653673	-0.410409	-0.779843	-0.861395	-1.16796	-1.77888	-1.1304	-0.86074	-0.646045	-1.6846	-0.859509	-0.798567	-1.41935	1.07039	0.793771	0.40882	0.414677	0.483983	0.103263	0.817705	0.246347
0.160791	-0.0829273	NaN	-0.415923	-0.149041	0.245739	-0.0418329	0.353097	0.447103	NaN	0.763752	NaN	NaN	-0.163332	0.261711	-0.177849	NaN	0.496002	-0.586514	NaN	0.110497	0.165044	-0.0219069	1.1865	0.0384361	-0.369483	0.932666	0.0234682	-0.611755	-0.16707	0.148869	-0.229179	0.43957	0.878764	0.15549	0.90273	-0.0555763	-0.00254139	1.25205	0.587365	0.182438	1.63278	0.300768	0.231064	-0.205996	0.0820213	0.495695	-0.290462	-0.228385	0.293959
0.12075	0.0705267	0.184852	0.389677	0.0299829	0.145091	-0.0320346	0.167358	0.109695	-0.0166434	0.0197731	0.124063	-0.065325	0.315218	0.0116388	-0.0411647	-0.182164	0.00173014	0.248049	0.178109	0.015212	0.137897	0.219958	-0.247114	-0.0903575	0.309293	0.0483758	0.167358	0.0635029	0.118891	-0.14701	0.154583	-0.0702848	-0.15101	0.165687	0.192194	0.331591	0.0791561	-0.196641	0.0214797	0.130272	0.173511	0.0430645	0.115699	0.369829	-0.0142955	0.124725	-0.300964	0.208143	-0.105349
-0.238136	-0.0393104	-0.229721	0.177216	-0.180446	0.227864	0.0578315	0.0603242	0.0227584	-0.227017	-0.467354	-0.328852	0.405666	-0.200896	-0.218296	0.0567222	-0.202157	0.00331442	-0.556733	0.162984	0.0394191	-0.458346	-0.402054	-0.509635	-0.0932325	-0.0376065	-0.141637	-0.450774	-0.0978415	-0.360546	-0.290356	-0.219556	-0.0923863	-0.0528201	-0.311506	-0.0679842	-0.562048	-0.0480393	-0.249925	-0.498056	-0.181378	-0.199603	0.0497701	0.211511	0.481299	0.355693	0.485942	-0.0492031	0.329985	0.254594
0.199751	-0.104853	-0.761996	-0.412078	-0.0175339	0.314174	0.298306	0.642563	0.107688	0.349252	1.2949	0.347552	-1.42341	-0.243506	0.816641	-0.277114	0.793605	0.315102	0.10044	-0.268869	0.518636	0.709732	0.25544	0.47892	-0.0807286	-0.154747	0.153157	0.609755	-0.0456995	-0.386016	0.612211	0.368489	0.00345838	0.66821	-0.0951729	0.190425	-0.0723159	-0.0128684	0.330902	0.50019	0.289126	0.766298	0.16092	0.0628125	-0.374356	-0.240009	-0.034574	0.10541	0.153286	0.0433446
-0.236911	-0.149057	-0.488998	-0.503119	-0.234346	-0.356144	-0.207694	-0.384207	-0.225903	-0.766578	-1.04713	-0.508383	-0.735067	-0.354169	-0.674268	-0.0715274	-0.332989	-0.186902	-0.443458	-0.448627	-0.447702	0.732486	0.318924	-0.186557	0.280362	0.414027	-1.02107	0.0574155	0.308128	-0.368905	0.0164963	-0.284107	-0.219891	0.0213375	-0.31156	0.0913952	-0.0921864	0.308361	-0.370228	0.0558898	0.18916	-0.305646	0.602552	0.546364	0.213627	0.445727	0.450697	0.60966	0.669571	0.0714881
-0.110324	-0.0186003	0.110096	-0.213805	-0.277831	-0.107492	0.0433446	0.0988237	-0.178192	0.102994	-0.186771	-0.217256	0.403159	-0.189878	-0.364794	0.204391	-0.568473	-0.518846	-0.254014	-0.183196	-0.603884	0.067088	0.0413831	0.125783	0.221444	-0.0890525	0.0855606	-0.0725586	-0.177996	-0.269669	-0.0731504	-0.21486	-0.220648	0.252658	0.236829	0.365133	-0.328761	-0.0888376	0.0264459	-0.16054	-0.0768889	-0.156354	0.192447	0.206268	0.147567	0.255561	0.0931545	-0.160685	0.0892269	0.431248
-0.00965501	-0.0729683	-1.06513	-0.305146	-0.238102	0.193582	0.254957	-0.0861245	-0.0678632	0.235972	1.354	0.259905	-1.99441	-0.440577	0.562279	-0.287466	0.679604	0.282736	-0.417887	-0.0242084	0.301237	0.382169	2.21114	0.394624	NaN	-0.73044	0.0275787	0.464145	-0.57278	-0.869464	0.594835	-0.194774	-0.244959	0.429321	-0.320576	0.244034	0.0382958	-0.558941	0.804384	-0.125038	-0.205181	0.77947	0.0258793	-0.231803	-0.881348	-0.214525	-0.206778	0.669843	-0.209795	0.0820213
0.733267	0.724825	0.0159258	0.0423642	0.389677	0.488618	0.917928	0.792106	-0.0175047	1.34755	1.61518	0.383276	0.790939	-0.100051	0.234011	1.07861	1.02326	0.0388575	0.143002	-0.0245165	-0.0334071	-0.575916	-0.577982	-0.188545	-0.0845174	-0.209845	-0.0880707	-0.381216	-0.0971932	-0.35113	0.293135	-0.219556	-0.434676	-0.173466	-0.344776	-0.172636	-0.865411	-0.215195	-0.377463	-0.638074	-0.477442	-0.628073	0.216734	0.21014	-0.468132	-0.255408	-0.398323	-0.408206	-0.245814	NaN
0.379621	0.269273	-0.284335	0.0651587	0.0959919	0.209641	0.593593	0.675635	0.349931	0.744247	1.33462	0.721591	-1.3562	0.0822938	0.558562	-0.147506	0.57599	0.669752	0.0604624	-0.0832023	0.364124	0.772308	0.504875	1.05123	0.338453	-0.101939	0.806943	1.01927	0.072586	-0.580698	1.07211	0.22367	0.112767	0.948077	-0.0826981	0.36087	0.243303	0.162597	0.923035	0.979586	0.454808	1.14457	0.389897	0.293606	-0.544729	0.230572	0.0953169	0.371503	0.128029	0.422018
-0.023739	0.122739	0.231678	-0.204665	0.257856	0.327112	-0.012781	0.0950467	0.00906043	-0.100438	-0.0235044	-0.0790818	0.263515	0.00920381	0.163756	0.0267293	0.127105	-0.0291317	-1.30754	-0.0446723	0.0571383	0.291368	-0.345473	-0.265622	0.158983	-0.385903	-0.140762	0.169027	-0.15465	-0.322343	0.136848	-0.238204	-0.272088	-0.102558	-0.117834	0.0253123	-0.54924	-0.203286	-0.51548	-0.504121	-0.208211	-0.323805	0.165558	0.0930192	0.105008	-0.191277	-0.231295	-0.0736817	0.337083	0.141564
-0.350835	-0.467095	-1.0095	-1.28616	-0.490943	-0.154811	0.0742315	-0.565204	-0.0230938	-0.105582	-0.379676	-0.170621	-0.702938	-0.47706	0.0941009	-0.518639	0.365357	0.377068	-2.07012	-1.81492	-0.378532	-0.260791	-0.937934	-0.726496	-0.233108	0.190299	-1.76293	0.0961269	0.0422241	-0.221018	0.0395595	-0.136617	-0.318542	-0.327348	-0.291592	-0.800601	-1.31664	-0.490456	-1.33224	-0.819852	-0.35925	-1.22253	0.0405417	-0.185556	-0.605157	0.0246034	0.1145	0.0618453	0.160275	-0.348611
0.537147	0.64284	-0.148129	-0.733004	-0.627181	0.538737	0.222186	0.778209	0.227495	1.50691	1.61127	0.91747	0.733528	-0.162347	0.293606	0.439251	1.16266	0.170053	-0.898807	-1.22075	-0.743062	-0.46933	-1.55203	-0.417984	-0.707713	-1.18341	-2.13968	-0.551924	-0.966686	-1.23749	-0.264929	-1.42969	-1.6989	-0.852146	-1.51895	-1.95087	-2.60647	-0.873741	-1.87519	-1.79651	-1.62527	-1.41027	0.386038	0.0515809	-0.762681	-0.0984747	-0.79804	-0.0759153	-0.136062	0.566961
0.126973	-0.169858	0.0540844	0.384934	0.135009	-0.524894	0.541416	0.0439044	-0.248845	0.173255	-0.57921	-0.267375	-0.0166725	-0.0401111	-0.147873	0.667393	-0.478869	-0.0243111	0.381837	0.290424	0.093425	0.208143	-0.446384	-0.769108	0.311968	0.00345838	-0.866226	1.74988	0.0214797	-0.227945	0.769349	-0.485236	0.169284	0.746055	-0.111243	-0.491531	0.267116	0.148348	-1.31502	0.248899	0.275603	-0.523235	-0.257545	-0.512555	0.105544	0.220082	-0.121424	0.534161	-0.0972858	-0.499402
0.265917	0.776273	0.413052	0.373398	0.376179	0.311619	0.428678	0.278936	0.382723	0.000432815	-0.145781	0.402286	0.127369	0.53963	0.474462	0.468218	0.368936	0.548042	0.617581	0.368712	0.363451	-0.214977	-0.6256	-1.82756	-0.391304	-0.631422	-1.64661	-0.0987218	-0.719566	-1.2465	-0.148609	-0.725971	-1.03183	-0.333443	-0.42647	-0.76842	-0.903711	-1.1457	-1.59514	-0.992374	-0.99114	-1.85674	0.566377	0.364573	0.622368	0.203389	0.264597	0.191563	0.379621	0.271545
-0.017198	-0.371124	-0.24127	-0.151458	-0.188956	0.0183493	0.137372	-0.347032	0.102322	0.0892269	-0.391191	-0.127195	-0.506968	-0.243472	-0.125872	0.0229004	-0.46919	0.240986	-0.535123	-1.06972	-0.275437	-0.169161	-0.528719	-0.970611	-0.162686	0.154065	-0.648327	-0.181673	0.176451	-0.547995	-0.0195505	0.0143553	0.0743684	0.126576	0.112233	0.219091	-0.687521	-0.101428	-0.0415805	-0.597321	-0.318794	-0.518784	-0.198792	-0.380747	0.110497	-0.338378	0.236829	-0.0540327	0.0614305	-0.613299
-0.482976	-0.525434	-0.431053	-0.500238	-0.452531	-0.134271	-0.43335	-0.522136	-0.118931	-0.760358	-1.24079	-0.469729	-1.00219	-0.48453	-0.290551	-0.610962	-0.75465	-0.308037	-0.32724	-0.359139	-0.40154	-0.0935096	0.288299	0.0776532	-0.209595	0.0408223	-0.570164	-0.576906	0.00762616	-0.232057	-0.785801	-0.106902	-0.205148	-0.536398	-0.17262	-0.0923709	0.174662	0.197991	-0.251625	0.332966	0.328951	-0.0143684	0.0335111	0.288181	-0.0470701	-0.179613	0.0476779	0.0278618	0.301939	-0.320324
0.348799	0.58111	0.800993	0.933497	0.409364	0.601697	0.795351	-0.0736209	0.19333	0.537545	0.799253	0.8118	0.415975	0.706818	0.213254	1.07717	0.571822	0.379954	0.405339	-0.411656	-0.238408	-0.647739	-0.313854	-0.0610292	0.0443242	-0.276398	-0.223761	-0.00440699	0.0340749	-0.546182	0.58938	-0.333571	-0.0659138	0.0306892	0.228726	0.365469	-0.162363	-0.252157	0.0472592	0.0211954	-0.716813	-0.245095	-0.0980731	-0.216585	-1.05002	-0.249153	-0.251522	-0.534245	-0.593289	-0.350946
1.22175	1.2857	1.23266	0.884481	0.993203	0.827494	0.894992	1.44047	0.924404	1.13126	1.38924	1.34324	1.07649	0.919073	1.1034	0.746743	1.10568	0.853597	1.10916	0.693944	0.816149	-1.21223	-1.24328	-1.88204	-1.56773	-1.12447	-1.18754	-1.1859	-1.11107	-1.02753	-1.14541	-1.12519	-1.39199	-1.83131	-1.8138	-1.73097	-2.23467	-1.21253	-2.2033	-1.31732	-1.17225	-1.57355	-0.732213	-0.641334	-0.554061	-0.334425	0.00115371	-0.207528	-0.973752	0.176706
0.075738	-0.113333	-0.0388509	0.044464	-0.0847774	0.757877	-0.0767367	-0.0145141	0.390117	-0.557497	-0.446364	-0.380897	0.0106367	-0.317481	0.30906	0.0663992	-0.288329	0.186247	-0.132072	0.0227584	0.332164	-0.241083	-0.210496	-0.227219	-0.315576	-0.132198	0.259182	-0.0420111	-0.141128	-0.0843797	0.0468402	-0.200183	-0.0940484	-0.0437054	-0.0101053	-0.0759761	-0.235297	-0.116192	-0.0773455	-0.274756	-0.508506	-0.140571	-0.0278221	-0.110168	-0.21409	-0.10953	-0.333934	-0.364181	0.172616	0.24245
-0.292581	-0.799019	-0.52311	-0.789561	-0.956824	-0.242857	-0.0161618	-0.662095	-0.641244	0.620774	-0.227827	-0.555927	-0.495593	-0.68564	-0.103922	-0.627649	-0.874878	-0.466676	-1.16101	-0.679435	-0.543677	-0.673555	-1.09077	0.00906043	-0.582642	-0.030354	0.370164	-0.225278	-0.553426	0.546759	0.578987	-0.177653	-0.434676	-0.178077	-0.296438	-0.979032	-1.35093	-0.113286	-0.285143	-1.24363	-1.06477	-0.0457143	-0.237881	-0.705406	-0.994643	0.000288558	-0.872605	-0.105039	-0.615044	0.929942
-0.541324	-0.893973	-0.31793	-0.378082	-0.288946	-0.362343	-0.922784	-0.629367	-1.01888	-1.04844	-0.871443	-0.788739	-0.823064	-0.609883	-0.68309	-0.564222	-1.05631	-1.0531	-0.370695	0.081885	-0.480639	-0.155518	-0.197219	-0.499259	-0.551797	-1.26236	-0.891322	-0.373439	-0.64548	-1.38372	-0.394601	-1.39612	-1.35579	-0.540065	-1.35196	-0.586059	-0.251041	-1.07695	-0.753604	-0.182295	-0.204915	-0.32265	-0.658925	-0.406713	-0.198941	-1.01625	-1.18272	-1.2863	0.225645	-0.312509
-0.46939	-0.471889	-0.0714213	-0.389432	-0.178127	-0.255167	-0.510067	-0.589333	-0.132151	-1.05346	-1.02715	-0.518556	-0.907143	-0.171726	-0.273047	-0.466337	-0.609112	-0.018425	-0.737182	-0.159879	-0.155036	0.0825663	0.376624	0.0820213	-0.174833	0.217107	-0.359212	-0.433682	0.31603	-0.0712393	-0.496305	-0.0535386	-0.120812	-0.247919	-0.000461761	0.0149266	0.259182	0.122341	-0.0498451	0.326307	0.280362	0.307195	0.343465	0.31034	0.366476	0.0880058	0.373063	0.00906043	0.524666	-0.119354
-0.111508	-0.154715	-1.12259	-1.94803	-1.08024	-0.173254	-0.283369	0.639047	0.0411028	0.700351	1.66111	0.46801	-2.42725	-0.949255	-0.154859	-0.786298	0.96798	0.194717	-1.0059	-0.775219	-0.0783504	0.651775	-0.631556	0.111031	-0.0994327	-0.678418	-0.731973	0.432104	-0.877844	-1.2685	0.425352	-0.728813	-0.891723	0.667937	-0.870545	-0.471229	-1.19054	-0.226291	-0.142544	-0.451327	-0.335991	0.220701	0.812621	0.335255	-0.678095	0.374956	-0.163058	0.351063	-0.205896	0.375401
-1.70392	-1.39483	-1.40251	-0.108379	-0.538555	-0.508999	-0.230516	-1.36086	-0.988161	-1.13705	-1.2753	-0.21838	-1.05577	-0.706488	-0.420472	-1.05937	-0.0157242	-0.0424568	-1.6865	-2.84053	-1.0771	-0.376058	-0.332244	-0.425463	0.16543	1.22021	-0.987789	-0.18241	0.887369	0.48944	0.175429	0.990374	0.68428	0.673014	0.770279	1.215	0.35061	1.08229	-0.0276014	-0.359453	-0.0986755	0.0939657	-1.45779	-1.16443	-0.74916	-0.403943	0.502331	0.352871	-1.07251	-0.672244
0.502025	0.3122	0.612494	0.243425	0.53047	0.588804	0.515914	0.250234	0.244522	0.568421	1.06605	0.538141	1.33211	0.610889	0.703278	0.813607	0.266877	0.281312	0.694657	0.335483	0.351515	-0.268556	0.220949	-0.0750944	-0.0615862	-0.302404	0.391108	-0.307984	0.164271	-0.0453421	0.259905	-0.0236657	-0.154249	0.658371	0.781654	0.544881	0.176578	0.0833836	0.0524158	-0.548016	-0.292581	-0.418119	-0.394373	-0.403771	-1.09089	-0.258822	-0.262919	-1.93126	-0.599003	0.135798
-0.889717	-0.667401	-0.416654	-0.962632	-0.306092	-1.03931	-0.736028	-0.605705	-0.566229	-1.40457	-1.67107	-0.548987	-0.91896	-0.530052	-0.283439	-1.27974	-0.556988	-0.903225	-0.343806	-0.800174	-1.14864	-2.05583	-0.552453	-0.491957	-2.1093	0.00230651	-0.0110936	-1.40687	-0.494292	0.456596	-1.66105	-0.361972	-0.117725	-1.66552	0.473527	-0.183425	-0.122837	-0.261068	-0.228588	-0.443517	-1.24982	-0.28539	-1.60012	-0.424455	-0.48562	-0.67701	-0.279266	-0.507337	-1.00367	-0.615309
-0.803116	-0.743159	-0.460866	-0.627382	-0.430159	0.00158601	-0.628831	-0.640231	-0.367732	-0.929336	-0.768027	-0.491571	0.448161	-0.404573	-0.355165	-0.625111	-0.692898	-0.134192	-0.832642	-0.515192	-0.274983	-0.698319	0.253263	0.538041	-0.301853	-0.0589388	0.417272	-0.101923	0.169668	0.782241	-0.088899	0.650213	0.738984	-0.222616	0.362666	0.361544	0.095587	-0.0800879	0.160662	0.136323	-0.216233	0.446256	-0.751465	-0.568174	-0.203452	-0.416096	-0.104077	-0.138442	-0.467633	0.132116
0.393306	0.213254	0.27453	-0.20088	0.38405	-0.309842	0.279768	0.87074	NaN	NaN	0.233029	NaN	0.516015	-1.46124	-0.187724	NaN	NaN	NaN	0.813525	NaN	NaN	-0.0149368	NaN	NaN	NaN	NaN	NaN	NaN	NaN	NaN	NaN	NaN	0.0712136	NaN	NaN	0.370053	NaN	-0.550676	-0.28037	NaN	NaN	NaN	0.278698	NaN	NaN	-0.296899	NaN	NaN	NaN	NaN
0.77762	0.815411	0.693677	0.897008	0.53077	0.406319	0.62882	0.706906	0.505688	1.04558	1.05707	1.18935	0.678432	0.880019	0.635801	0.502534	0.759326	0.47467	0.923415	0.698485	0.591009	-0.427945	-0.388582	-0.568302	-0.406847	-0.605749	-0.554972	-0.189351	-0.584739	-0.486348	-0.111929	-0.482996	-0.508691	-0.533681	-0.691826	-0.57055	-0.41781	-0.507931	-0.653174	-0.501157	-0.629456	-0.519921	0.0882773	0.137635	-0.00488457	-0.0876873	0.0820213	0.0275787	0.0177795	0.104471
-0.140396	0.1121	-0.403637	0.10916	0.386921	-0.565054	-0.455772	-0.434403	0.130931	-0.622443	-0.2502	0.152118	-2.19998	-0.115644	0.225028	-1.09173	0.0489337	0.165172	-0.113645	-0.291362	0.161823	-0.131029	0.349479	-0.630684	-0.239822	0.779806	-2.16101	0.368042	0.660746	0.501414	0.345283	1.26616	0.680864	0.319965	1.14516	0.225645	1.05068	0.603122	-2.64638	0.456491	-0.395226	-1.65354	-0.783688	-1.44148	-0.252587	-0.488067	0.490775	0.578987	-0.870836	-0.652697
-0.104325	0.109962	0.246104	0.281431	0.172487	-0.203203	-0.0349287	0.522859	0.00705191	-0.295712	-0.254134	-0.580806	0.658189	0.31371	-0.139267	-0.305485	0.141694	-0.36749	0.831877	0.856149	-0.030133	0.126709	0.603122	0.958954	-0.0460419	0.265797	0.327802	-0.251917	-0.268869	-0.147522	-0.325756	-0.160927	0.210264	0.11836	-0.0943872	0.622462	0.647821	0.346758	0.778124	0.8292	0.533962	0.780478	0.105008	0.392317	0.620962	-0.00442139	0.0832474	-0.289986	0.0494913	0.405992
0.172231	0.0515809	0.158596	0.256648	-0.0330676	0.0100636	0.20364	0.301822	0.180275	0.0829751	0.0847447	0.220206	0.018919	0.0909888	0.226139	0.25882	0.0515809	0.19711	0.218347	0.064469	-0.0638313	0.1333	0.343919	0.0504668	0.137635	0.182057	0.14965	0.127897	0.0669503	0.122474	-0.0152575	0.301002	0.20389	0.0835197	0.305329	0.242694	0.454281	0.228603	0.211635	0.332507	0.301588	0.349252	0.00791302	0.126312	0.303576	0.0560286	0.0625362	-0.195996	0.119954	0.154583
0.196607	0.14978	-0.197617	-0.455752	-0.232515	0.226509	0.418676	0.067501	-0.0093646	0.878215	0.694836	0.346078	1.06295	-0.278444	0.207893	0.0192037	0.356932	0.0803848	-0.570229	-0.468511	-0.104496	-0.266507	-0.772012	0.00561564	-0.0908951	-0.192579	-0.0463549	0.213378	-0.0911103	-0.178322	0.447738	-0.00884192	0.228357	-0.0136255	-0.246498	-0.556903	-0.593246	-0.636706	-0.438327	-0.803871	-0.493073	-0.416442	-0.0263961	-0.445598	-1.22102	0.0568609	-0.327222	-0.226054	-0.210797	0.024887
0.444985	0.343919	0.0922074	0.0909888	0.409364	0.351063	0.143524	0.511367	0.0385766	0.549916	0.980318	0.234011	-0.996686	0.342441	0.126312	0.16723	0.237319	-0.172539	-0.540862	-0.207228	-0.156113	0.217603	-0.464783	-0.542164	0.387693	-0.434461	-0.599615	-0.177066	-0.454842	-0.77549	0.333882	-0.713284	-0.593202	0.221073	-0.866305	-0.458862	-1.30465	0.0054719	-0.165936	-0.815682	-0.14046	-0.362121	0.409255	0.0630887	-0.388053	0.5065	-0.425792	0.146786	0.552771	0.445303
0.220206	0.0340749	0.115033	-0.271165	-0.351442	0.462995	0.62714	-0.0846397	-0.214274	0.755827	0.863859	0.425245	0.437015	0.227002	0.71642	0.566766	0.268075	0.211884	-0.92459	-0.95576	-0.428624	-0.249616	-0.076326	0.0687396	-0.191986	-0.473691	0.295135	0.151859	-0.388431	-0.111757	0.1141	-0.31811	-0.290692	0.221568	0.0880058	0.383497	-0.995966	0.252052	-0.425463	-0.306823	-0.819343	-0.0693308	0.110631	-0.0808812	-0.16267	0.301939	0.151339	-0.367229	0.263395	0.200881
0.411318	0.271426	0.30381	-0.20583	0.26123	0.27035	0.458907	0.127765	0.456596	0.947404	1.10259	0.880646	0.624054	0.875623	0.575312	0.135535	0.499476	0.255682	-0.451741	-0.0318724	0.174279	-0.526639	-1.05499	-1.24684	-0.914467	-1.13536	-1.31513	-0.500749	-0.994413	-1.01657	-0.439422	-0.940783	-1.08281	-0.863625	-1.20327	-1.15306	-1.9857	-1.18925	-1.36851	-1.22786	-1.04275	-1.27108	-0.235297	-0.433136	-0.643834	-0.273901	-0.336337	-0.24744	-0.343696	0.0938305
-0.168107	-0.72261	-0.0243552	-0.348133	-0.629836	-0.151875	0.0639171	-0.22127	-0.367974	-0.0913101	-0.567767	-0.692152	0.0889556	-0.196922	-0.496855	-0.411963	-0.59181	-0.495695	-0.763979	-0.28351	-0.85022	-0.35345	-0.442536	-0.153334	-1.04005	-0.783042	0.228603	0.154065	-0.315989	0.241108	0.237074	-0.0572565	0.169027	0.0680517	-0.5973	-0.740505	-1.07823	-0.853267	-0.307073	-0.630416	-0.908984	-0.379451	-0.286375	-0.57682	-1.27746	0.0411028	-0.629746	-0.18513	0.00532815	1.08889
-0.0551865	0.0518593	0.0768327	0.162468	0.0330882	0.691802	0.0480967	0.174406	-0.0868291	-0.524874	-0.229653	-0.250577	-0.0599912	0.269153	0.462995	-0.0139313	-0.314141	0.138945	-0.110932	0.199248	0.23842	-0.381235	-0.0249568	-0.548269	-0.218061	-1.0168	-0.259979	-0.588118	-0.59018	-0.51988	-0.38879	-0.195467	-0.0256763	-0.338925	-0.112022	-0.128109	-0.138648	-0.403027	0.0411028	-0.593289	-0.283685	-0.326154	-0.567468	-0.298282	-0.423004	-0.416635	-0.37501	-0.294686	-0.173856	0.0230425
0.470927	0.51167	0.33811	0.496513	0.53665	0.165944	0.540126	0.450063	0.425781	0.706906	0.77703	0.906352	0.494364	0.8062	0.621149	0.602362	0.403377	0.298306	0.297368	0.278698	0.19774	-0.359046	-0.151843	-0.153751	-0.43608	-0.17767	0.0962619	-0.01552	-0.105691	-0.133258	0.0840642	0.0483758	0.110497	-0.223306	-0.0718912	-0.051444	-0.0490688	-0.327529	-0.184425	0.0382958	-0.34738	-0.208994	-0.426121	-0.413096	-0.413884	-0.314661	-0.256563	-0.179482	-0.633546	-0.338542
-0.22016	-0.772284	-0.103906	-0.547384	-0.848141	-0.290021	0.13829	-0.353174	-0.467533	0.0312541	-0.382852	-0.643383	0.342327	-0.454763	-0.488411	-0.525787	-0.825415	-0.489382	-1.39661	-0.411195	-0.823907	-0.28736	-0.262711	0.118891	-1.18397	-0.921581	0.346531	-0.113364	-0.432922	0.569102	0.0186342	-0.103612	0.134615	-0.0836151	-0.4478	-0.860033	-1.27035	-1.08902	-0.378325	-0.839157	-0.963138	-0.566378	-0.364441	-0.502587	-1.08418	0.0699771	-0.551733	-0.274303	-0.0620982	1.47845
-0.0618724	0.176706	-0.175419	0.245982	0.205768	1.2249	0.0625362	0.0775164	0.823668	-0.291875	0.0515809	0.395611	-0.546688	0.350045	1.24123	0.059909	0.238909	0.99581	0.405666	0.220701	0.826518	-0.331572	0.0443242	-0.0662914	-0.0177968	0.00331442	0.32239	0.0710762	-0.0234897	0.463832	0.0446039	0.457962	0.675184	0.0395595	0.862114	0.731618	0.780142	0.230572	0.842054	0.368154	0.0821575	0.341189	-0.475114	-0.051773	-0.0472788	-0.417598	-0.147154	-0.926317	-0.256166	-0.690707
0.330329	0.578117	0.692874	0.613155	0.802069	0.154713	0.360645	0.679514	0.0657101	0.156267	0.84318	0.430392	0.641176	0.616734	0.430178	0.174406	0.616828	-0.197286	0.618709	0.801573	0.667211	-0.801959	-0.270156	0.0130691	-0.635024	-0.485075	-0.194526	-0.564222	-0.363401	-0.192365	-0.453182	-0.543425	-0.16882	-0.318416	-0.674637	-0.0284693	-0.205563	-0.413615	0.10044	-0.299436	-0.420627	-0.278741	-0.454961	-0.511999	-0.560153	-0.339181	-0.385036	-0.39085	-0.567318	0.246955
0.911883	0.783918	0.688225	1.0964	0.997618	0.659468	0.76757	0.761796	0.69635	1.10514	1.35219	1.52842	1.25072	1.65283	1.31533	0.852638	1.00884	0.782073	0.601411	0.471448	0.695103	-0.67183	-0.441301	-0.382514	-0.924673	-0.960019	-0.0944027	-0.759185	-0.86528	-1.17176	-0.371628	-0.740625	-1.06519	-0.658447	-0.621067	-0.554972	-0.903981	-1.07537	-0.397296	-0.342634	-0.711133	-0.431462	-0.55368	-0.495939	-1.04311	-0.532261	-0.740047	-0.528095	-0.699044	-0.375272
0.241962	0.755058	0.403159	-2.00156	0.466549	0.880803	0.885106	0.341417	0.194213	1.15737	1.24336	0.957246	1.06019	-0.0785027	0.732226	0.854794	1.01278	0.442439	-2.38722	-1.89787	-0.144138	-0.145557	-1.98753	-1.63446	0.376513	-0.712102	-1.32171	-0.13291	0.00374607	-0.423294	0.139731	-0.347234	-0.49478	0.398569	-0.47684	-0.493357	-2.72309	-0.529364	-1.5954	-2.3524	-1.09265	-1.95461	-0.0622187	-0.108021	-0.661205	-0.12573	-0.566229	-0.139411	0.240864	0.432852
-0.138378	-0.103503	-0.2316	0.126973	-0.104325	-0.0696487	0.217107	-0.337995	0.225892	-0.0226981	-0.156531	0.252052	-0.19253	0.263035	0.454176	-0.282018	0.148088	0.484808	-0.276695	-0.151314	0.179384	-0.274704	-0.179286	-0.348703	0.315682	-0.0463846	0.0936954	0.385044	-0.0550516	0.830661	0.532467	0.617769	1.15892	0.444031	0.525467	-0.162719	-0.0747449	-0.0911103	-0.263404	0.391548	0.267596	0.523161	-0.803821	-0.903333	-0.614315	-0.183359	-0.221674	-0.720778	-0.53778	-0.258788
-0.326715	-0.35334	-0.504366	-0.521805	-0.137093	-0.16524	-0.303401	-0.398855	-0.130444	-0.778407	-0.984103	-0.720374	-0.572158	-0.340532	-0.394032	-0.42196	-0.422656	-0.0952963	-0.374991	-0.275996	0.0454429	-0.838486	-0.834159	-1.56431	-0.623376	-1.0099	-1.5508	-1.10998	-0.86373	-1.58797	-0.973328	-1.04973	-1.60546	-1.51523	-1.1191	-1.09277	-1.19932	-1.11644	-1.85022	-0.853527	-0.894536	-0.0818733	0.553852	0.668482	0.412944	0.340619	0.187007	0.609566	0.658646	0.137635
-0.03292	-0.260394	-0.0502484	0.0894982	-1.21106	1.41873	-0.0972703	-0.25503	0.576087	-0.443183	-0.278059	-0.19484	-0.522758	-0.0688616	1.74726	-0.150065	NaN	1.48357	0.35061	0.244156	1.27304	-0.0745018	NaN	-0.525476	0.0618453	NaN	0.0705267	1.32665	0.594071	0.142479	0.574828	-0.21558	-0.150097	0.248535	NaN	0.0610158	NaN	0.233765	0.115166	NaN	0.518132	0.158854	NaN	-0.00226679	-0.248245	NaN	-0.438014	-0.433234	0.433066	-0.0318134
-0.185917	-0.496244	0.00317045	0.0931545	-0.329269	-0.181313	0.0359054	0.395172	-0.281158	-0.219287	0.371169	-0.361175	-0.0927555	-0.250886	-0.141398	-0.236605	-0.279984	-0.423778	-0.0212626	0.426104	-0.610389	0.180657	0.510152	0.225152	0.0625362	0.0211954	0.157691	0.234011	0.196859	-0.171823	0.0213375	0.126709	-0.0118207	0.271067	0.528871	0.487898	-0.0865533	0.291604	0.293606	0.243913	0.234011	0.50019	0.171719	0.217727	0.338795	0.168128	0.235359	-0.0927401	-0.0928324	0.465609
0.139731	0.0768327	-0.707289	-1.32934	0.00518438	1.01435	1.11136	0.426426	0.382833	1.08923	1.26772	0.732486	0.837378	-0.0488897	0.604071	0.750606	0.846794	0.311271	-1.20028	-1.00361	0.319502	-0.586558	-1.04546	-0.442536	-0.693131	-0.0116026	-0.00978573	-0.720969	-0.767069	-0.127873	-0.510971	-0.215915	-0.235841	-0.220715	0.497536	0.334568	-1.05667	-0.877102	-0.0778935	-1.47774	-1.10594	-0.432338	-0.320144	-0.560792	-0.750009	-0.240537	-0.678511	-0.623221	0.142087	0.19711
0.0783365	0.141825	0.657914	-0.343879	0.692516	0.634221	-0.255219	-0.112007	0.106884	0.173383	-0.788415	0.364124	-0.275245	0.480368	0.69332	0.775261	-0.266993	0.279293	0.0272955	0.470407	0.622743	-0.352824	0.412944	0.733528	-0.21744	0.426748	1.24987	-0.36924	0.454913	0.801324	-0.0585931	0.376513	0.743041	-0.172994	0.520347	1.03963	1.16652	0.37529	0.945982	0.52306	0.161049	0.331935	-0.40234	-0.426897	-0.141605	-0.158639	-0.195302	-0.72621	-0.616039	-0.749475
0.933346	0.674189	0.645886	0.803475	0.738465	0.722029	0.578987	0.41511	0.991898	0.847275	1.0383	1.0878	0.84318	1.23076	0.97497	0.485427	0.827575	0.967685	1.05998	0.635522	0.667393	-0.571772	-0.213554	-0.116958	-0.860557	-0.510827	0.350271	-0.692152	-0.852772	-0.642414	-0.419141	-0.657195	-0.896415	-0.928237	-0.470569	-0.288752	-0.301621	-0.533347	-0.166859	0.0219061	-0.540904	-1.01138	-0.829434	-0.660133	-0.768691	-0.632092	-0.554697	-1.31351	-0.830716	-0.790035
0.581785	-0.493601	0.233397	0.22848	0.0712136	0.979221	-0.110526	0.109561	0.36614	0.012068	-0.59658	-0.441497	-0.434793	-0.989793	-0.10214	0.0367495	-0.609817	0.128294	0.555816	NaN	0.309176	-0.689334	-0.163365	0.0969364	-0.396346	NaN	-0.223155	-1.06145	-0.565823	0.0617071	-0.612285	-0.286251	0.520648	-0.196872	-0.574004	-0.789162	NaN	-0.785353	-0.17358	-0.0765085	-0.601781	-0.246635	-0.35692	-0.22095	-0.0263666	-0.964264	-0.623954	-0.982648	-0.304238	0.385486
-0.172766	-0.250646	-0.217826	-0.0298531	0.0159258	-0.0232697	-0.15343	-0.347509	0.138028	-0.509081	-0.682187	-0.200133	-0.474573	0.0843364	0.0363276	0.0524158	-0.536231	0.171847	-0.170637	-0.109857	-0.0969617	0.122739	0.137766	0.0347792	0.161952	0.222681	-0.263006	-0.334062	0.15017	0.235972	-0.314105	0.0882773	0.126312	-0.237524	0.111833	0.0206267	0.153935	0.143655	-0.0443747	0.252294	0.268674	0.19333	0.416191	0.420401	0.221568	0.343692	0.493032	-0.0542126	0.526169	-0.0626556
0.687956	0.815657	0.380064	0.0720372	0.137372	0.439038	0.56511	0.74373	-0.0466379	1.48517	1.16479	0.538538	0.814427	0.477159	0.553164	0.673376	1.11889	-0.0178113	-0.480539	-0.510971	-0.281386	-0.145717	-0.478386	0.0894982	-0.291981	-1.57673	0.199751	-0.229501	-1.63352	-0.648982	0.122474	-1.36684	-0.894697	-0.352787	-1.10939	-0.505718	-1.17739	-0.535394	-0.426509	-0.778952	-0.537445	-0.353469	0.454176	0.275961	-0.535541	0.0905825	-0.156981	-0.0834928	0.143524	0.943359
-0.286533	0.146786	-0.0718003	-0.0308109	-0.0686649	-0.387827	-0.186278	-0.00427675	-0.381028	-0.508814	-0.453953	-0.496427	0.478195	0.105142	-0.297733	-0.147857	-0.0702998	-0.421631	0.37729	-0.151026	0.0657101	-0.0931864	-0.281071	0.411969	-0.112069	0.215741	-0.082301	-0.332135	0.0460021	-0.118382	-0.400473	-0.326046	0.0496307	-0.206545	-0.309503	0.316262	-0.0414914	0.466549	0.249385	0.171207	0.199751	0.108625	0.0430645	0.160017	0.355918	0.126576	-0.132214	0.129745	-0.210813	0.226015
0.284988	0.523662	0.273098	0.766553	0.739243	0.0237521	0.494057	0.461424	0.170822	0.0652966	0.553262	0.499782	0.651959	0.871371	0.520146	0.444349	0.7554	0.214871	0.609471	-0.0600513	0.139208	-0.0642386	0.000288558	0.00302647	0.0429245	-0.0063764	0.28948	0.0913952	0.0357646	-0.2541	0.13606	-0.280457	-0.200051	0.558953	0.128689	0.16723	0.0890913	-0.0471148	0.22367	0.0859685	-0.281001	0.122209	-0.142353	-0.194196	-0.334098	-0.0469956	-0.302208	-0.483783	-0.38054	-0.0552765
-0.337011	-0.0409569	0.0977456	-0.199007	-0.181542	0.0585242	-0.0933556	0.0226164	-0.282421	-0.121549	-0.279529	-0.548733	0.243547	-0.0468912	-0.329359	0.0347792	-0.360472	-0.513976	-0.185441	0.0592169	-0.190569	0.0346383	-0.0537333	-0.113489	0.292428	-0.209428	0.120617	-0.0673794	-0.0521917	-0.214575	-0.313244	-0.359786	-0.241714	-0.0716486	0.0176369	-0.0439433	-0.29389	0.0972062	-0.0635599	0.0385766	0.0768327	0.139339	0.258941	0.376735	0.206143	0.199876	0.14274	-0.0104831	0.375179	0.496207
0.41565	0.639603	0.306496	0.583326	0.66821	0.276318	0.511772	0.630033	0.577731	0.844064	0.690194	0.745969	0.273098	0.713608	0.549226	0.457332	0.582267	0.442864	0.476641	0.427606	0.758474	-0.00501486	-0.0531344	-0.101474	0.126312	0.349479	0.0581087	0.287945	0.122739	0.143524	0.220206	0.537942	0.27453	0.107688	0.641731	0.196355	0.0695647	0.170182	-0.0862623	0.306729	-0.0944488	0.0736831	-0.192019	-0.282614	0.558758	0.0650208	0.165558	-0.195616	-0.0656118	-0.0551116
-0.849596	-0.622732	-0.740987	-0.6655	-0.647987	-0.892928	-0.507152	-0.895207	-0.421805	-1.2255	-0.997175	-0.500932	-1.18932	-0.545214	-0.524915	-0.945026	-0.560473	-0.229365	-0.682117	-0.761262	-0.432474	0.268434	0.309526	0.561302	0.148479	0.373286	0.540722	0.0688771	0.50518	0.632082	-0.122067	0.158079	0.421372	0.0172092	0.680234	0.874286	0.797345	0.566669	0.540623	0.894837	0.231678	0.630312	-0.0555163	-0.102016	0.391328	0.187768	0.385044	0.356031	-0.0604273	-0.283141
-0.101753	-0.17041	0.151859	-0.0684379	0.0082	-0.485095	-0.56593	0.172872	-0.938321	-1.25673	0.66821	-0.545929	-0.510252	-0.185097	-0.385695	-0.159847	-0.341519	-0.961423	0.314058	0.140909	-0.543068	0.193961	0.84535	1.12221	0.306379	0.377957	1.11637	0.410558	0.75232	0.516015	0.0177795	0.743472	0.888772	0.755657	0.620774	1.02048	1.1273	0.680954	1.19264	1.09909	0.589188	0.977903	-0.2472	0.144568	0.040682	-0.190849	-0.446463	0.597984	0.185359	0.111699
-0.550021	-0.517627	-0.218716	-0.456564	-0.135855	-0.526057	-0.646202	-0.297059	-0.645458	-1.09425	-0.890011	-0.524355	-0.961199	-0.486934	-0.500687	-0.291875	-0.248434	-0.564499	-0.0919096	-0.120388	-0.336009	0.251689	0.615416	0.400975	0.319965	0.237319	0.418136	0.015212	0.447526	0.380064	0.0453032	0.304511	0.505891	0.351628	0.283685	0.652785	0.550211	0.644318	0.639047	0.489748	0.49375	0.468531	0.0756011	0.17594	0.347552	0.073546	0.269751	-0.302564	0.312549	0.152508
-0.693504	-0.807377	-0.653582	-0.636436	-0.729483	-0.830562	-0.801531	-0.926235	-0.52506	-1.10305	-1.65817	-0.898215	-1.03301	-0.55258	-0.968435	-0.606913	-0.898162	-0.481566	-0.701858	-0.656285	-0.796636	0.157561	0.311154	-0.020399	0.215368	0.513592	-0.0205745	0.00259443	0.389236	0.267715	-0.100391	0.285935	0.294312	-0.0603371	0.461109	0.438825	0.433814	0.585347	0.388575	0.610889	0.435095	0.237197	-0.048636	0.0223323	0.101516	-0.104387	-0.0384508	-0.449454	-0.0152138	-0.165159
0.299948	0.398569	0.0586628	0.188528	0.484499	-0.310164	-0.0059996	0.0935602	-0.0549617	0.525969	0.57599	0.834226	0.287118	0.406863	0.357833	0.414352	0.631803	0.0354831	0.0829751	-0.0639068	0.067501	-0.851652	0.163241	-0.546245	-0.522654	-0.567233	0.255803	-0.551458	-0.317031	-0.226679	-0.392857	0.40806	0.0441843	-0.367248	-0.0746842	0.339936	-0.106902	-0.231363	-0.249616	-0.0979032	-0.415557	-0.19408	-0.398608	-0.272001	-0.294951	-0.603358	-0.0461165	-0.0853743	-0.675051	-0.230127
-0.130618	0.388686	-0.0823621	-0.708231	-0.302974	-0.258304	-0.0642537	0.170182	0.0180643	0.985428	-0.682326	0.125783	0.290424	0.0582473	0.176578	0.0323829	0.456911	0.0681893	0.161823	NaN	-0.00843551	0.389567	0.271306	NaN	1.08577	0.113567	-0.58853	0.386701	0.0356239	1.49308	0.802896	0.256648	0.740366	0.312897	0.254957	-0.581734	-0.460112	0.774671	-0.1551	NaN	-0.883289	-0.0643743	0.754545	-0.0418774	1.00483	0.155231	0.167486	NaN	-0.436686	-0.328761
0.620587	0.691266	0.567253	0.706553	0.657091	0.414785	0.419	0.549817	0.755913	1.08284	1.15374	1.24361	0.760008	0.981122	0.891652	0.498455	0.758644	0.463099	0.451541	0.469261	0.465086	-0.728646	-0.334043	-0.52048	-0.187756	-0.324094	-0.397904	-0.82475	-0.415595	-0.0368219	-0.48072	0.0067647	-0.543741	-0.687962	-0.221657	-0.03623	-0.19962	0.0330882	-0.217457	-0.331645	-0.832385	-0.673601	-0.157093	-0.579038	-0.395094	-0.6212	-0.0747601	-0.0220533	-0.65365	-0.458783
-0.21843	-0.203818	-0.379733	-0.454862	-0.474833	-0.156933	-0.100438	-0.301088	-0.0956045	0.101784	-0.436295	-0.324058	0.0360461	-0.348831	-0.349916	-0.0720732	-0.364422	-0.166082	-0.600205	-0.458941	-0.558835	0.110497	-0.239736	-0.561494	0.276437	0.392097	-0.517111	0.229465	0.0699771	0.258097	0.229465	0.00891703	-0.274983	-0.200681	0.0258793	-0.181804	-0.950174	-0.121392	-0.629166	-0.402664	-0.489443	-0.463867	0.128821	-0.0218337	0.0844725	0.068602	-0.0145578	-0.155438	0.109962	0.15082
-0.292917	-0.308966	0.0263043	-0.128188	-0.0094953	-0.764714	-0.409432	-0.478628	-0.701178	-0.255822	-0.249874	0.00115371	0.426318	0.116232	-0.303258	-0.169891	-0.264634	-0.664517	-0.245044	0.0478175	-0.461382	-0.559516	0.0159258	0.369606	-0.461303	0.373286	0.490057	-0.0893747	0.564915	0.69332	0.203264	0.552082	0.680234	0.129349	0.2529	0.929185	0.660016	0.535356	0.605684	0.280362	0.428464	0.393636	-0.651768	-0.46945	-0.558155	-0.291627	-0.136902	-0.799898	-0.654876	0.113034
-0.160024	NaN	-0.278269	-0.356052	NaN	-0.140555	0.493545	-0.211598	-0.300306	-0.0331414	NaN	0.098689	0.196859	-0.362102	-0.0113262	-0.158462	NaN	-0.239396	-0.451346	-0.384414	-0.0867372	0.00662125	-0.275629	NaN	NaN	NaN	NaN	-0.137299	NaN	NaN	0.362666	NaN	NaN	0.0603242	-0.564414	-0.433993	NaN	-0.702515	NaN	-0.446915	-0.47351	NaN	NaN	NaN	NaN	NaN	NaN	NaN	NaN	0.606063
-0.210897	-0.427673	-0.491227	-0.207694	-0.141001	-0.0587734	-0.251298	-0.512452	0.0779266	-0.495959	-1.00572	-0.288699	-0.759014	-0.120247	-0.136839	-0.264651	-0.475214	0.0316775	-0.512575	-0.288734	-0.13005	0.00475299	-0.0586383	-0.081797	0.0927488	0.339821	-0.490618	-0.199537	0.158337	0.20201	-0.24139	0.0901759	0.0506061	-0.531323	-0.0046964	-0.225177	-0.0354904	0.269273	-0.235586	-0.0923555	-0.066518	-0.161153	0.379621	0.422664	0.227618	0.263635	0.580628	0.717123	0.531269	-0.103271
-0.0578271	-0.279371	0.141694	-0.0820718	-0.171092	0.243791	0.0729976	0.295605	0.00475299	0.0395595	0.166458	-0.234958	0.402067	-0.0847315	-0.0816443	0.290307	-0.330719	-0.255873	0.00216244	0.33754	-0.395302	0.291839	0.529771	0.1153	0.290778	0.117961	0.862193	-0.14038	0.451119	-0.0892366	0.0927488	0.0966667	-0.0153158	0.509037	0.429	0.599603	0.293606	0.300885	0.622462	0.423309	0.32008	0.485221	0.294194	0.145482	-0.0669713	0.347212	0.0794293	0.466966	0.255199	0.678613
-0.723087	-0.413058	-0.604433	-0.633121	-0.290233	-0.589507	-0.67337	-0.408857	-0.576045	-1.15034	-0.736052	-0.740023	-0.901688	-0.676941	-0.685338	-0.335572	-0.543278	-0.670589	-0.370751	-0.548016	-0.614249	0.127765	0.695281	0.395282	0.340505	0.417056	0.586404	-0.0781219	0.595217	0.0542234	0.00791302	0.317304	0.412185	0.55031	0.442758	0.669299	0.725697	0.624241	0.664483	0.656268	0.361768	0.370388	0.13606	-0.0588486	0.307195	0.0236102	0.233643	-0.0219655	0.264957	0.190678
0.269632	0.276318	0.564817	0.927517	0.1038	0.255078	0.208517	0.394624	0.502229	0.328607	0.530071	0.102053	0.00934718	-0.072058	0.0313951	0.624522	0.376401	0.321235	0.689031	0.700085	0.352193	0.48388	0.199374	-0.770068	0.868292	0.533065	-0.270452	0.442227	0.391548	-0.700521	0.67717	0.0657101	-0.247046	0.512379	0.208018	0.505891	0.423417	0.380286	-0.617809	0.203139	0.517024	-0.203967	0.40882	0.237074	0.229711	0.408386	0.167872	0.622556	0.497025	0.167615
-0.0691642	-0.225869	0.0436244	-0.149281	-0.0573316	-0.264703	-0.30936	-0.184212	-0.511177	-0.204798	-0.587359	-0.22329	0.00561564	-0.117459	-0.647332	-0.132894	-0.417059	-0.430237	-0.670543	-0.103271	-0.855457	-0.0550067	-0.166616	-0.332153	0.132906	-0.0757176	-0.158204	-0.11857	0.133037	0.244278	0.0844725	0.323428	0.383939	0.144829	0.0443242	-0.316887	-0.822554	-0.136299	0.0551957	-0.684619	-0.364144	-0.284687	-0.127652	-0.0797372	-0.222683	0.166458	-0.161782	-0.159525	0.111565	0.278223
-0.30365	-0.369893	-0.245506	-0.507603	-0.0924633	-0.401063	-0.366652	-0.497282	-0.216149	-0.421728	-0.91395	-0.48659	-0.333752	-0.185573	-0.416442	-0.182655	-0.279266	-0.221606	-0.580159	-0.448784	-0.455811	0.15069	0.148348	-0.300857	0.287827	0.304277	-0.0459824	0.308943	0.135141	0.364236	0.363564	0.296311	0.156267	0.174662	0.165815	0.349592	0.105678	0.357383	0.0149266	0.251931	0.271306	-0.0557412	-0.177148	0.00575919	0.0985544	-0.0420409	0.0163537	-0.498933	-0.0982584	-0.0858182
-0.30422	-0.25441	-0.0662914	-0.46907	-0.0523863	0.164658	-0.50664	-0.325196	-0.622221	-0.68959	-1.0514	-0.375646	-0.893142	-0.0140479	-0.280335	-0.489868	-0.555269	-0.380164	-0.622954	-0.0410905	-0.434111	-0.0105994	-0.325395	-0.315343	-0.363327	-0.0814458	-0.267114	-0.395435	-0.13641	0.0736831	-0.321622	-0.0345888	0.0886844	-0.303294	0.126444	0.237319	-0.46172	-0.134176	-0.316492	-0.222549	-0.535792	-0.55222	-0.120059	-0.0163953	-0.379545	0.00446549	0.262072	-0.479512	-0.192777	0.037312
0.629007	0.616734	0.344601	0.158983	0.584385	0.511569	0.677441	0.730923	0.380729	0.673647	1.10158	0.740453	0.760093	1.06309	0.870108	0.591584	0.929867	0.233643	-0.141112	-0.388828	0.00762616	-0.418639	-0.388167	-0.0434526	-0.58085	-0.72578	0.256045	-0.0661555	-0.740505	-0.593812	0.123534	-0.590615	-0.942196	-0.00297501	-0.498158	-0.809322	-1.87901	-0.719733	-0.520956	-0.734707	-0.835677	-0.165483	-0.278601	-0.359453	-0.640726	0.0277203	-0.320342	-0.433701	-0.450025	-0.114473
-0.486327	-0.438014	-0.158993	-0.282755	-0.646948	-0.436666	-0.522779	-0.199719	-0.654944	-0.329794	-0.359102	-0.750276	-0.308841	-0.396631	-0.678072	-0.0311204	-0.751392	-0.909499	-0.532908	-0.0272044	-0.738963	-0.076326	-0.0237537	-0.346078	-0.352971	-0.023827	0.0323829	-0.188151	-0.225447	-0.110262	-0.286973	-0.136062	-0.26833	-0.261379	0.416515	0.233275	-0.308144	-0.341099	-0.248142	0.068602	-0.149457	-0.0492628	-0.200565	-0.0675004	-0.241202	-0.0774976	-0.0984592	0.208268	-0.414807	0.191815
0.621055	0.588421	0.344147	0.24184	0.413919	0.570171	0.571725	0.206143	0.169925	1.26838	1.2394	1.01042	0.849199	0.543694	0.715015	0.41186	0.506805	0.308477	-0.118993	-0.865411	-0.160669	-0.538471	-0.627761	-0.185458	-0.046936	-0.399559	0.199123	0.39594	-0.288505	-0.367676	0.438932	0.0517201	-0.182426	0.15056	0.0378742	-0.126203	-1.25195	-0.18277	0.00187425	-1.07689	-0.458148	-0.777022	0.10165	-0.532762	-0.959121	-0.0638313	-0.266351	-0.24996	-0.203768	0.0648829
-0.266784	-0.0664123	-0.979942	-1.62224	-1.09959	-0.378232	-0.426451	0.336512	0.0194884	1.01314	1.38935	0.436802	-2.25546	-0.640411	-0.0337763	-0.620135	1.02998	-0.104387	-0.981223	-0.570636	-0.112256	0.728661	-0.122727	0.42503	-0.255512	-0.459358	-0.389943	0.282855	-0.450893	-0.849856	0.159629	-0.518267	-0.648327	0.369271	-0.262036	-0.107881	-0.379376	0.0717627	0.0614305	0.633199	-0.011908	0.96414	0.787516	0.450908	-0.0689373	0.358284	-0.00416092	-0.407785	-0.0393549	0.195096
0.0294175	-0.068559	-0.0156513	0.141302	0.192699	0.353775	0.338681	-0.01749	0.129349	0.0441843	-0.150561	0.0753272	-0.223795	0.204391	0.583423	-0.0652948	0.0391384	0.292075	-0.00536231	-0.0569564	0.373732	-0.759551	-0.256942	0.398569	-0.330483	0.016639	0.40523	-0.317894	0.0292761	0.867501	-0.112288	0.641269	0.894682	-0.166535	0.468427	0.545968	0.115566	-0.0697396	0.234379	0.354903	0.236462	0.766807	-0.914929	-1.08832	-0.676388	-0.487237	-0.409182	-1.14787	-0.563732	-0.269895
0.477988	0.598365	0.653335	0.536252	0.390778	0.675545	0.478713	0.523261	0.259544	0.772477	0.98943	0.873577	1.09295	0.570851	0.564622	0.658371	0.492315	0.190172	-0.0266753	-0.228993	-0.279984	-0.349695	-0.171937	-0.122413	-0.0513095	-0.433117	-0.0271015	-0.241475	-0.370061	-0.493418	0.257614	-0.194361	-0.395682	0.105544	-0.295517	-0.203818	-0.474091	-0.123387	-0.116676	-0.765204	-0.586471	-0.442516	-0.0365111	-0.111757	-0.806947	-0.159363	-0.426528	-0.606298	-0.117067	0.328262
-0.127478	-0.342268	-0.810511	-0.979459	-0.208328	0.247077	0.737081	-0.219807	-0.0582777	0.6072	0.193582	-0.12466	0.553754	-0.114316	0.435842	0.315334	-0.201809	0.0848807	-0.723301	-0.850298	0.0107799	-0.466536	-1.22021	-1.03679	0.367259	0.0749164	-0.293536	0.181675	-0.113583	-0.435378	0.435202	0.263395	0.336283	0.382833	0.100978	-0.228841	-0.788091	-0.354778	-0.146994	-0.86053	-0.593746	-1.01037	-0.525891	-0.661821	-0.456148	0.10809	-0.0236511	0.369494	-0.51868	-0.374599
-0.163769	-0.139824	0.125387	-0.204732	-0.454269	-0.0528351	0.177471	0.10286	-0.342086	0.0600474	0.0936954	-0.277429	0.430607	-0.210062	-0.222481	0.186754	-0.430179	-0.351663	0.0922074	-0.285021	-0.625289	-0.150721	-0.125321	-0.0811559	0.355918	0.0982848	0.201634	0.00360232	0.183709	-0.239021	-0.106265	-0.0193751	-0.0452975	0.337882	0.111699	0.296076	-0.460548	-0.0551715	-0.222498	-0.128992	0.129745	0.0740944	0.0706641	0.015783	0.0701145	0.0514416	-0.326516	0.290424	-0.211131	0.310922
-1.18203	-0.761678	-1.20048	-1.40978	-0.783763	-0.433799	-0.565204	-0.649842	-0.294349	-1.01275	-1.07598	-0.577422	-0.904872	-1.12243	-0.603797	-0.647016	-0.388053	-0.501402	-1.43995	-1.37064	-0.692945	0.340961	-0.550613	-0.787319	-0.032433	0.274292	-0.957888	-0.307948	0.439038	-0.0757937	-0.272907	0.00834347	-0.0381397	0.0611541	-0.157592	-0.570807	-0.89325	0.086512	-0.850376	-1.04674	-0.318506	-0.974347	0.119024	-0.100701	0.370834	-0.00145786	0.176833	-0.509471	0.374956	-0.151939
0.0367495	-0.0954041	-0.0708756	-0.0723765	-0.410639	0.0773797	-0.0767367	0.158725	-0.37486	0.243913	0.212383	-0.198841	0.557876	-0.435144	-0.320919	0.0558898	-0.113567	-0.388469	-0.266108	-0.302991	-0.600665	-0.204084	-0.425559	-0.407804	0.161307	-0.069134	-0.363178	0.0241777	-0.253584	-0.0589538	0.0684644	-0.101536	-0.289668	0.0574155	0.0600474	-0.453953	-0.423546	-0.0841197	-0.102961	-0.107073	-0.065793	-0.7607	-0.0292936	-0.160524	-0.535039	-0.0947107	-0.134905	-0.456861	-0.0595401	0.58602
0.239887	0.368712	0.0405417	0.420186	-0.182328	0.572696	-0.262036	0.543892	0.290424	1.46759	1.36966	0.605874	0.108625	-0.00589823	-0.232057	0.0780633	1.33611	0.302407	-0.788838	-0.800274	-0.330502	-0.468771	-1.26486	-0.856554	-0.454249	-0.659882	-0.662414	-0.384565	-1.20889	-1.46295	0.0247452	-1.62513	-1.74444	-0.57409	-1.2225	-1.26521	-1.31563	-0.264409	-1.97892	-1.46148	-0.946833	-1.28768	0.628914	-0.0184541	-0.637446	-0.28891	-1.02488	-0.437154	-0.608056	0.621993
0.44869	1.11183	0.917699	0.585732	0.825053	0.423955	0.513289	0.649845	0.361319	0.562279	1.02963	0.605779	1.01585	0.669027	0.731878	0.351063	0.683921	0.040121	0.91831	0.93017	0.682393	-0.595511	-0.348188	-0.105396	-1.19083	-0.863441	-0.836398	-1.07978	-0.774454	-0.819725	-0.867779	-0.855562	-0.431384	-0.536147	-0.898861	-1.13087	-1.10529	-0.849544	-0.783638	-0.343494	-0.915772	-0.674015	-0.531782	-0.539582	-0.442693	-0.411502	-0.342982	-0.725088	-0.631757	0.511063
0.415759	0.458907	0.800827	0.440314	0.719928	0.575796	0.649661	0.496104	0.523863	0.579856	0.630592	0.68724	0.394953	0.669299	0.599984	0.27274	0.384713	0.452279	0.830499	0.715718	0.372952	-0.718688	-0.686359	-0.681747	-0.725756	-0.771372	-1.23074	0.0856966	-0.266403	-0.511197	-0.0872428	-0.215027	-0.201974	-0.380333	-0.524147	-0.720802	-0.848843	-0.551818	-0.91501	-0.570721	-0.338159	-1.05275	-0.677656	-0.71274	-0.62609	-0.550634	-0.310271	-0.253171	-0.609883	-0.0989227
0.691445	0.923796	0.471031	-0.131945	-0.013407	0.815248	1.07451	1.23057	0.450169	0.960438	1.45349	0.0698396	0.842295	0.251204	0.662752	0.735262	1.11683	0.348232	-0.325485	-0.289051	0.628167	-0.0982893	-0.0826522	-0.0506369	0.0142124	-0.790085	0.957395	0.00733906	-0.517523	-0.667263	-0.0363483	-0.454565	-0.506517	0.166458	-0.841301	-0.243797	-1.60445	-0.305182	0.448055	-0.789088	-1.10821	0.173	-0.606254	-0.558262	-0.529635	-0.48338	-0.530177	0.0227584	-0.459516	0.181421
NaN	NaN	NaN	NaN	NaN	NaN	NaN	NaN	NaN	NaN	NaN	NaN	NaN	NaN	NaN	NaN	NaN	NaN	NaN	NaN	NaN	NaN	NaN	0.620399	NaN	NaN	NaN	0.917623	NaN	-1.09968	NaN	-0.510252	0.412294	NaN	-0.342396	NaN	NaN	NaN	NaN	0.469782	0.820322	NaN	NaN	NaN	-0.576045	NaN	NaN	-0.352455	NaN	NaN
0.0938305	0.249385	0.436695	0.374622	0.573084	0.3122	0.224411	0.0048968	0.209391	-0.135776	-0.654513	0.184852	-0.356033	0.408494	0.502738	0.555914	-0.132515	0.323543	0.493955	0.585347	0.756425	0.489748	0.0802483	-0.869148	0.501821	-0.172067	-0.71345	0.349252	0.130799	-0.83475	0.447844	-0.0915406	-0.273518	0.586404	-0.0147473	0.14965	0.364012	0.262193	-0.350283	0.308594	0.367595	-0.23914	0.493237	0.297837	0.350837	0.431997	0.225398	-0.35113	0.376846	0.201508
-0.777195	-0.982563	-0.332062	-0.449336	-0.986702	-0.135998	-0.368234	NaN	-0.706112	-0.340477	-1.14181	-0.905305	-0.263369	-0.70934	-0.0762347	0.0430645	-0.635719	-0.394942	-0.284493	-0.256993	-0.277849	-0.149793	0.015212	0.0847447	-0.221371	0.109294	0.313594	0.158725	0.446997	1.03619	0.286172	0.170053	0.671656	0.430178	0.337768	0.00129788	-0.227	-0.183671	0.477367	0.237319	0.0388575	0.295018	-0.566827	-0.547468	-0.211916	-0.648621	-0.211264	NaN	-0.629166	-0.704841
0.273934	0.547154	0.461424	0.445939	0.281669	0.0139266	0.14274	0.0250288	0.644964	-0.188463	-0.708137	0.379399	-0.185212	0.127369	0.141302	-0.229518	-0.0336582	0.25084	0.30906	0.458487	0.318577	-0.137759	-0.516037	-0.729435	-0.194658	-0.443301	-1.00344	0.75292	-0.250183	0.794437	0.711583	0.336283	0.323312	-0.101381	-0.159492	-0.6453	-0.579361	-0.754285	-0.933683	-0.398284	-0.491876	-0.451287	-0.236741	-0.264426	-0.588574	-0.467533	-0.495776	-0.614403	-0.163737	-0.187806
-0.220766	NaN	NaN	-0.167296	-0.548311	1.88471	-0.0556213	NaN	NaN	-0.482654	NaN	NaN	0.261952	NaN	NaN	NaN	0.190172	1.26712	0.295841	0.45628	1.48934	-0.729603	-1.28817	NaN	0.166715	1.08529	0.82489	0.70044	-0.248845	0.871844	0.271545	0.705403	0.73786	0.436162	NaN	0.737168	0.205142	NaN	0.873656	1.35755	1.46189	NaN	NaN	NaN	NaN	NaN	NaN	NaN	NaN	NaN
0.13606	0.451857	0.581592	-0.629769	0.178492	1.14822	0.505586	0.392977	0.385265	0.348572	-0.0504277	0.566669	0.458592	-0.120514	0.316841	0.0635029	0.403268	0.531269	0.356932	0.158596	0.609944	0.174534	-0.935614	-0.630774	-0.315056	-0.334262	-0.19598	-0.262763	-0.0538831	-0.628854	-0.291804	0.181548	-0.199338	0.215865	0.249749	0.578794	0.183963	0.483261	-0.567639	-0.863835	-0.511814	-0.474873	0.179129	0.0563061	0.144829	-0.204915	-0.168058	0.153286	0.300299	0.0662615
-0.310343	-0.347601	-0.2601	-0.333861	-0.215999	-0.255477	-0.511485	-0.166989	-0.349382	-0.725637	-0.915337	-0.608364	-0.461939	-0.397144	-0.485196	-0.303793	-0.395094	-0.322938	-0.0790665	-0.0284987	-0.327783	0.229957	0.629287	0.618427	0.281312	0.497025	0.403922	0.0500489	0.332966	0.469157	-0.103612	0.0760118	0.205518	0.240375	0.373843	0.447209	0.721941	0.50924	0.511367	0.694301	0.299479	0.644225	0.0132121	0.255924	0.255924	0.0588013	0.138552	0.266037	0.217727	-0.310128
-0.0166142	0.0368901	0.202763	0.131985	-0.0749576	-0.0758393	0.0783365	0.139076	-0.0788075	0.379954	-0.14213	-0.16707	0.561106	0.0137839	-0.186295	0.269153	-0.225666	-0.214106	0.104605	0.0945064	-0.436295	-0.0264696	0.170438	0.187514	0.224287	0.280244	0.258338	0.1141	-0.136791	-0.160073	0.255078	0.0182068	-0.112038	0.425567	0.304161	0.172487	0.165172	0.159112	0.0612924	-0.0333038	0.0137839	-0.132451	0.0216219	0.279174	0.253868	0.10916	-0.0366147	0.0335111	0.186627	0.584289
0.145612	0.315682	-0.164787	0.607674	-0.201875	0.1396	0.497536	0.160017	-0.393482	0.580435	0.827819	-0.0649477	-0.32478	-0.447111	0.0267293	-0.614448	0.00201835	-0.343714	-0.168107	-0.470589	-0.215111	-0.0507714	0.322505	0.227741	0.174279	0.387583	-1.09231	-0.0179574	0.283211	0.413919	0.466236	0.340505	0.399773	0.713432	0.714311	0.852798	0.954569	0.520246	-0.494292	0.170694	-0.0109628	-0.323859	0.277628	-0.444694	-0.692641	-0.111461	-0.129276	-0.691639	-0.0587284	0.391988
-0.401635	-0.0202526	-0.331209	-0.675904	-0.259772	-0.286533	-0.0184834	-0.201609	-0.31991	0.185867	0.445303	0.0554733	-0.130192	-0.369017	-0.190026	-0.483662	0.207393	-0.143899	-0.624844	-0.609641	-0.30768	-0.194509	-0.074593	-0.0663216	0.100843	-0.298886	-0.036733	0.36446	-0.233142	-0.0950189	0.387804	-0.222599	-0.436529	0.309409	0.0825663	-0.142959	-0.859326	0.0695647	-0.340368	-0.857469	-0.382401	-0.224621	-0.155293	0.00934718	-0.676526	-0.129339	-0.454407	-0.0915252	-0.496122	0.0227584
-0.0128392	-0.739902	0.0924781	-0.293235	-0.238238	-0.181624	0.181421	-0.188693	-0.192942	0.337083	-0.000880304	-0.718735	0.461633	-0.319514	-0.337667	-0.303027	-1.14452	-0.216585	-0.629568	-0.2336	-0.49541	-0.460906	-0.0729835	0.00805652	-1.28986	-0.95758	0.0870554	-0.115191	-0.737375	0.477884	-0.0366443	-0.348023	0.506602	-0.2043	-0.97585	-0.454368	-1.34304	-0.835394	-0.345619	-0.687381	-0.883981	-0.779893	-0.307198	-0.199736	-1.29057	0.160533	-0.271949	0.183582	0.137766	1.47721
0.00331442	0.264476	0.119423	0.0708015	0.0402613	0.101919	0.231924	-0.0892213	-0.0899274	-0.717738	-0.0585931	0.105008	-0.356181	0.0610158	-0.115394	0.790939	-0.594814	0.203264	0.332164	0.223175	0.0801119	0.901572	-0.191656	-0.786771	0.455229	0.234133	-1.03248	0.572405	0.453333	-0.150994	0.742093	-0.106017	-0.156032	0.61306	0.15069	0.312317	-0.00757963	0.170566	-0.345253	-0.519197	0.144177	-0.460687	0.726308	0.274411	0.136191	0.489235	0.214	-0.554761	0.674099	0.115965
0.674732	0.753262	0.497536	0.45586	0.520045	0.644871	0.687598	0.556209	0.168257	1.27697	1.36042	1.00942	1.05596	0.463309	0.73127	0.790522	1.0049	0.300885	0.0342158	-0.497893	-0.155245	-0.210262	-0.304683	-0.104589	0.136848	-0.232074	-0.105163	0.36614	-0.401006	-0.59416	0.830093	-0.0294408	-0.240316	0.377846	-0.289845	-0.0944797	-0.543425	0.0554733	-0.201493	-0.586428	-0.470909	-0.386299	0.32458	-0.0177384	-0.802285	0.311503	-0.105225	-0.38257	0.0551957	0.268195
1.07526	1.22478	1.01927	1.16086	1.29737	0.608998	1.10165	1.14117	0.614663	1.22219	1.66621	1.52767	1.18123	1.55277	1.12671	0.925924	1.1356	0.53077	0.841973	0.757279	0.714839	-0.789661	-0.346445	-0.385676	-1.10498	-1.17984	-0.0447765	-0.818528	-0.971572	-0.900476	-0.493682	-0.836681	-1.04249	-0.679065	-0.632182	-0.666989	-0.906115	-0.954082	-0.424204	-0.421708	-0.77591	-0.369594	-0.707642	-0.741807	-0.999567	-0.745406	-0.775095	-0.63601	-0.90471	-0.45791
0.882056	1.16363	1.34682	0.512176	1.02616	0.630405	0.698663	1.0229	0.446256	0.62686	0.761541	0.516015	1.1769	1.10521	0.816477	0.676989	0.775683	0.135535	0.606158	1.23909	0.95509	-0.793182	-1.15197	-0.861212	-1.19869	-0.718593	-1.0893	-0.77816	-0.74171	-0.84957	-1.00104	-1.38488	-0.344685	-1.14653	-0.983447	-1.57742	-1.5823	-1.25874	-1.1047	-1.18252	-0.946555	-1.57785	-0.559941	-0.476659	-0.634419	-0.0864461	-0.122758	-0.287343	-0.60119	0.704252
0.62966	0.759752	0.774587	0.442333	0.652693	0.473319	0.578987	0.615134	0.693766	1.13809	1.4343	1.43946	0.887291	1.18155	0.94703	0.738292	0.838024	0.397036	0.688136	0.422879	0.582845	-0.312527	0.214125	0.17031	-0.589116	-0.194377	0.156526	-0.509266	-0.254307	-0.144664	-0.282053	-0.165677	-0.143787	-0.503221	0.0236102	0.0140695	0.265677	-0.0568363	0.0363276	0.000144286	0.225522	-0.0572416	-0.575379	-0.158397	-0.191673	-0.460985	-0.150946	-0.357844	-0.56888	-0.357603
0.0241777	0.0954519	0.0126402	-0.0924479	-0.170459	1.02141	-0.220564	0.105276	0.440633	-0.245078	0.0561673	0.00331442	-0.0346332	-0.0531644	0.318808	0.192321	0.188401	0.380729	-0.0166871	-0.126454	0.350724	-0.437682	-0.292087	0.133827	-0.252724	0.090718	0.492827	-0.356716	0.0913952	-0.025647	-0.119808	0.1038	0.139469	0.0382958	0.235237	0.381394	0.0298416	-0.00685463	0.612022	0.0388575	-0.136696	0.100978	-0.259064	-0.267219	-0.142544	-0.405719	-0.061526	-0.185277	-0.147873	0.0396999
0.560715	0.663572	0.571046	0.405992	0.656634	0.455544	0.506703	0.377402	0.253868	0.228357	0.952334	1.14281	-0.310898	0.371169	0.508834	0.063641	0.962882	0.351289	-0.723229	-0.548839	-0.0144705	-0.585367	-0.880365	0.0750534	-0.344447	-0.330647	0.260628	0.0856966	-0.113192	0.674822	0.610795	0.545375	1.30889	0.0625362	-0.0493524	0.0197731	-0.102558	-0.498321	0.587653	-0.979032	-0.58383	-0.386808	-0.357899	-0.929144	-1.81269	-0.570379	-0.832051	-0.535102	-0.328036	-0.0749728
-0.153671	-0.0100327	-0.0335991	-0.119385	-0.200283	-0.025647	-0.320018	0.0396999	-0.246464	-0.263248	0.110764	0.0104934	-0.239702	-0.0999583	-0.357566	-0.117208	-0.0678027	-0.135127	-0.039177	-0.300733	-0.216283	-0.136759	0.261832	0.126973	-0.337357	-0.2541	0.162984	0.0936954	0.000432815	0.110497	0.0806577	-0.27343	-0.00542031	0.213005	-0.00773913	0.212383	0.15017	0.0611541	0.346078	-0.284019	-0.290286	-0.319874	0.0989585	0.0959919	-0.0733022	-0.403866	-0.34683	-0.176495	-0.239208	-0.248776
-0.317966	-0.26531	-0.156611	-0.105504	-0.288558	-0.478587	-0.351553	-0.0196383	-0.574197	-0.467633	-0.568238	-0.376152	-0.464644	-0.505758	-0.617764	-0.0684682	-0.471009	-0.584328	0.0608775	0.146916	-0.678026	0.137241	0.712552	0.52296	0.0809305	0.231678	0.464459	-0.0266606	0.323082	-0.0553215	-0.101737	0.516015	0.365021	0.139469	0.415867	0.428142	0.487898	0.276556	0.273218	0.33182	0.301588	0.539729	0.0710762	0.247685	0.368154	0.212134	0.243913	0.0140695	0.00317045	0.372283
-0.185392	-0.551311	-0.0438095	-0.224048	0.164014	1.10729	-0.124723	0.334797	-0.135634	-0.780141	-0.322307	-0.616702	-0.104154	0.0999011	0.196859	-0.788539	-0.227861	-0.0170666	-0.202954	-0.393577	0.0680517	0.260989	0.141694	-0.827666	-0.609883	-0.398075	-0.884674	NaN	-0.0996645	-0.609993	-0.496672	-0.670451	0.739848	-0.316277	0.51167	0.853916	0.0313951	0.774249	0.321813	-1.05215	-0.463231	-0.220295	0.803888	-0.0530745	-0.0423974	0.391108	0.415001	0.224287	0.460481	0.136585
0.560324	0.828469	0.0107799	0.205267	0.342782	1.15691	0.367259	0.381173	-0.158429	0.415867	0.425459	0.675816	0.219463	0.466027	0.731183	0.0311129	0.532566	-0.294438	-0.682071	NaN	-0.0917404	-0.433506	0.365692	0.160017	-1.01409	NaN	0.136716	-0.131613	-0.283703	-0.693038	0.408603	-0.795008	-0.100824	-0.0487107	-0.396859	0.205893	-0.64801	0.156397	-0.0589538	-0.446384	NaN	-0.0529249	0.241474	0.10916	-0.677679	-0.0268664	NaN	NaN	NaN	0.361319
0.173	0.291132	0.0416635	0.765705	0.170694	0.486766	0.0370308	-0.189335	0.733007	-0.389583	-0.525767	0.58477	-1.31029	-0.149633	0.063779	-0.814133	0.221815	0.462367	-0.412328	-0.0985982	0.0600474	-0.152484	-0.226577	-0.0916635	-0.321982	-0.0976408	-0.297538	0.11929	-0.039948	0.0913952	0.504366	0.377179	0.593306	-0.179678	-0.358139	-0.402149	-0.483299	-0.558963	0.0132121	-0.530885	-0.549493	-0.142704	0.167101	-0.510827	-0.861972	-0.0239883	-0.194493	-0.206512	-0.328598	-0.436686
0.492007	0.644687	0.422556	0.490262	0.562181	0.316377	0.0922074	0.762221	0.228234	0.547548	0.560911	0.561008	0.710349	0.654252	0.542902	0.322966	0.939227	0.245131	-0.0343967	0.46425	0.618709	-0.68694	-0.566506	-0.108021	-0.65331	-0.449611	-0.307216	-0.376639	-0.318038	-0.238613	-0.48217	-0.558049	-0.451031	-0.715746	-0.917488	-0.385733	-0.466955	-0.364088	-0.291875	-0.371964	-0.383021	-0.27167	-0.539771	-0.382532	-0.468791	-0.31113	-0.253773	-0.438366	-0.650816	-0.103674
-0.132768	-0.174247	-0.291274	-0.156225	0.00302647	0.169027	-0.167377	-0.440107	0.486766	-0.455079	-1.19096	-0.138854	-0.578047	0.144568	0.0278618	-0.0266018	-0.436842	0.24062	-0.295057	-0.0814306	0.182057	0.432425	0.627233	0.470094	0.370499	0.614663	0.0483758	-0.0380508	0.784755	0.699107	0.0280033	0.577731	0.196607	-0.155679	0.296311	0.346305	-0.0885768	0.648649	0.414893	0.589859	0.486972	0.632268	0.410992	0.49334	0.505586	0.686523	0.726918	0.0581087	0.422771	-0.0127374
-0.0124318	0.017922	-0.151202	-0.425772	-0.16246	-0.0380952	-0.0428878	-0.259996	-0.537759	-0.755478	-1.12164	-0.324022	0.480265	-0.108674	-0.203386	-0.844665	-0.474653	-0.41754	-0.203901	-0.0376065	-0.427169	-0.0616465	-0.0551565	-0.192513	0.409472	0.133169	-0.319676	-0.0873348	-0.0476366	0.0150693	0.363115	0.233152	0.215119	0.417056	0.0137839	-0.180806	0.00216244	0.102188	0.0455827	0.0503276	0.156008	0.0103502	0.283922	0.0518593	0.728051	0.345623	0.622556	0.267236	0.13711	0.202637
0.815903	1.06419	0.946057	0.751378	0.743817	0.299245	0.582267	0.813278	0.648466	0.983021	1.22836	1.2667	0.789354	0.948077	0.552377	0.745883	0.985865	0.674641	1.04852	0.874128	0.756425	-0.625823	-0.638052	-0.296173	-0.697242	-1.14417	-0.666851	-0.434461	-0.74077	-0.89878	-0.237116	-0.838899	-1.17752	-1.01862	-1.09154	-0.843422	-1.1427	-0.875592	-0.519156	-0.579124	-0.951541	-0.622332	-0.0775585	-0.299809	-0.483037	-0.451938	-0.351387	-0.401978	-0.130097	0.0388575
-0.305236	-0.492667	-0.610147	-0.486914	-0.233634	-0.238902	-0.545319	-0.596492	0.0469799	-1.03875	-1.46216	-0.629367	-0.72104	-0.284019	-0.154602	0.1153	-0.749572	0.215741	-0.427731	-0.243455	-0.154008	0.193078	0.0291349	-0.0944797	0.0980152	0.36614	-0.55112	0.0126402	0.181929	0.211137	-0.176348	0.0197731	-0.15888	-0.522737	-0.154538	-0.0483078	0.214498	0.0727232	-0.186804	0.230203	0.0585242	0.159371	0.272501	0.350724	0.405012	0.255078	0.397365	0.159112	0.394843	-0.185113
-0.216418	0.0576928	-0.212768	-0.0189803	0.0308304	1.2372	0.217975	0.136323	0.351967	0.219215	-0.122491	0.0703893	0.541911	-0.0411054	0.774755	0.00374607	0.153416	0.959548	0.098689	-0.348115	0.843019	0.107822	-0.44841	-1.06157	0.488206	-0.559749	-0.359416	0.546857	-0.348188	-0.517482	0.539035	0.0635029	0.140648	0.556503	-0.395606	-0.258943	-0.615221	-0.723063	-0.543425	-0.901176	-0.319406	-0.769723	-0.00750711	-1.081	NaN	0.062398	-0.13833	0.0354831	-0.0851447	0.1153
-0.867489	-0.562858	-0.627115	-0.652743	-0.48564	-0.775367	-0.815656	-0.572094	-0.702961	-1.34059	-1.21113	-0.762632	-1.19657	-0.619293	-0.953635	-0.491227	-0.698951	-0.557094	-0.481606	-0.459397	-0.683368	-0.0230499	0.647269	0.630592	0.103665	0.348006	0.725959	-0.11009	0.729183	0.186754	-0.165014	0.431997	0.582652	0.256165	0.548141	0.620117	0.905505	0.552771	0.704518	0.547351	0.32262	0.543694	-0.0506966	-0.00423328	0.281194	-0.0483675	0.391988	0.295605	-0.00288824	-0.0150972
0.450908	-0.225768	0.108491	0.125254	-0.240265	-0.212852	0.583808	-0.258684	-0.314625	0.510557	0.0371714	0.0335111	1.05471	0.0343565	-0.281597	1.39539	-0.661319	-0.397942	-0.409412	-0.371441	-1.09265	0.223423	-0.0981967	-0.506004	0.667483	0.0576928	-0.527991	0.573665	0.421479	-0.0391917	0.516116	-0.214642	-0.324491	0.804797	0.614286	0.397255	-0.794958	-0.288117	-0.52367	NaN	NaN	-0.170296	-0.0157096	-0.424707	-0.171726	0.83754	0.546462	0.77703	-0.313692	-0.163284
-0.222364	-0.707077	-0.669809	-0.79021	-0.867726	-0.52423	0.0961269	-0.481888	-0.417675	-0.278129	-0.366839	-0.736317	0.232661	-0.646541	-0.0948186	-0.700685	-0.941171	-0.206279	-1.30497	-0.625556	-0.698131	-0.606957	-0.670911	-0.818477	-1.59244	-0.520935	-0.258322	0.0464211	-0.385752	0.537545	0.0668125	-0.207561	-0.125416	-0.474472	-0.671577	-0.887046	-0.952573	-0.547847	-0.666095	-1.09684	-0.662917	-0.858149	-0.670176	-1.3687	-1.50316	0.0234682	-0.941725	-1.07884	-0.316079	0.90589
0.313246	0.218967	0.23008	0.331705	0.19774	-0.14709	0.0339339	-0.039251	0.243913	-0.0816443	0.158079	0.271426	0.0684644	0.196481	-0.0543024	0.136323	0.0367495	0.175301	0.0708015	0.175301	0.0643311	-0.0817206	-0.0484868	-0.169631	0.00863036	0.192447	-0.135269	-0.108783	-0.0200332	-0.0372659	-0.0943102	0.170694	0.0890913	-0.0415656	0.182438	0.00187425	0.0167816	0.107152	0.0295589	-0.0491285	-0.000100957	-0.251985	-0.166406	-0.142799	0.0652966	-0.0316659	0.0226164	0.168128	-0.157592	-0.236775
-0.00924837	-0.197054	-0.235229	-0.132198	0.131194	0.151989	0.374177	0.143916	0.051024	0.396379	0.254231	-0.0288961	0.796681	0.335712	0.220454	0.358396	-0.0515486	-0.213805	-0.830485	-0.363308	-0.355184	0.164529	-0.457871	-0.606562	0.0531114	-0.0169645	-0.641109	-0.0381544	0.0231843	-0.242192	-0.000158663	-0.183785	-0.618163	0.0328061	-0.116786	-0.386431	-1.20197	-0.31802	-1.08064	-0.634196	-0.497669	-0.544498	0.0448837	0.133695	0.156397	-0.00157338	-0.288382	0.0304067	-0.0767519	-0.0111372
-0.443713	-0.328453	-0.132056	-0.378438	-0.173482	-0.315648	-0.377032	-0.445775	-0.0700121	-1.04779	-0.708043	-0.169858	-0.721777	-0.00264252	-0.479412	-0.552897	-0.57837	-0.345564	-0.520707	0.186754	-0.359638	0.10742	0.266637	0.200128	0.190552	0.174279	0.209641	-0.351075	0.539233	0.138421	-0.213939	0.20063	0.103531	0.665211	0.243547	0.607768	0.586308	0.277628	0.47633	0.596935	0.352533	0.336512	0.158337	0.141171	0.278342	0.0880058	0.15056	0.156655	0.119024	0.000865329
-0.241032	-0.718854	-0.190816	-0.430237	-0.836089	-0.294456	-0.189039	-0.470249	-0.745406	-0.0352391	-0.399369	-0.916154	0.247077	-0.415865	-0.686963	-0.591897	-1.09065	-0.691826	-1.24855	-0.689683	-0.627382	-0.542101	-0.392421	0.0750534	-1.90088	-1.48859	-0.127478	-0.313154	-0.589246	0.115566	-0.325124	-0.420917	-0.0314152	-0.460787	-1.23769	-1.04773	-1.49977	-1.20656	-0.47303	-1.06833	-1.41739	-0.846091	-0.438503	-0.5719	-1.27645	-0.0544372	-0.611777	0.275126	-0.107384	1.16639
0.480368	0.517225	0.607768	0.46728	0.656084	0.033652	0.453755	0.378623	0.0274371	0.664756	0.463413	0.641176	0.231064	0.477263	0.241596	0.246712	0.32987	-0.073788	0.549127	0.660107	0.207643	-0.0910027	-0.675212	-1.11285	-0.16822	-1.17452	-1.71501	-0.0859254	-0.742724	-1.41496	-0.15149	-1.38338	-1.34	-0.361175	-1.51268	-1.14392	-1.52728	-1.3749	-1.69942	-1.25298	-0.743134	-1.30326	0.086512	-0.141303	-0.405394	0.0946415	-0.266542	-0.42523	0.0863761	0.486045
-1.24366	-1.24253	-1.70477	-1.92232	-1.46721	-1.33694	-1.07783	-1.37876	-0.835883	-1.81335	-1.77537	-1.41796	-1.63738	-1.13312	-1.24417	-1.43585	-0.95302	-0.8677	-0.785627	-1.02353	-0.538408	-0.493398	-0.728765	-1.21116	-0.524728	-0.0659138	-1.57261	-0.392099	-0.502362	-0.518453	-0.318956	-0.0752464	-0.437623	-0.655694	-0.420917	-0.825312	-0.932472	-0.0457441	-1.18161	0.0361869	-0.379376	-0.164157	0.506297	0.402504	0.423955	0.397913	0.16221	0.304511	0.357946	0.0116388
0.446256	0.40621	0.236462	0.308827	0.177981	0.469157	0.52707	0.36233	0.273218	0.453333	0.505891	0.733094	0.220454	0.419107	0.761796	0.405775	0.446786	0.381726	0.45628	0.245374	0.405992	-0.316061	-0.0358897	0.122474	-0.207411	0.0817487	0.500598	0.121679	0.0727232	0.227002	0.13829	0.227495	0.483777	0.289953	0.386701	0.0756011	0.29337	-0.140078	0.516721	0.0532504	-0.258719	0.679874	-0.474713	-0.387506	-0.716197	-0.557985	-0.607551	-0.305664	-0.627627	-0.329269
-0.557327	-0.531219	-0.49145	-0.374804	-0.254685	-0.224418	-0.601256	-0.641604	0.0144981	-1.06531	-1.26451	-0.800576	-1.12731	-0.223829	-0.219623	-0.281281	-0.810232	-0.288065	-0.284792	-0.163623	-0.357677	0.32987	0.464668	0.346078	0.0794293	0.379288	-0.452155	-0.190783	0.210638	0.392427	-0.45793	-0.0314447	-0.026161	-0.246105	0.194465	0.0323829	0.333538	0.172743	0.10286	0.642471	0.382612	0.549127	0.435309	0.424707	0.442652	0.175684	0.479127	0.51005	0.620305	-0.207178
0.57657	0.351063	-0.407785	0.656634	0.111432	0.193835	0.474254	0.257252	-0.070815	0.833821	1.06392	-0.133464	0.323312	-0.210997	-0.0776499	0.896853	0.819014	0.240009	0.272143	-0.71416	-0.0913562	-0.319928	-0.524583	-0.414614	0.145873	0.0367495	-0.522095	-0.0579623	-0.0963447	-0.617587	0.154324	-0.32	-0.00974219	-0.350063	-0.830845	-0.170751	-0.994155	0.0461418	-0.560558	-0.692408	-0.393084	-0.952322	0.0990932	-0.281036	-0.717548	-0.0426797	0.0851526	-0.0503082	-0.158333	0.35095
0.843823	0.699285	0.817378	0.727267	0.992841	0.519844	0.93138	0.568129	0.695905	1.09153	1.41137	1.32106	0.982437	1.34942	1.30696	0.87523	0.874049	0.675635	0.973868	0.706376	0.550802	-0.550465	-0.534266	-0.586839	-1.07151	-1.41212	-0.281948	-0.620601	-1.05502	-1.02081	-0.293907	-1.03159	-1.30233	-0.627739	-1.03756	-1.01418	-0.892151	-1.11604	-0.365146	-0.598391	-1.04195	-0.501218	-0.334116	-0.426373	-1.00075	-0.365277	-0.471449	-0.837764	-0.326245	-0.471109
0.615887	0.850479	0.453439	0.398788	0.168642	0.584481	0.843823	1.02496	0.0852886	1.05547	1.17715	1.1575	0.876959	0.596076	0.934479	0.881586	0.687509	0.356932	0.0592169	-0.420685	0.00992034	-0.353653	-0.727786	-0.260757	0.0890913	-0.974178	-0.241714	-0.82286	-1.04142	-0.472589	0.0203421	-0.0729531	-0.345949	0.243181	0.271784	-0.152596	-0.583441	-0.134287	-0.392118	-0.202157	-0.325612	-0.706889	0.0681893	-0.0441814	-1.13739	-0.262348	-0.316726	-0.0243845	-0.226763	0.302056
0.689657	0.891419	0.754802	0.948227	0.504875	0.364124	0.187514	0.659559	NaN	0.417056	1.28386	0.54587	0.143785	-0.645051	NaN	0.957395	NaN	NaN	0.580242	NaN	NaN	-0.272141	0.040121	-1.21551	0.129217	-0.577293	NaN	-0.310397	0.747258	-0.909743	-0.205164	0.0483758	-0.272611	-0.447898	-0.412212	-0.17511	-0.505288	-0.0932787	-0.892285	0.759412	-0.312061	-1.41974	-0.235399	-0.133211	-0.272036	-0.344593	NaN	-0.117709	NaN	-0.173938
0.449429	0.49917	0.564037	0.41792	0.595122	0.789938	0.439995	0.479541	0.202136	0.439783	0.334911	0.088413	0.709732	0.553066	0.436268	0.401194	0.524565	0.00575919	0.495798	0.505789	0.528271	-0.575379	-0.0687406	0.15017	-0.385582	-0.00114018	0.417596	-0.321279	-0.111009	-0.0521917	-0.0450592	-0.29988	-0.262902	0.209391	0.14965	0.389787	0.217107	-0.112896	0.177599	0.184598	-0.180921	0.208018	-0.200614	-0.209878	-0.256528	-0.503875	-0.277779	-0.474893	-0.464485	0.0437644
1.11856	1.17785	0.966357	1.31684	1	0.330329	1.04698	1.00504	0.862352	1.18986	1.56842	1.34602	1.36692	1.1564	1.11096	0.940956	1.29367	0.739934	1.22064	0.883855	0.981195	-0.67252	-0.725184	-0.662186	-1.08697	-1.09554	-0.322235	-0.822299	-0.693014	-0.694858	-0.591353	-0.896388	-0.438073	-0.645412	-0.759087	-0.778012	-0.95814	-0.932003	-0.0963909	-0.461621	-0.990309	-0.444027	-1.16832	-0.80821	-1.18646	-0.950564	-0.220816	-0.856006	-0.804148	-0.606957
-0.133258	-0.470889	-0.178029	0.238909	-0.538995	-0.382006	-0.0265724	-0.0339978	-0.4875	0.00647761	-0.320684	-0.456425	0.0244615	-0.396821	-0.456049	0.1133	-0.430528	-0.676157	-0.238596	-0.246532	-0.662689	0.305562	0.361544	0.111165	0.150949	-0.141637	0.259785	0.0850168	0.120086	-0.336883	-0.0113989	0.0765591	-0.0413132	0.229096	0.416948	0.205142	0.180912	0.000865329	0.0297002	0.153157	0.00432164	0.474566	0.154842	0.356256	0.263515	0.29066	0.109695	0.178364	0.0364681	0.518938
0.686613	0.178492	0.470199	0.716684	0.272143	1.33382	0.653886	0.607863	0.787683	0.688315	0.845028	0.431034	0.243425	0.528771	0.794769	0.596935	0.726744	0.704518	0.563646	0.62368	0.823912	-0.422656	0.299127	0.70496	-0.519135	NaN	-0.182082	-0.205813	0.164915	-0.492322	-0.225784	0.201885	0.467071	0.0850168	0.844225	0.0962619	-0.0575118	0.326537	0.367371	0.514905	0.548437	NaN	-0.529552	0.361207	-0.291769	-0.401711	NaN	-0.64627	0.128689	0.20389
0.967538	0.236707	0.662297	1.47716	0.676989	0.610039	0.699907	0.299362	0.680234	1.17031	0.764686	0.878451	1.04817	0.989357	0.518031	0.693677	0.514501	0.068602	0.392647	0.479231	0.149519	-0.646135	-0.909146	0.630499	-1.03369	0.0370308	-0.95383	0.325847	-0.945193	0.111565	-0.428313	-0.409336	-0.404878	-1.66447	-1.00246	-0.733939	-1.26666	-1.02183	-0.660338	0.0482362	-0.3821	-0.471489	-0.195385	-0.251024	-0.109468	-0.182279	0.173511	-0.0667748	-0.62707	0.3667
-0.0945413	-0.300253	-0.165176	-0.200299	-0.264703	0.120352	-0.177441	-0.464624	-0.0600213	-1.07342	-1.02776	-0.638861	-0.396897	-0.208711	-0.206395	-0.376395	-0.497955	-0.046325	-0.127258	-0.257356	-0.196707	-0.019536	0.0751904	-0.278461	0.201885	-0.427091	-0.753239	-0.601343	-0.161879	-0.770584	-0.592049	-0.242174	-0.328652	-0.456801	-0.424223	-0.0966686	-0.0826217	-0.0696033	-0.442889	0.0117819	0.245131	0.104605	0.626205	1.18853	0.66612	0.58111	0.593019	-0.115332	0.904195	0.309991
-0.334935	0.0506061	-0.462177	-0.209195	-0.276258	0.961623	-0.0695276	-0.0608035	0.0535284	-0.343183	-0.204732	0.10809	-0.486327	-0.232752	0.0142124	-0.0062604	-0.183458	-0.245933	-0.360879	-0.303917	0.631617	-0.053853	0.0672257	0.507719	0.153805	-0.241782	1.23008	0.500394	0.0629506	-0.063364	0.829281	0.258579	0.243547	0.353436	0.0576928	0.270708	-0.149569	0.363339	0.831715	0.237197	0.0861043	0.258579	0.0994973	-0.118461	-1.19843	-0.615221	-0.307144	NaN	NaN	0.248656
0.641454	0.751378	0.818033	0.692874	0.806448	0.298189	0.377957	0.563158	0.454281	0.958137	0.884402	0.986375	0.886745	0.9164	0.559247	0.242328	0.808838	0.315914	0.635336	0.771801	0.405992	-0.579103	-1.19199	-1.90271	-1.18298	-1.66031	-1.64183	-0.0786094	-1.49232	-1.74371	-0.192183	-1.70359	-1.83691	-0.839054	-1.84068	-1.82782	-2.09999	-1.92961	-2.06154	-1.43129	-1.4963	-1.82006	-0.539603	-0.931591	-1.45747	-0.491571	-0.964827	-0.694251	-0.640546	0.0776532
-0.0482481	0.129349	0.497229	0.166972	0.0805212	-0.14535	-0.0839056	0.109026	-0.258995	-0.534955	-0.240162	-0.394771	0.12075	0.250113	0.064469	-0.0644196	-0.189565	-0.678441	0.266757	0.442015	0.130404	0.460166	0.603881	0.502331	0.405992	0.34005	0.462681	0.323774	0.446256	0.27035	-0.032979	0.285935	0.300299	0.343919	0.255319	0.539531	0.81926	0.618615	0.699285	0.84551	0.784336	0.572308	0.0299829	0.275722	0.151989	0.18002	0.0858326	-0.287167	0.2587	0.629939
0.0792927	0.0822938	0.194844	0.0697022	0.0130691	1.05839	0.0539454	-0.219757	0.0524158	0.108759	0.150949	0.0494913	0.432532	0.28404	0.583423	0.280362	0.154972	0.190299	-0.269825	0.0364681	0.406319	-0.622332	-0.133211	0.545178	-0.184638	-0.0886843	0.447949	-0.0423528	0.134747	-0.0089435	-0.271426	0.179256	0.233888	-0.27687	0.0641931	0.268554	-0.530072	0.00518438	0.68419	-0.128251	-0.501994	0.115433	-0.161298	-0.216652	0.148348	-0.255098	-0.288435	-0.880445	-0.189072	0.161823
-0.348996	-0.614072	-0.521826	-0.68973	-0.376208	-0.262642	-0.144329	-0.819394	0.159758	-0.412577	-1.43292	-0.35801	-0.699443	-0.303347	-0.00526099	-0.130602	-0.493479	0.186247	-0.360379	-0.379808	-0.223172	0.167101	-0.320883	-0.452708	-0.0268369	0.274172	-0.901122	-0.250783	0.208268	0.173	-0.277639	-0.0419072	-0.12573	-0.407287	-0.117427	-0.499667	-0.384791	0.0186342	-0.386393	0.189414	-0.391626	0.0206267	0.408603	0.303693	0.165558	0.473839	0.578601	0.723428	0.566961	-0.342634
0.374733	0.4755	0.175557	0.273814	0.376957	0.487178	0.246226	0.595026	0.226262	0.391988	0.758303	0.551196	0.309293	0.463832	0.305795	0.279055	0.535058	0.227988	0.488001	0.305912	0.328032	-0.326498	0.00705191	-0.0301478	-0.281895	-0.300182	0.263035	0.00216244	-0.23033	-0.439089	0.0772429	-0.243762	-0.357234	0.0117819	-0.215463	-0.116145	-0.347454	-0.176055	0.268794	-0.242174	-0.180365	0.0984196	-0.256201	-0.305824	-0.326425	-0.376789	-0.26285	-0.270086	-0.280422	-0.175126
-0.795759	-0.788888	-0.430334	-0.674821	-0.505636	-0.794682	-0.441811	-0.930105	-0.883529	-0.845106	-1.19205	-0.639422	-0.201643	-0.616658	-1.19195	-0.581324	-1.04934	-0.888862	-0.784831	-0.432104	-1.067	-0.277167	-0.002209	0.285935	0.144699	0.0712136	0.861479	-0.145749	0.421048	0.465713	-0.136014	0.051024	0.400975	0.256165	0.441802	0.789771	0.18053	0.330788	0.978928	-0.166826	-0.0337319	0.042084	-0.415538	-0.293447	-0.352271	-0.22452	-0.364496	0.000144286	-0.190125	0.125916
1.04845	0.802648	0.968201	0.96916	0.815493	0.151339	0.530271	0.697774	0.413702	1.0077	0.916477	0.938926	1.02169	0.997979	0.654802	0.787767	0.636915	0.416948	0.847275	1.04879	0.478609	-0.540988	-0.288452	-0.332935	-0.682071	-1.35067	-0.422153	-0.111337	-1.05044	-0.233464	-0.516677	-0.565268	-0.75938	-0.430587	-0.860059	-1.13081	-0.853527	-1.05433	-0.589637	-0.65474	-0.984817	-0.423913	-0.363921	-0.207794	-0.560664	-0.724588	-0.563987	-0.953271	-0.597867	0.15782
-0.152869	-0.226527	-0.087764	-0.387279	-0.282614	-0.291292	-0.166276	-0.0733629	-0.425598	-0.216703	-0.0366738	-0.107663	-0.0269545	-0.150577	-0.478507	-0.0840585	-0.262054	-0.408838	-0.289827	-0.163526	-0.526597	0.0119249	0.273218	0.0278618	-0.0541077	-0.0539579	0.288418	0.0712136	0.228726	0.109561	0.140517	-0.120655	-0.109577	0.257252	0.204391	0.0163537	-0.326046	0.0680517	0.017922	-0.23545	-0.182983	0.0963968	-0.0748968	0.0280033	-0.13957	0.0119249	-0.225447	-0.20415	-0.226797	0.127633
-0.00975664	0.387804	0.125783	0.325847	0.353436	-0.416712	-0.0967612	0.172231	-0.052117	-0.755844	0.141564	-0.224334	-0.123025	0.260026	-0.0123299	0.064469	0.479955	-0.239191	0.237197	0.0639171	-0.0668353	0.337882	0.849439	0.428571	0.115832	0.393965	0.849118	0.310573	0.529171	0.260869	0.0724488	0.041243	0.308943	0.714751	0.221568	0.403486	0.700795	0.4609	0.713784	0.602077	0.321697	0.746743	0.272382	0.268195	0.45249	0.0610158	0.151209	0.262914	-0.0787922	0.531369
-1.06779	-1.03198	-0.453459	-1.09295	-0.708279	-0.818986	-1.09089	-1.15698	NaN	-1.97778	-1.49997	-0.560494	NaN	-1.05257	-0.72769	-0.215345	-0.482089	-0.30075	NaN	-0.681631	-0.21885	-0.340112	0.445091	0.954196	-0.43733	0.778124	0.840443	0.63812	0.568519	0.816395	0.337083	0.93191	0.915941	0.414893	0.767994	0.733788	1.21791	0.469886	0.969233	0.812539	0.273934	0.960438	-1.21501	-0.9657	-0.561686	-0.628787	-0.192629	-0.139697	NaN	-0.844277
-0.1274	-0.0237977	-0.0282633	0.0213375	0.134615	0.946806	0.0550568	-0.106467	0.302173	-0.442124	-0.465341	0.215492	-0.693014	-0.0878101	1.09457	-0.403809	0.161694	0.324926	0.190046	0.139208	0.718614	-0.705076	0.124328	0.237319	-0.400587	-0.113973	0.288654	0.0468402	0.350045	0.251931	0.328722	0.385928	0.602742	-0.0388064	0.711231	0.805705	0.747688	0.262674	0.244644	0.28155	0.184471	0.219463	-0.625022	-0.635271	-0.629836	-0.729555	-0.242977	0.0404014	-0.613873	-0.295093
-0.0458782	-0.556924	-0.344209	-0.545024	-0.412673	-0.519135	0.073546	-0.358361	-0.515356	0.578117	-0.0992317	-0.271984	0.152768	-0.462555	-0.578672	0.299127	-1.07652	0.00144204	-1.2034	-0.638838	-0.93669	-0.406159	-0.832873	0.0518593	-0.49289	-0.131297	0.416515	-0.115394	0.291014	1.2176	0.399007	-0.347362	-0.0239297	-0.187214	-0.542248	-0.510663	-0.989679	-0.706842	0.016639	-1.01686	-1.0405	-0.599528	-0.330574	-0.409987	-1.20304	0.0574155	-0.493784	0.230449	-0.20312	0.915559
-0.0811711	0.10608	NaN	0.157044	NaN	NaN	NaN	0.630126	NaN	0.672833	0.442439	NaN	NaN	NaN	NaN	NaN	0.657457	NaN	-0.237081	-0.258874	NaN	-0.428391	-0.845702	NaN	0.00934718	NaN	NaN	NaN	NaN	NaN	-0.242123	-1.19886	-1.5282	0.0747794	-1.0468	NaN	-0.658948	-0.247645	NaN	NaN	NaN	NaN	0.621993	0.39835	NaN	-0.173791	-0.137695	0.34153	NaN	0.839234
0.0680517	-0.0983665	0.159242	0.195348	-0.372785	0.040682	0.0436244	0.289008	-0.223323	0.378844	0.202763	-0.076037	0.342213	-0.143835	-0.373028	0.185105	-0.139442	-0.460052	-0.167701	-0.174947	-0.611028	0.0542234	-0.0851141	-0.428566	-0.182655	-0.267913	-0.57248	-0.111103	-0.0318134	-0.576927	-0.167296	-0.487379	-0.728072	-0.157737	-0.171937	-0.524583	-0.982448	-0.409815	-1.11763	-0.703525	-0.416519	-0.525538	0.220082	0.140386	0.223546	0.149389	-0.0876873	0.220701	0.139731	0.36446
-0.396707	-0.171758	-0.159815	-0.202506	-0.199653	-0.334134	-0.541072	-0.125478	-0.40901	-0.786124	-0.836141	-0.490902	-0.5661	-0.178976	-0.28044	-0.247491	-0.252742	-0.409317	-0.253068	0.111298	-0.2043	0.455755	0.751292	0.753348	0.64284	0.479024	0.629473	0.336855	0.411426	0.213876	0.455229	0.534759	0.40969	0.674551	0.707436	1.08161	0.733267	0.709467	0.926531	0.631244	0.549423	0.515107	0.228973	0.337882	0.358171	0.250719	0.117296	0.205017	0.325617	0.206518
-0.0802252	-0.0355496	0.0943712	0.217975	0.0745054	0.208892	0.0332292	0.299948	0.261471	-0.381968	-0.164399	0.551688	0.135929	0.473319	0.367818	0.246226	-0.0981657	-0.123104	0.411969	-0.100685	0.443182	0.0440444	1.00411	-0.0888224	0.237809	0.106348	0.385817	-0.148897	0.392207	0.0920721	0.00662125	-0.0220241	0.0487942	0.247685	0.35061	0.733615	0.262553	0.365469	0.428786	-0.112927	-0.402703	0.236462	0.168514	0.383276	-0.12268	-0.106374	0.0103502	-0.368868	0.361095	0.152768
-0.219975	-0.436471	-0.362881	-0.201029	-0.106467	-0.508055	-0.231041	0.236707	-0.641109	0.109829	-0.100144	-0.457613	-0.12874	-0.10684	-0.667699	0.0632269	-0.379245	-0.771545	-0.826693	-0.559643	-0.726401	0.0443242	0.377179	0.504061	-0.0956662	-0.000375143	-0.221606	0.0574155	0.141171	0.183836	0.198745	-0.223189	-0.503077	0.148218	0.361656	0.10286	-0.774478	0.00374607	0.0453032	-0.129276	-0.378382	0.284396	0.147307	0.0615688	0.143916	-0.0217019	-0.0567763	0.354001	-0.230093	0.905197
-0.603073	-0.772407	-0.951401	-0.640186	-0.608936	-0.349842	-0.488107	-0.866752	-0.382363	-1.16916	-1.38692	-0.885286	-0.78498	-0.589985	-0.632763	-0.515027	-0.818579	-0.251453	-0.74802	-0.639332	-0.526888	0.165815	0.00115371	-0.272141	0.0405417	0.0705267	-0.816012	-0.132958	-0.0881167	-0.45338	-0.155936	-0.163817	-0.375908	-0.385846	-0.393065	-0.174394	-0.280773	0.0150693	-0.695793	-0.00300396	0.038998	0.251689	0.823179	0.740798	0.777451	0.557386	0.609471	0.159371	0.752149	0.369829
0.214249	0.118759	0.393636	0.27965	0.144699	-0.0284105	0.133564	0.0363276	0.407298	0.31034	0.0305479	0.239276	0.312781	0.374733	0.28948	0.431783	-0.0693762	0.513996	0.451857	0.261471	0.350837	0.0672257	-0.394051	-1.02389	0.0186342	-0.379038	-0.678557	0.390998	-0.304238	-0.573789	0.256528	-0.114394	-0.0559062	0.298893	-0.157447	-0.209261	-0.622465	-0.19555	-0.714728	-0.524728	-0.374973	-0.699771	0.0564447	-0.114785	-0.283913	0.172359	-0.268695	-0.71596	0.0953169	-0.369483
1.46027	1.62152	1.23995	1.74028	2.12383	0.770956	1.44005	1.36938	1.42702	1.36977	1.42363	1.6451	0.81106	1.93036	1.5539	0.916782	1.10252	1.05998	0.795767	1.14359	1.52522	0.981049	0.838266	0.888928	1.35496	1.17562	0.753177	1.42428	1.32389	1.32077	1.66211	0.847997	0.74485	1.44403	0.986229	0.868292	0.293606	-0.266489	1.16556	1.10434	0.837701	1.1653	0.945982	-0.00326422	-0.0725435	-0.119604	-0.00359677	-0.275437	0.070252	-0.430042
-0.0540627	-0.0966995	0.275722	-0.488309	NaN	0.601031	-0.280089	-0.836759	NaN	-0.228706	-0.195302	0.986957	NaN	NaN	1.0054	NaN	NaN	0.238787	NaN	NaN	0.701682	-0.305717	NaN	0.621431	0.606063	0.0427844	0.684908	NaN	0.223423	0.490981	1.45864	1.10749	1.31638	NaN	0.992333	0.911116	NaN	-0.0429175	1.30702	0.463099	0.0720372	0.828956	-0.299187	0.385044	-0.202306	NaN	-0.0986291	0.643579	NaN	0.274888
0.721154	0.599413	0.688941	0.654802	0.576861	0.601602	0.438293	0.578794	0.126973	1.12532	1.19881	0.901031	0.970338	0.512884	0.604356	0.601792	0.676719	0.0870554	0.229342	-0.0738639	-0.0330971	-0.233617	0.377846	0.118227	0.145612	0.305329	0.724912	0.298658	0.232906	-0.0362152	0.648281	0.606916	0.569005	0.389236	0.442015	0.702037	0.309991	0.584193	0.427928	-0.147202	-0.193255	0.067914	-0.0696487	-0.034116	-0.430801	-0.158558	-0.215999	-0.0266459	-0.209712	0.630592
0.00532815	0.16633	0.213876	0.0489337	0.0476779	1.60602	-0.0196676	0.336398	0.438825	0.0133551	0.174534	0.0775164	0.184217	0.0258793	0.509442	0.237686	0.0941009	0.622462	0.0687396	0.0832474	0.618333	-0.0831565	-0.207778	-0.119855	-0.177408	-0.478849	0.606158	-0.273082	-0.175126	-0.335008	-0.0604124	-0.227827	-0.158349	0.00920381	-0.0781219	-0.152949	-0.344905	0.0170666	0.695014	-0.41423	-0.0835692	0.330329	0.0749164	0.033793	0.0110662	-0.00327862	-0.136537	-0.302457	0.00877379	0.140386
-0.352842	-0.479553	-0.410294	-0.392478	-0.387091	-0.629389	-0.482795	-0.553934	-0.26048	-0.777245	-0.938542	-0.659814	-0.517689	-0.0902192	-0.327294	-0.509286	-0.494089	-0.396403	-0.42223	-0.470329	-0.499279	0.302407	0.612116	0.336855	0.0965318	0.62527	0.0556121	0.310922	0.606537	0.831472	0.0790197	0.582749	0.502432	-0.0396366	0.643117	0.616734	0.610133	1.00942	0.53047	0.987612	0.784169	0.361207	0.0461418	0.0654344	0.230203	0.0104934	0.207893	-0.0222731	0.255078	-0.140094
0.170053	0.284633	0.122871	0.137766	-0.625178	-0.799973	0.00690831	0.412185	-0.686847	0.129349	0.0643311	-0.424088	0.28889	-0.637581	-0.99827	-0.322199	0.00848693	-0.709127	-0.219253	0.240742	-0.268261	-0.0391029	0.246469	0.337311	-0.964292	0.145612	0.819586	-0.20229	0.0361869	0.327342	0.136716	0.188654	0.225645	0.0576928	0.0749164	0.347779	-0.105163	-0.330084	0.228111	0.280006	0.117695	-0.0958975	0.114634	-0.110293	NaN	-0.0365111	-0.489929	0.0816123	0.165301	1.52962
-0.408148	-0.298673	-0.3961	-0.435007	-0.211465	-0.266524	-0.176463	-0.543152	-0.0564612	-0.24542	-0.908199	-0.314607	0.344488	0.00920381	-0.329703	-0.179694	-0.502914	-0.272733	-0.389224	-0.231718	-0.451287	0.652785	-0.356291	-0.759747	0.558268	0.135666	-0.417984	0.575215	-0.0128102	0.158596	0.606063	0.166201	0.187134	0.559345	0.200253	-0.290462	-0.666027	-0.109297	-0.49074	-0.496204	0.00934718	-0.342561	-0.217289	0.0371714	-0.0168185	0.458907	0.125651	-0.00923391	-0.0676666	0.176323
0.31742	0.535655	0.0180643	0.0352017	0.424707	0.402395	0.528271	-0.197798	0.394075	0.324811	0.25084	0.422879	0.337311	0.484499	0.787098	0.359521	0.120485	0.344942	0.21176	0.345737	0.521051	-0.120765	-0.314141	-0.551776	-0.0317986	0.416948	-0.201659	0.546759	-0.0733478	0.642008	0.368154	0.119821	0.561008	-0.135047	0.23131	0.366252	0.239398	0.116232	0.580242	0.29725	0.125651	0.239398	-0.546014	-0.832976	-0.278601	-0.348592	-0.0258379	-0.782571	-0.653582	-0.708561
-0.526161	0.182692	1.26484	NaN	-0.0803319	-0.890252	-0.710591	0.344601	NaN	-0.272141	0.0295589	NaN	NaN	-0.319604	-0.143373	-0.377088	-0.529802	-0.646473	-0.735476	NaN	-0.825491	-0.522965	-0.359434	0.620868	-0.522012	-0.581432	-1.34527	-0.127478	-0.955592	-0.499749	-0.166373	-0.870888	-0.712197	0.360533	-0.533034	-1.09216	-0.955816	-0.553341	-0.285425	-0.436705	-0.374505	-0.944749	-0.377519	-0.621155	-0.135317	0.240986	-0.454427	-0.474172	-0.298779	0.171335
-0.208744	-0.741831	-0.618141	NaN	-0.92618	-0.465261	NaN	-0.325937	-0.932609	-0.00643435	-0.25689	-0.682094	NaN	-0.556563	-0.300946	-0.175534	-0.287395	-0.805736	NaN	NaN	NaN	-0.0833246	-0.0345149	0.505078	-1.17114	-0.503752	0.760349	NaN	NaN	0.389236	0.216238	0.192068	NaN	NaN	NaN	-0.138426	NaN	-0.441223	-0.18945	NaN	-0.356606	0.0340749	-0.361509	-0.434188	-0.997924	0.462052	-0.833722	0.236095	-0.212668	0.623305
-0.2955	-0.583052	-0.290515	-0.31572	-0.680405	-0.641671	-0.0832635	-0.370508	-0.697336	-0.427576	-0.24768	-0.449808	0.0848807	-0.461104	-0.732476	-0.405432	-0.758379	-0.724421	-0.687962	-0.790983	-1.06013	-0.00891452	-0.202904	0.293606	-0.699513	0.110631	-0.00484117	0.712728	-0.09525	0.336283	0.248292	0.00633395	0.0332292	0.171975	-0.0480094	-0.297201	-0.591614	-0.126376	-0.131503	-0.436725	-0.324022	-0.33856	0.118493	-0.117146	-0.112677	0.111165	-0.0881167	-0.014587	0.198871	0.918768
-0.464883	-0.619514	-0.406847	-0.617565	-0.311112	-0.293606	-0.750615	-0.622266	-0.152548	-1.15875	-1.31531	-0.754577	-1.49033	-0.0431107	-0.308055	-0.439011	-0.817409	-0.106933	-0.384151	-0.362826	-0.459199	0.398898	0.657183	0.334454	0.255682	0.504773	-0.150241	-0.482412	0.57056	0.360982	-0.295517	0.390888	0.287118	-0.161895	0.28889	0.395831	0.506703	0.714927	0.0048968	0.95509	0.60985	0.454913	0.273456	0.465504	0.253384	0.224411	0.247077	0.691713	0.482642	-0.154426
-0.608078	-0.0484868	-0.155775	-0.245625	-0.481586	-0.375235	-0.621977	-0.598348	-0.360472	-0.648168	-1.31865	-0.651292	-0.811954	-0.340441	-0.45902	-0.386676	-0.339035	-0.448292	0.126709	-0.563092	-0.632115	0.492007	0.903038	0.0244615	0.357383	0.0635029	-0.0591792	0.121679	0.246469	-0.0150535	-0.283738	0.154065	0.181548	0.601697	0.483571	0.385597	0.187641	0.372618	0.0816123	0.209516	0.196355	0.16221	0.186881	0.311852	-0.0297059	0.188528	-0.090035	-0.75504	0.111432	-0.194163
0.260508	0.718526	0.251931	1.06454	0.698307	0.121546	0.487589	0.93017	0.0920721	-0.58154	-0.19309	0.807272	-0.616702	0.612022	1.0404	0.568227	0.720629	0.0556121	0.523361	0.586116	0.435309	0.406101	-0.107073	-0.107135	0.475396	-0.13584	0.223052	1.09626	-0.998356	-0.189861	1.301	-0.0227567	-0.548565	1.17805	-0.478788	0.123931	-0.119887	-0.230922	0.0597706	-0.168625	-0.448194	-0.183409	0.270589	-0.193866	-0.69101	0.428893	0.16221	0.237686	-0.0585631	0.203013
0.0294175	-0.0965761	-0.0510703	0.132379	0.110363	0.311852	0.216486	-0.0129412	0.0251707	0.0116388	-0.400454	-0.00267147	-0.0984747	-0.294137	-0.0883621	-0.226375	-0.0196968	0.111565	0.0963968	0.247806	0.488104	-0.401273	-0.418523	-0.568238	-0.593833	-0.388809	-0.671784	0.169027	0.0990932	0.245252	0.161049	-0.276485	-0.219388	-0.262971	-0.162767	-0.664357	-1.14545	-0.0812932	-0.571236	0.146916	0.683023	-0.0864308	-0.0930017	-0.564393	-0.330429	-0.446561	-0.509163	-0.412309	-0.374917	-0.25068
0.0507454	-0.0842879	0.45249	-0.113942	0.178492	0.237197	0.331591	-0.038836	-0.155904	-0.24243	0.133695	-0.320018	0.485736	0.483364	0.456386	-0.426742	-0.275542	-0.644149	-0.223593	0.233643	-0.101846	0.188274	-0.0706635	0.0942361	0.630499	0.10017	0.399663	0.79859	0.222805	0.0866479	0.594931	0.628354	0.471344	0.578987	1.2873	0.410775	0.640991	-0.211765	0.347439	0.124593	0.318577	0.381505	-0.758453	-0.734515	-0.646157	-0.198974	-0.424901	-0.781306	-0.206545	0.185105
-0.398589	-0.544582	-0.482976	-0.447761	-0.241509	-0.0476217	-0.446305	-0.648191	0.146004	-1.00306	-1.52637	-0.53389	-0.909092	-0.210713	-0.218162	-0.394581	-0.637199	-0.0262344	-0.555481	-0.239583	-0.137822	0.0251707	0.246834	0.0750534	-0.104294	0.0569996	-0.504264	-0.676964	0.0422241	0.238665	-0.46178	-0.104821	-0.0542575	-0.500055	-0.159315	-0.15449	0.239154	0.160275	-0.187855	0.196859	0.3122	0.205142	0.286172	0.531169	0.357158	0.349025	0.487589	0.278698	0.500496	-0.0232844
0.624335	1.16182	1.01628	0.949722	1.00978	0.476537	0.645148	1.06371	0.533862	0.916935	1.90627	1.30778	0.86845	1.34312	0.851519	0.642655	1.08393	0.370388	1.14418	0.762221	0.521654	-0.207978	-0.385149	-0.546393	-0.295287	-0.788739	-0.399921	-0.0469508	-0.510519	-0.926207	0.396488	-0.46903	-0.816825	-0.066382	-0.623021	-0.429887	-0.427071	-0.656422	-0.395246	-0.577465	-0.578004	-0.333716	-0.109997	-0.29488	-0.869517	-0.272524	-0.634151	-0.503057	-0.399711	-0.391248
-0.0332595	-0.0704362	-0.0626857	-0.093371	-0.413058	-0.307591	-0.215345	-0.041046	-0.188102	-0.178012	-0.146691	-0.169761	-0.0550516	-0.172344	-0.0241057	-0.352658	-0.180479	-0.194146	0.114634	-0.000548299	-0.0506668	0.365133	0.4609	0.354903	0.265557	0.681404	0.0734089	0.248656	0.225028	0.56511	0.158208	0.245496	0.168257	0.309991	0.284277	0.145091	-0.44782	0.35242	0.240253	0.450591	0.525868	0.76511	-0.132198	-0.0347514	0.028852	-0.0563562	0.120219	-0.411522	-0.00688366	0.160791
0.10742	-0.344245	0.263515	0.013498	-0.457118	-0.81525	0.316146	-0.342177	-0.296031	0.0271541	-0.526057	-0.32081	-0.471309	-0.484066	-0.972506	0.0169242	-0.841921	-0.555969	-0.470489	0.162726	-0.837352	-0.238664	-0.319244	-0.727212	-0.730488	-0.581627	-0.788614	0.314986	-0.370228	-0.0901271	0.181039	-0.184966	-0.264322	-0.160911	-0.734971	-1.28167	-1.2134	-0.854936	-1.13109	-0.410908	-0.322614	-0.666851	-0.0852518	-0.0304571	-0.368253	-0.11688	-0.00242579	-0.266715	-0.242396	0.857503
-0.867042	-0.683321	-0.46971	-0.449868	-0.283334	0.869319	1.34045	-0.441341	-0.688102	-0.814565	-1.04085	0.937721	0.825216	-0.402397	-0.782025	-0.721087	0.700351	0.591105	2.71198	-0.201908	0.910809	0.506907	0.74786	0.143916	0.498966	0.578407	0.271187	0.0843364	0.677801	-0.0322411	0.343237	0.301705	0.195977	0.683292	0.409581	0.501516	0.694925	0.759752	0.326883	2.29113	0.615793	1.17498	0.275126	0.394404	0.394295	0.516318	0.110363	-0.191096	0.44742	0.111298
-0.399692	-0.251917	-0.413403	-0.804753	-0.145158	0.565987	-0.147538	-0.701975	0.0124972	-0.526556	-0.673716	0.0196308	-0.369837	-0.329848	0.387693	-0.481908	-0.188151	0.705668	-1.25505	-1.32999	0.330673	-0.365425	-0.227185	0.0650208	-0.00398733	1.01121	0.55768	0.31603	0.322159	0.732834	-0.0553814	0.99081	1.05346	0.0432046	1.14045	0.45607	0.735002	0.216238	0.470719	0.236829	-0.181706	-0.0549617	-0.879675	-0.363494	-0.299578	-0.380671	0.395502	-0.3655	-0.914412	-0.261881
-0.572244	-0.418871	-0.378138	-0.995678	-0.279722	0.217355	-0.563625	-0.573531	-0.11157	-1.38278	-1.3803	-0.417752	-0.863074	-0.105008	-0.119934	-0.707383	-0.462972	0.243669	-0.572758	-0.365834	0.0347792	-0.797714	-0.663808	-1.02438	-1.0157	-0.738987	-1.12127	-1.69213	-0.829178	-1.00373	-1.6784	-0.771298	-1.1716	-1.36068	-0.85371	-0.527034	-0.745575	-0.692059	-1.2028	-0.10799	-0.742096	0.381837	0.820649	0.945907	1.06109	0.501821	0.820485	0.711495	1.08923	0.439144
-0.759747	-0.716908	0.0970714	-0.596427	-0.226628	-0.323931	-1.14283	-0.253412	-0.355442	-1.35746	-1.64571	-0.649276	-1.10445	-0.270051	-0.546646	-0.437955	-0.497771	-0.620069	-0.497038	0.199625	-0.288699	0.701682	1.18072	0.943434	0.640158	0.508023	1.05749	0.191057	0.675093	0.624522	-0.105194	0.931759	0.439464	0.607484	0.723078	1.10729	1.03717	0.850559	0.70726	0.870187	0.548535	0.923796	0.101112	0.166201	0.152508	0.101381	0.0698396	-0.48074	0.20989	-0.0242084
-0.222532	-0.169323	-1.48273	-2.38142	-1.09659	-0.202257	-0.34795	0.395611	0.0666747	0.649386	1.72399	0.56774	-1.56892	-0.558793	-0.108876	-0.933077	1.36743	0.336855	-0.397923	-1.25013	-0.28279	0.613815	-0.0573166	0.0280033	0.191815	-0.766627	-0.860819	0.284633	-0.798994	-1.59227	0.200504	-0.49659	-1.48604	0.528971	-0.71506	-0.611293	-1.21294	-0.169242	-0.50625	-0.755186	-0.291433	-0.0412686	0.721154	0.500394	-1.2032	0.507516	-0.621067	0.66421	-0.496712	0.389347
-0.296758	-0.623576	-0.349842	0.196229	-0.763685	-0.646903	-0.330665	0.0264459	-0.472169	-0.183851	-0.356439	-0.478045	-0.278794	-0.614492	-0.655308	-0.0485315	-0.622687	-0.812739	-0.543551	-0.520128	-0.895637	0.244644	0.476122	0.133958	-0.251453	0.0169242	0.197488	-0.374617	0.374733	-0.00408866	-0.376545	0.0374524	-0.159009	-0.171986	0.564817	0.177981	-0.233091	0.0867838	-0.0120243	0.0308304	-0.142592	0.50019	0.180403	0.327917	0.365021	0.20989	0.153676	0.492725	-0.12636	0.0985544
-0.334716	-0.367397	0.188528	-0.801481	-0.145302	-0.158156	-0.465002	-0.226426	-0.51868	-0.566891	-0.729962	-0.679365	-0.564948	-0.177474	-0.163026	-0.447348	-0.295783	-0.405929	-0.230516	0.253142	-0.280633	0.372952	0.451857	0.509544	0.400647	0.456596	0.339023	-0.0116898	0.435842	0.213503	0.158208	0.400647	0.387032	0.281669	0.496513	0.422125	0.0250288	0.79585	0.461319	0.744161	0.129745	0.418892	0.199625	0.0816123	0.149259	0.165558	0.166844	-0.381235	-0.0960054	0.125651
0.180657	0.173639	-1.2107	-2.02286	-1.19482	-0.263006	-0.0412241	0.407516	-0.14749	0.765025	1.22903	0.299479	-1.5484	-0.625845	0.067088	-0.683182	1.05158	0.28238	-1.0905	-1.33348	-0.197798	0.409364	-0.276677	0.380175	-0.315361	-1.0391	-0.490051	0.0216219	-1.13549	-1.01409	0.178237	-0.906575	-1.36635	0.133958	-0.786572	-1.04097	-1.63133	-0.590766	-0.41702	-0.116411	-0.354132	0.31823	0.498659	-0.0381989	-0.723396	-0.240384	-0.421419	0.123004	-0.3311	0.242694
-0.0142373	-0.00993102	NaN	-0.311524	-0.695162	NaN	NaN	0.230695	0.328836	-0.0701029	NaN	NaN	0.116498	-0.526452	0.587365	-0.255632	0.174662	0.0411028	-0.103379	NaN	0.213503	1.45138	-0.0399183	-0.0948186	0.264476	0.367706	-0.479492	0.605399	-0.484146	NaN	0.581881	-0.672014	-0.333771	0.290424	-0.549916	0.684908	NaN	-0.324292	-0.2123	-0.727857	-0.226392	NaN	0.180403	0.523361	-0.29389	0.292664	-0.0232991	-0.354649	-0.0696487	0.908352
-0.249874	-0.106327	-0.842801	NaN	NaN	-0.0560262	-0.515109	-0.850298	NaN	-1.38199	NaN	0.0629506	-0.620645	-0.255064	-0.0485315	-0.395113	0.147437	0.587077	NaN	NaN	-0.11796	-0.462376	-0.0230499	0.71079	0.177344	1.11876	1.20082	0.518434	0.828388	0.816559	-0.178159	1.35236	1.61805	0.598937	1.67744	1.20533	1.41533	0.724301	1.54844	0.171335	0.554245	0.937043	0.257493	-0.729316	NaN	-0.605596	0.327342	0.294312	-1.04883	NaN
0.0574155	0.0346383	-0.0353278	-0.028381	0.104471	1.71035	-0.117365	0.179001	0.896775	-0.12389	0.0639171	0.124593	0.0588013	0.127897	0.947404	0.0507454	0.0366088	0.945233	0.220949	0.0894982	1.44101	-0.368831	-0.178633	-0.188759	-0.467932	-0.408435	0.0318186	-0.529906	-0.219841	-0.559494	-0.818299	-0.251968	-0.171937	-0.178714	-0.0844562	0.185613	-0.187346	-0.142529	0.0117819	-0.30545	-0.483138	-0.169939	-0.205813	-0.000274166	-0.143978	-0.255994	-0.34672	0.00992034	-0.0948186	-0.136569
0.0354831	0.0203421	0.28948	0.153416	-0.626224	-0.389111	-0.0019634	0.122209	-0.146324	0.108491	-0.516037	-0.22425	0.148869	-0.600249	-1.55567	0.217231	-0.629322	-0.0425162	0.0411028	0.121413	-0.232396	-0.364292	-0.41423	0.0164963	-0.316959	-0.740336	-0.0682413	0.0809305	-0.222465	0.255803	0.183074	-0.0726193	-0.214324	-0.123732	-0.799119	-0.663671	-0.829896	-0.652561	-0.196988	-0.365964	-0.483259	-0.472029	-0.382852	-0.136204	-0.218229	-0.84578	-0.273727	-0.341501	-0.0628816	0.938625
0.302407	0.346305	0.569297	-1.34971	NaN	0.927821	0.690551	0.588709	0.76901	0.761966	NaN	0.964731	1.15665	NaN	1.20814	0.95977	0.929564	0.746141	NaN	-0.0899888	0.837782	0.038998	-0.176169	-0.501749	0.506196	0.0837921	0.110631	0.913722	NaN	NaN	NaN	NaN	0.0893625	0.867818	1.14972	0.68921	-0.740047	0.317767	NaN	-0.530614	-0.03354	NaN	-0.0371179	NaN	-0.259392	-0.0492031	NaN	NaN	NaN	0.492212
0.391658	0.32112	-0.0771932	0.190299	0.219711	0.13829	0.196607	0.491494	0.0506061	-0.0131741	-0.115207	0.127765	0.651224	0.275961	0.0669503	0.229465	-0.00491356	0.0590784	0.49774	0.611172	0.184471	-0.1109	-0.316241	0.271306	-0.24655	-0.19136	0.23131	-0.211615	-0.106731	0.252779	-0.353026	-0.223357	0.140648	-0.213521	-0.358583	-0.181755	-0.330883	0.0306892	0.484602	-0.383398	-0.362566	0.101516	-0.223711	-0.125431	0.0972062	-0.120247	0.240131	0.162726	-0.0571815	0.136716
0.653152	0.4609	0.111833	0.0579701	0.419863	0.272859	0.723864	0.0487942	0.789688	1.17632	1.07512	0.899794	0.927441	0.181039	0.307195	0.890486	1.35924	0.529071	1.91502	-0.0641631	-0.247868	-0.259858	-1.4019	-0.965869	0.217231	-0.607727	0.172872	-0.207378	0.145612	-0.354723	-0.15822	-0.553934	-0.679989	0.466966	-0.564627	-0.391967	-0.638277	-0.456504	-0.868147	-0.978577	-1.4061	-1.36268	-0.249513	-0.75899	-0.835548	-0.101026	-1.37741	-0.895798	-0.37604	0.147567
-0.922566	0.113434	NaN	-0.393463	NaN	-0.569329	NaN	NaN	NaN	NaN	NaN	NaN	-0.794357	-0.0583378	NaN	-0.266056	-0.775861	NaN	0.00633395	0.505789	-0.461978	-0.104977	0.857424	0.932212	-0.281527	0.311271	0.54666	-0.433604	0.373509	1.44398	-0.480619	0.168385	0.76528	-0.839518	0.551688	0.218347	0.763327	0.458172	0.934101	0.944109	0.687777	1.00935	0.340733	0.601982	0.389787	0.167743	0.279768	0.575506	0.135929	0.15043
0.192825	0.283685	0.100305	0.248778	0.135404	0.173383	0.395502	-0.122837	0.14978	0.678252	0.343124	0.438399	0.457016	0.0764222	0.0082	0.0294175	0.29537	0.441908	-0.607507	-0.421824	-0.429323	-0.25658	-0.620224	-0.136252	0.0563061	-0.424475	-0.572995	0.390888	-0.720612	-0.247234	0.635894	-0.292281	0.153416	-0.0415805	-0.376714	-0.37131	-0.659586	-0.666095	-0.0852059	-0.740842	-0.613299	-1.09866	-0.140842	-0.306038	-1.535	0.181421	-0.24395	-0.511629	-0.2002	-0.150673
-0.410812	-0.350541	-0.172148	-0.449966	-0.182884	-0.33508	-0.454763	-0.199222	-0.0983357	-0.849206	-0.739492	-0.525455	-0.365834	-0.127258	-0.299596	-0.295004	-0.222195	-0.216568	-0.79016	0.0110662	-0.147522	0.392097	0.522357	0.313594	0.359296	0.4336	0.192825	0.163885	0.291132	0.135666	-0.0188634	0.212507	0.135929	0.392097	0.418892	0.356595	-0.228098	0.588229	0.288536	0.355016	0.307545	0.43189	0.0508847	0.194339	0.423417	0.0503276	0.143916	0.0246034	0.141171	-0.121502
-0.185245	-0.306805	0.0478175	-0.177213	-0.189253	-0.216217	-0.494902	0.0048968	-0.701224	-0.622576	0.0863761	-0.420434	-0.378926	-0.235926	-0.350504	-0.299081	-0.474472	-1.10039	-0.0334366	0.0639171	-0.371142	-0.955592	-0.927387	-0.515583	-1.76788	-2.57209	-0.453004	-1.97064	-1.58394	-0.724683	-1.24363	-1.60213	-1.60757	-0.880896	-1.51297	-0.721849	-0.464564	-1.35067	-0.583009	-0.493784	-0.999538	-0.989679	-0.729746	-0.629166	-0.801707	-0.989249	-0.878985	-0.269651	-0.507808	-0.34727
-0.0302067	-0.00106798	0.189666	-0.341336	0.105678	-0.117005	-0.0133779	0.24062	-0.163106	-0.361936	-0.117647	-0.381517	0.229834	0.000288558	-0.00953884	-0.0547369	0.129613	-0.502996	0.411101	0.355129	0.112767	0.0304067	0.379399	0.390228	0.0110662	0.0418037	0.192952	-0.107353	0.194213	-0.247782	-0.412251	0.0224743	0.0241777	0.090718	-0.123355	0.429428	0.436802	0.728051	0.370834	0.592445	0.324696	0.439038	-0.0412983	0.180403	0.497638	-0.0125627	0.0176369	-0.390529	-0.00203565	0.377734
0.542902	0.502025	0.241352	0.481816	0.40294	0.511772	0.438399	0.393087	0.000721115	0.86576	1.16156	0.772646	0.794437	0.557386	0.475604	0.47747	0.654527	0.106348	-0.25324	-0.70776	-0.292776	-0.660931	-0.316169	-0.115832	-0.108643	-0.299649	-0.241134	-0.0595851	-0.333734	-0.441086	0.486869	0.0377336	-0.1748	-0.000346329	0.106482	-0.121785	-0.381498	-0.0682111	-0.0885922	-0.756209	-0.585085	-0.480619	-0.0653853	-0.208528	-0.986273	-0.126423	-0.564201	-0.110231	-0.113739	0.165815
-0.687126	-0.374748	NaN	-0.306609	-0.203851	NaN	-0.137759	-0.150129	-0.212049	-0.128235	NaN	NaN	0.18954	NaN	NaN	0.0381553	NaN	NaN	-0.110153	NaN	NaN	0.438399	0.38648	0.17479	NaN	0.4609	0.10742	0.773996	0.757877	0.447209	0.490159	0.3744	0.809908	0.68921	0.934479	0.703278	0.51783	0.427177	0.488721	0.996172	0.95784	0.399226	-0.0600062	-0.642279	0.000432815	0.152768	0.107822	0.0532504	-0.149121	0.298893
0.672652	-0.0370143	0.18053	0.262313	0.231678	NaN	0.171719	0.568713	0.812457	0.555522	0.802896	0.133432	0.38637	0.210264	0.321813	0.274649	-0.72311	0.125519	1.16845	1.10662	-0.445166	-2.2479	-1.14248	-0.520149	-1.32717	-1.81228	1.19459	NaN	-1.02289	0.231801	NaN	-0.28692	-0.906007	0.0207689	-1.35078	-0.878587	-0.112163	-1.39562	-1.39547	-1.06957	-1.33282	-1.1632	-0.10135	-0.212651	-0.462595	-0.0914945	0.395172	NaN	0.190172	0.699729
0.0542234	0.0828389	0.140386	0.0177795	0.257856	0.496616	-0.0138731	0.233152	-0.142927	-0.45692	0.145743	-0.0330971	0.302641	0.0681893	0.196481	-0.0619777	0.000576887	-0.13035	0.482125	0.36233	0.271545	0.229342	0.369606	0.314755	0.144438	-0.505984	0.423739	0.169925	0.0581087	-0.442222	-0.0102942	0.0233263	-0.358121	0.095587	-0.0141353	-0.0133342	0.0126402	0.396488	0.349479	0.0465609	0.144699	0.0939657	0.223299	0.319271	-0.0512497	-0.26048	-0.303205	-0.313298	0.173127	0.234379
0.437015	1.40528	0.225769	0.360982	0.205893	0.116498	NaN	0.353549	-1.40702	-0.00753606	-0.251092	0.320311	0.244765	0.168	NaN	0.227248	0.197614	0.28404	0.00446549	0.532367	0.0936954	0.185993	NaN	-0.31224	-0.289016	0.471864	0.275126	0.216113	0.00748262	0.451752	0.176961	-0.302991	0.0972062	0.25544	0.178619	1.02269	0.135009	0.23352	-0.00291719	0.311619	0.172359	0.245617	-0.220564	NaN	NaN	-0.329214	NaN	NaN	0.206893	NaN
-0.219791	-0.0382285	NaN	NaN	NaN	NaN	NaN	NaN	NaN	0.378623	-0.171076	NaN	0.444879	0.176578	NaN	0.494057	-0.196079	0.104605	NaN	NaN	NaN	0.326997	1.25248	NaN	NaN	NaN	0.267715	NaN	NaN	-0.189483	NaN	NaN	NaN	0.42417	NaN	1.41045	-0.218699	-0.600599	NaN	0.52647	NaN	0.548338	0.375957	0.436908	NaN	NaN	NaN	NaN	NaN	NaN
0.623211	0.926151	0.790021	0.659011	0.839557	0.387252	0.630405	0.809167	0.5757	0.730488	1.21804	1.19981	0.751892	1.0321	0.916553	0.614663	0.691445	0.606442	1.12519	0.968128	0.682483	-0.477522	-0.732117	-0.682974	-0.968944	-0.764665	-0.459893	-0.821304	-0.887847	-0.99312	-0.443811	-0.636414	-0.783464	-0.77591	-0.636369	-0.534663	-0.846454	-0.794307	-0.830178	-0.490395	-0.973158	-0.671692	-0.503446	-0.593246	-0.762681	-0.549958	-0.682812	-0.304416	-0.539415	-0.0851293
-0.209295	-0.427557	0.0920721	-0.233515	-0.629345	-0.347637	-0.0641933	-0.209728	-0.455594	-0.306341	0.221939	-0.0947723	-0.0213797	-0.433974	-0.0729835	-0.810182	-0.57467	0.0050406	-0.434422	-0.284353	-1.26064	-0.412654	0.190299	0.640343	-0.411867	-0.608474	0.97717	-0.0725283	0.0434844	0.494774	-0.0312678	0.321466	0.0989585	0.237441	0.151599	-0.0590891	-0.816012	-0.509389	0.152638	-0.757135	-0.520025	-0.109966	-0.318362	-0.320234	-0.866252	-0.0187757	-0.401235	-0.18449	-0.0314742	1.15439
0.0272955	0.0996318	-0.217625	-0.411598	-0.263282	0.14104	-0.105706	-0.0155054	-0.156113	-0.742144	-0.910122	-0.149185	-0.591962	-0.544182	-0.539352	-0.501422	-0.5245	-0.105473	-1.06489	-0.894751	-0.494251	0.190172	-0.0103814	-0.0419517	-0.0577219	0.430821	0.383055	0.550507	0.401084	0.860685	0.348459	0.875308	0.73907	0.424385	1.01664	0.380508	0.177599	0.0936954	0.0106367	-0.302155	-0.298602	-0.150737	-0.198345	0.0149266	-0.144473	-0.108705	0.383386	0.0374524	-0.467234	0.121281
0.859015	1.15743	0.948676	1.47835	0.710966	0.168899	0.860208	0.799916	0.205768	1.02531	0.990592	0.708408	0.821057	0.884402	0.751035	0.98156	0.450169	0.189287	1.49083	1.05109	0.746485	-0.753945	-0.456009	-0.410946	-0.773516	-0.85311	-0.0739247	-0.536691	-0.684642	-0.800073	-0.205879	-0.439344	-0.87509	-0.556351	-0.688613	-0.838074	-0.815478	-0.844717	-0.309056	-0.377013	-1.05367	-0.528885	-0.758843	-0.474552	-0.687869	-0.203851	-0.118445	-0.288029	-0.506148	-0.129434
-0.427421	-0.552516	-0.673923	-0.390964	-0.174442	-0.23851	-0.553257	-0.593289	-0.0442259	-0.896872	-1.3437	-0.548902	-1.03124	-0.366206	-0.410869	-0.396403	-0.841534	-0.109717	-0.48837	-0.230685	-0.208094	0.157432	0.177981	-0.0083485	0.0433446	0.0739573	-0.552537	-0.544708	0.212507	0.0843364	-0.436119	-0.0270133	-0.09562	-0.316726	-0.171255	-0.074274	0.0335111	0.152508	-0.178551	0.170438	0.296076	0.249385	0.255199	0.366924	0.281669	0.153416	0.342782	-0.0225808	0.423202	-0.226021
-0.0247807	-0.175192	0.0107799	0.161694	-0.134857	0.245982	-0.0100037	0.223546	-0.0102942	0.0423642	-0.30986	-0.365723	0.328836	-0.228402	-0.065944	0.0271541	-0.170296	-0.143134	-0.357511	-0.0512049	0.0465609	-0.685965	-0.67229	-0.78834	-0.574218	-0.16715	-0.161492	-0.633725	-0.229636	-0.659153	-0.870387	-0.304683	-0.486145	-0.435124	-0.606738	-0.065793	-0.596994	-0.221758	-0.56796	-0.581454	-0.602044	-0.651745	0.0264459	0.0901759	0.23131	0.426748	0.396598	0.0231843	0.015212	0.356932
-0.179384	-0.00650674	-0.18641	-0.19248	-0.223458	-0.470449	-0.713119	-0.531823	-0.260411	-0.643676	-0.682835	-0.489727	-0.564243	-0.56467	-0.361398	-0.2243	-0.617012	-0.182491	0.246591	0.562572	-0.0096841	-0.440068	0.459956	0.585924	0.0962619	-0.195434	0.551983	-0.760529	-0.0307666	0.335826	-0.540547	0.1503	0.620962	-0.529843	-0.0852671	0.515511	0.984115	0.56472	1.15309	0.847275	0.181039	0.852318	0.314174	0.720103	0.641176	-0.0634845	0.228234	-0.389187	0.753005	0.521453
-0.975198	-0.603271	-1.17553	-1.85428	-0.340075	0.0582473	-0.0950189	-0.925467	-0.370135	-0.351755	-0.733315	-0.349677	-0.0763563	-0.530239	0.239276	-0.699724	-0.413692	-0.484005	-2.02538	-1.06067	-0.305699	-0.0193019	-0.906737	-0.793782	0.1141	0.0694272	-1.19354	0.0430645	0.31313	-0.214675	0.0508847	0.13014	-0.276642	0.420509	0.0220482	-0.0256028	-1.34256	-0.342214	-1.30804	-0.975397	-0.264686	-0.796185	-0.435066	-0.72016	-0.508362	0.29337	0.147828	0.222928	-0.128929	-0.117913
-0.0845786	-0.470389	-0.336154	0.201383	-1.26732	-1.62607	0.237441	-0.51709	-0.417617	0.139731	-0.946777	-0.677403	0.28889	-1.66813	-1.96432	0.180275	-1.09339	-0.610653	-1.2675	-0.397657	-0.760773	-0.453498	-0.0493972	0.396488	-1.14153	-0.375253	0.68428	-0.467913	-0.553299	0.129481	-0.136601	0.0890913	0.472072	-0.337558	-0.504857	-0.575293	-1.00248	-0.985073	-0.368309	-0.17106	0.55454	-0.173645	-0.787045	-0.156611	-0.98456	0.237074	-0.358953	0.344942	-0.246618	1.00195
-0.114629	-0.697593	-0.487439	-0.281877	0.185867	-0.254393	0.597793	-0.227135	-0.665638	0.658006	-0.142799	NaN	0.601887	0.360083	0.367371	0.31429	0.00561564	-0.149057	NaN	NaN	NaN	-0.256976	-0.597758	0.614097	0.930624	0.339594	0.986884	0.689657	0.230818	0.69323	0.83131	1.04893	1.49498	1.12783	0.623305	0.501821	0.0875986	0.447738	1.57783	-0.466915	-0.522758	0.10286	-0.614249	-0.260757	-1.32207	0.358059	-0.216099	-1.19839	-0.284757	0.395831
-0.0305603	-0.0606681	-0.317588	-0.156788	-0.765474	0.1137	-0.0713151	-0.339217	0.0835197	-0.163543	-1.0799	-0.129134	-0.384829	-0.109281	0.128161	-0.186672	-0.445617	0.0768327	-0.251951	-0.333916	-0.34716	-0.734059	-0.516987	-1.32767	-0.470049	-0.322433	-0.894992	0.578987	-0.612814	1.10682	0.503451	-0.123811	0.179511	-1.07555	0.206643	-0.180692	-1.32337	-0.746567	-0.787468	-0.5199	-0.623221	-0.508055	-1.17293	-1.10048	-0.823243	-1.36049	-0.686383	-0.119056	-1.01505	-1.40015
0.494159	0.608526	0.532566	0.421802	1.14281	0.454808	0.669843	0.619554	0.375623	0.481402	0.79917	0.719227	0.84149	1.27745	0.654252	0.657457	0.736562	0.319734	0.287118	0.308943	-0.0193166	-0.468292	-0.325069	-0.226172	-0.237371	-0.332517	-0.0397107	-0.00794223	-0.464544	-0.3359	0.0869197	-0.60942	-0.518784	0.0416635	0.0931545	-0.147921	-0.408512	-0.451761	0.0180643	-0.178698	-0.403027	-0.142099	-0.432085	-0.557794	-0.689171	-0.202539	-0.553892	-0.578392	-0.602767	-0.602504
-0.483561	-0.77972	-0.169323	-0.737158	-0.262157	-0.171693	-0.578392	-0.249737	-0.268869	-0.422327	-0.763783	-0.279161	-0.215848	-0.165192	-0.365964	-0.38579	-0.307751	-0.4111	-0.262798	-0.150145	-0.297839	0.0812032	0.341189	0.253021	-0.0305603	0.543793	0.102322	0.0117819	0.569977	0.0640551	0.0434844	0.514804	0.23634	0.0521377	0.515914	0.612966	0.555914	0.34153	0.221692	0.653152	0.603407	0.136979	-0.0503829	0.38416	0.334911	0.0848807	0.353775	0.0339339	0.169155	0.175557
0.190931	-0.005623	-0.0666691	-0.0124172	0.167101	0.0732718	0.0867838	-0.387959	0.0455827	-0.0693762	-0.392402	-0.0649325	0.449218	0.322851	0.223175	0.0284276	-0.236435	0.269991	1.5217	1.01486	1.338	-0.727571	-0.866147	-1.25539	-0.391664	-0.0354904	-0.696494	-0.221623	-0.914711	-0.276293	-0.0212918	-0.36816	-0.29596	-0.179466	-0.277062	-0.641086	-1.19007	-0.487945	-0.412981	1.66179	1.4268	1.3202	-0.633323	-0.723896	-0.396669	-0.23989	-0.108394	-0.174133	-0.541303	-0.4875
0.708584	0.827169	0.789854	0.81746	0.953228	0.494467	0.603692	0.718088	0.71396	1.02524	0.846473	1.3593	0.696172	1.17287	0.892352	0.464668	0.835277	0.62714	0.731704	0.681224	0.637935	-0.947361	-0.775095	-0.668753	-0.710378	-1.11107	-0.652606	-0.836759	-1.02462	-0.983532	-0.585865	-0.867963	-1.0782	-1.04624	-0.855797	-0.708396	-0.832103	-0.934428	-0.705547	-0.703689	-0.809474	-0.562346	-0.145829	-0.274442	-0.415499	-0.280843	-0.212133	-0.332698	-0.142513	-0.233736
-0.0730442	0.191436	-0.146883	0.352871	0.0244615	0.364348	0.0467006	-0.0719822	0.0473989	-0.169193	-0.29161	0.161307	-0.343275	-0.0564162	-0.230364	-0.0754288	0.115965	0.108223	0.269751	0.0962619	-0.0664878	0.244644	-0.315235	-0.412865	0.245009	-0.10698	-0.258235	0.389236	-0.0861091	0.0289935	0.507516	0.164529	-0.023739	0.400429	-0.0616163	-0.0446426	-0.0839514	0.00302647	-0.302173	0.106348	-0.313692	-0.276922	0.0758749	-0.0346775	0.0347792	0.165687	0.0911243	0.226139	-0.193404	0.195726
-0.11009	-0.208128	0.0892269	0.10286	-0.429712	-0.242311	-0.0807591	-0.104728	-0.455317	0.135535	-0.43335	-0.290039	0.186627	-0.350596	-0.534391	0.32458	-0.736268	-0.543572	0.10809	-0.26427	-0.427498	-0.174263	0.194213	0.024036	-0.0126792	-0.424359	0.117562	-0.426102	-0.365425	-0.435417	-0.246789	-0.0668504	-0.355479	0.0419438	0.065848	-0.0177091	-0.435417	-0.0396959	-0.160976	-0.283088	-0.381573	0.173639	0.098689	0.0461418	-0.0865381	-0.115238	-0.131471	0.109695	0.0133551	0.268434
-0.364051	-0.603862	-0.386657	-0.56995	-0.274809	-0.140555	-0.654013	-0.569758	-0.0501289	-0.892875	-1.43487	-0.543972	-1.04189	-0.298265	-0.286075	-0.656649	-0.726687	-0.29596	-0.701811	-0.55616	-0.239328	0.122871	0.234501	0.102725	-0.0555013	0.211137	-0.367657	-0.378757	0.227125	0.332049	-0.406981	0.087327	-0.0496212	-0.480659	0.00388999	-0.3138	-0.156981	0.152768	-0.184752	0.295605	-0.00643435	0.140386	0.331132	0.250113	0.352193	0.158079	0.312433	-0.296368	0.471135	-0.279687
-0.15396	-0.489868	-0.1839	-0.232447	-0.591853	-0.291945	0.176578	-0.148801	-0.343055	0.314986	-0.227878	-0.446069	0.341075	-0.291698	-0.602372	-0.519983	-0.664242	-0.526203	-0.784906	-0.280475	-0.905737	-0.384038	-0.17197	0.205643	-0.710708	-0.818172	0.245252	-0.113848	-0.154699	0.38416	0.0326651	-0.311256	0.237197	-0.155293	-0.776676	-0.766505	-0.850168	-0.711724	-0.177914	-0.814565	-0.937768	-0.334625	-0.323263	-0.611204	-0.96311	0.181802	-0.496407	-0.237268	-0.0836151	1.19824
0.29772	-0.0114134	0.0457225	0.380508	0.204015	0.912497	0.42975	0.358171	0.162726	0.0699771	0.196481	-0.0453124	0.282262	0.0170666	0.237441	0.257976	0.101112	0.137897	0.00934718	0.22367	0.332622	-0.0629419	-0.434286	-0.137108	0.0356239	-0.0924633	0.0517201	0.274172	-0.188414	-0.143198	0.396488	-0.333934	-0.18664	0.405775	-0.00291719	0.0229004	-0.14476	-0.162412	-0.260463	0.0480967	-0.110994	-0.148081	-0.0117771	-0.288734	-0.260584	-0.429945	-0.0993554	-0.166211	0.202386	-0.396119
0.400647	0.332966	0.695549	0.360982	0.354114	0.1121	0.229588	0.760178	0.0629506	0.126709	0.028852	0.00920381	0.739762	0.293841	0.194087	0.0751904	0.221568	-0.21786	0.518837	0.877116	0.181802	-0.448705	0.0340749	0.432211	-0.250577	-0.458287	0.350497	-0.361769	-0.271583	0.257373	-0.175436	-0.280317	0.284869	-0.253154	-0.481143	-0.0921864	-0.352105	-0.142975	0.772308	-0.306698	-0.188102	0.488309	-0.395568	-0.31045	-0.121267	-0.312796	-0.13204	-0.162929	-0.213788	0.285935
-0.0283369	0.0193461	0.385707	-0.540715	0.207268	0.257011	-0.180185	0.0639171	0.246226	-0.42711	0.153027	0.016639	-0.0704514	0.15562	0.183836	0.0267293	-0.107741	0.0354831	-0.194064	0.265677	0.10809	0.0285691	0.164271	0.0305479	0.27023	-0.147745	-0.0980268	-0.125746	0.0451634	-0.38039	0.0221902	-0.0959746	0.483674	-0.235399	0.0472592	0.441696	-0.336719	-0.0133197	-0.334116	0.040682	0.0647449	-0.0308845	0.654894	0.273576	1.51909	0.275603	0.0347792	0.154713	1.03168	0.720979
0.847596	0.695816	0.807355	0.745194	0.512884	0.526369	0.683382	0.522056	0.897473	1.04481	1.05186	1.18295	1.1354	0.773912	0.658189	1.02715	0.242938	0.800579	1.3589	1.03759	0.448901	0.155102	-0.0459526	0.0751904	0.140124	0.00877379	0.0760118	0.0753272	-0.274651	-0.318596	0.00805652	0.13014	-0.100051	-0.135903	-0.373925	0.131326	0.201508	-0.188249	-0.408053	0.113834	0.0353423	-0.133195	-0.043527	0.257252	0.160533	0.275365	0.181929	-0.371236	0.067914	0.415326
-0.466516	-0.613167	-0.798291	-0.463151	-0.416616	-0.407727	-0.502301	-0.896549	-0.158397	-0.951624	-1.57484	-0.618274	-1.12627	-0.292776	-0.265761	-0.540044	-0.866173	0.0579701	-0.794257	-0.628274	-0.28546	0.205518	0.00719549	-0.281193	-0.0363483	0.553066	-0.869069	-0.329975	0.227125	0.573375	-0.401368	-0.0167747	0.0597706	-0.346628	0.198243	0.0504668	-0.0900656	0.107018	-0.168447	-0.03292	0.170951	-0.113458	0.230326	0.0908535	0.322043	0.244522	0.447632	0.123931	0.31487	-0.582274
0.344488	NaN	0.482745	0.679424	-0.0167309	0.647913	0.11836	-0.11616	0.676989	0.514804	0.618427	-0.0455059	0.352533	0.358621	0.411101	0.605874	0.422448	0.457647	0.33674	0.663755	0.0280033	-0.43298	-0.164771	-0.277866	-0.674637	-0.437936	0.906891	-0.905277	-0.212584	NaN	-0.34289	-1.00428	0.499374	-0.271183	-0.472249	-0.290974	-0.107694	0.463936	-0.0355644	0.0654344	-0.208544	0.108892	0.345169	-0.323642	0.328836	-0.101196	-0.198129	-0.0465783	-0.00122684	0.200002
-0.0672584	-0.133274	0.0494913	0.0237521	-0.249325	-0.452688	-0.304398	0.391328	-0.259461	-0.168561	0.543199	-0.236062	0.0313951	-0.153382	-0.681053	0.799004	-0.151378	-0.254221	-0.17158	-0.298478	-0.806468	0.277033	0.675274	0.426426	0.263876	0.0347792	-0.618894	-0.186147	0.0648829	-0.344392	-0.175403	0.439889	0.200253	0.60046	0.315914	0.486045	-0.0975019	0.0343565	0.212258	0.47228	0.341417	0.471448	0.218843	0.355355	0.341872	0.0156403	0.0110662	0.257614	-0.00356789	0.418244
0.660837	0.791189	0.784839	0.872159	0.964657	0.372841	0.686075	0.769687	0.584193	0.961475	1.20533	1.32567	0.879862	1.0732	0.818442	0.840685	0.856069	0.529271	0.91242	0.764176	0.629473	-0.920325	-0.870361	-0.337229	-1.15676	-1.50927	-0.67985	-1.27981	-1.30354	-0.812587	-0.499565	-0.9247	-0.965897	-0.646361	-0.933904	-1.0154	-0.934538	-0.741831	-0.0753984	-0.624644	-0.72104	-0.468491	-0.776998	-0.518081	-0.695746	-0.559983	-0.469849	-0.649888	-0.735548	-0.576712
-0.716268	-0.539058	-0.513296	-0.574777	-0.504509	-0.747972	-0.636885	-0.575981	-0.633837	-1.15341	-1.10343	-0.751052	-0.915909	-0.537047	-0.748869	-0.694835	-0.508342	-0.584501	-0.683043	-0.531281	-0.770314	0.424707	0.464877	0.455123	0.569102	0.807272	0.467801	0.426533	0.403377	0.480368	0.488824	0.45586	0.364236	0.346645	0.586981	0.515612	0.735522	0.643025	0.507516	0.524766	0.477781	0.172743	-0.0133633	0.0304067	0.0606008	0.000288558	-0.154394	0.010923	0.018919	-0.145143
-0.282421	-0.149409	-0.0582025	-0.412289	0.0159258	0.171719	-0.0521768	-0.713119	0.486972	-1.65977	-1.03996	-0.21739	-0.468631	0.202261	0.00949053	-0.21553	-0.406273	0.246104	0.406101	0.230449	0.0990932	-0.866884	-0.433896	-0.714917	-0.436979	-0.501034	-1.03884	-1.18023	-0.7434	-0.666759	-1.188	-1.04913	-0.822503	-0.792307	-0.684526	-0.537173	-0.23834	-0.594726	-0.886113	-0.219639	-0.217608	-0.406866	0.438612	0.413594	0.212009	0.0648829	0.183455	-0.283913	0.374845	-0.277446
-0.120906	-0.391229	0.129745	0.0295589	-0.516801	-0.0322117	-0.180348	0.0610158	-0.432883	-0.105132	0.359746	-0.418138	0.192068	-0.358288	-0.766627	-0.384471	-0.741686	-0.10827	-0.100639	0.128689	-0.770437	-0.00145786	0.411101	0.182819	-0.546372	-0.499259	0.479748	0.138552	-0.193437	0.0930192	-0.119416	-0.0677724	0.126841	0.0352017	0.316262	0.556012	-0.462734	-0.204516	0.072586	0.198117	-0.064148	0.169027	-0.22825	0.204892	0.0749164	-0.242157	-0.405222	-0.340222	0.0795658	0.558072
-0.036659	0.299362	0.0305479	0.13711	-0.250114	-0.410505	-0.181215	0.126576	-0.0287931	0.22033	-1.05823	0.314174	-1.08911	-0.160314	-0.0404227	-0.158124	0.61372	-0.0523413	0.33514	0.379843	0.207768	0.644871	0.140124	-0.309091	0.265077	0.00403388	-0.504469	0.284277	-0.280895	-0.123481	0.561986	0.342782	-0.0125045	0.685985	0.0398403	-0.531114	-0.527887	-0.0314889	0.581207	-0.0626857	-0.0927094	0.455229	-0.213354	-0.0817359	-0.783117	-0.421882	-0.0675759	0.193961	-0.127636	0.13606
0.664938	0.944484	0.419215	0.965766	0.0149266	-0.647897	-0.0757481	0.672923	0.381948	0.578214	0.233888	1.10071	-1.94514	-0.678972	-0.969508	0.310805	0.885496	0.415759	0.912803	0.387252	0.287591	0.369383	-0.921281	-0.853657	-0.100886	-0.558899	-1.93788	0.572405	-0.40154	-0.0132905	1.23063	0.123534	0.0517201	-0.120012	-0.579728	-1.25295	-0.775194	-0.778927	-1.48161	-0.945888	-1.32478	-1.03443	-0.00177561	-0.211181	-0.270591	-0.292087	-0.364905	-0.322018	-0.330012	-0.650431
0.754631	0.677441	1.06019	1.57865	1.08502	0.554049	0.200881	1.19497	-1.17886	-1.15361	0.747344	-0.496244	1.13888	0.775514	0.219834	0.777956	0.395172	-1.93291	0.763497	0.594357	0.830985	-0.274704	0.745194	1.11343	-0.295907	-0.651042	0.957469	-0.972988	0.156655	-0.414095	-0.480297	-0.349989	0.0277203	-0.146084	-0.189878	1.18422	0.862987	-0.381517	0.967095	1.10976	0.711583	1.59822	-0.238868	0.463099	-0.267496	-0.276695	-0.117772	-0.492829	0.880568	0.562084
-0.441634	-0.550106	-0.24267	-0.683414	-0.0965452	-0.117553	-0.497731	-0.420607	-0.291892	-0.700474	-0.832205	-0.274023	-0.30155	-0.46929	-0.20553	-0.342031	-0.350817	-0.257373	-0.227084	-0.224958	-0.267757	-0.157721	-0.0332743	-0.163058	-0.0355496	-0.119134	-0.201726	-0.0386582	0.0305479	-0.0497705	0.0762854	-0.0406157	0.163628	-0.203984	-0.109561	0.0614305	-0.122884	0.0140695	-0.297201	0.110096	0.193835	0.0333701	-0.03934	-0.0294997	0.342555	0.114634	0.493647	0.130272	-0.206612	-0.0885922
0.0149266	-0.0797067	0.141302	-0.24655	-0.248913	1.0115	-0.167199	-0.0929555	0.026021	-0.221455	-0.456128	-0.608914	0.0187766	-0.123057	0.383718	-0.213571	-0.378307	0.0764222	0.272979	-0.049024	-0.262711	-0.303917	-0.459496	0.133037	-0.463688	-0.251161	-0.199173	-0.198212	-0.190125	-0.168123	-0.127431	-0.0431404	-0.115394	-0.0992008	0.20989	0.160791	-0.191244	-0.0677724	-0.610653	-0.527928	-0.204349	-0.374823	0.110898	-0.0323444	0.20389	-0.136854	-0.0551715	-0.364961	0.250234	-0.326715
-0.495064	-0.342854	-1.35598	-2.2105	-1.09089	-0.286533	-0.422926	0.16337	0.0167816	0.283685	1.06468	0.323428	-2.79206	-0.813347	-0.3723	-0.819852	0.795684	0.121281	-0.976418	-0.993235	-0.204682	0.484911	-0.255098	0.27608	0.115033	-0.523567	-0.854544	0.555816	-0.516574	-1.2452	0.551393	-0.90644	-1.0435	0.603787	-0.981708	-0.437467	-0.989592	-0.0189072	-0.256666	0.062398	-0.159315	0.179129	0.864255	0.565695	-0.194708	0.715805	-0.404191	0.462681	-0.405738	0.33674
0.104203	0.230449	0.578794	0.373954	0.247685	0.421587	0.151079	0.0923428	0.015212	0.282499	0.0382958	0.762136	0.123666	0.578117	0.418028	-0.115598	0.28629	0.151079	-0.188381	0.359071	-0.101056	-0.28988	-0.138203	0.00259443	-0.115816	-0.155084	-0.0616013	0.358734	-0.349291	0.353323	0.620774	0.0471196	0.276675	0.0299829	-0.428022	-0.294898	-0.910312	-0.786423	-0.224233	-0.480076	-0.591245	0.261832	-0.326498	-0.234465	-0.0848845	-0.166924	-0.330102	-0.0811863	-0.128267	-0.132768
0.842858	0.725785	1.03224	NaN	NaN	NaN	0.63385	NaN	NaN	NaN	1.44117	1.0624	NaN	1.279	0.716684	NaN	NaN	NaN	NaN	NaN	NaN	NaN	NaN	NaN	NaN	NaN	NaN	NaN	NaN	NaN	NaN	NaN	NaN	NaN	NaN	NaN	NaN	NaN	NaN	NaN	NaN	NaN	NaN	NaN	NaN	NaN	NaN	NaN	NaN	NaN
-0.656308	-0.502301	-0.635024	-0.601693	-0.192876	-0.0925094	-0.584458	-0.661707	-0.0840126	-0.909526	-1.38538	-0.548902	-0.794507	-0.452827	-0.315881	-0.589789	-0.696471	-0.0699061	-0.535604	-0.355498	-0.229551	0.274292	0.217479	-0.111648	0.237319	0.18954	-0.541534	-0.49478	0.366588	0.0798389	-0.279249	0.211386	-0.0166871	-0.0255001	0.0976109	0.0473989	0.215492	0.0352017	-0.111492	0.257011	0.459117	0.0607391	0.47467	0.476745	0.35095	0.301705	0.236462	0.476952	0.561302	-0.0450741
-0.101134	-0.0341898	-0.338123	-0.442418	-0.260463	1.514	-0.101552	NaN	0.320427	-0.254462	-0.108379	0.126973	-0.313854	-0.275018	1.03337	0.250962	-0.109188	0.895458	0.0676387	0.0568609	0.978708	-0.359139	0.248656	0.205768	-0.121314	0.30871	0.507414	0.0126402	-0.137775	0.263635	-0.00122684	0.299127	0.593975	0.0159258	0.545771	-0.193437	0.166073	0.0996318	0.192573	0.497944	0.434241	0.632361	-0.298637	-0.481868	-0.034973	-1.11176	-0.324672	-0.319532	-0.575744	NaN
0.451435	0.21014	0.546561	0.718526	0.572696	0.572017	0.378512	0.640899	0.351628	0.223793	0.419539	0.342896	0.643302	0.71264	0.275126	0.363676	-0.0442408	0.110363	0.453122	0.494159	0.24817	-0.281299	-0.232108	-0.555142	-0.281316	0.167358	0.175684	-0.258978	-0.156145	-0.0598558	-0.196145	-0.183638	0.0231843	-0.125022	0.138814	0.511063	0.295018	0.107554	-0.360101	-0.594225	-0.3629	-0.9985	-0.133432	0.0519985	-0.268886	-0.810359	-0.0319609	-0.410716	0.522357	0.137504
-0.023607	-0.41348	-0.348335	-0.152741	0.0123541	0.129349	-0.250663	-0.274966	0.340961	-0.69115	-0.701694	-0.119369	-0.485964	0.0396999	-0.00605763	0.225522	-0.74836	0.419	-0.0510404	0.209765	0.248049	0.188907	-0.305931	-0.373738	0.300065	-0.163316	-0.88454	0.163628	0.184598	-0.0273514	0.0164963	0.196733	-0.28773	-0.150673	0.0119249	-0.26986	-0.0798592	0.246347	-0.381555	-0.195963	-0.0829884	-0.268713	0.51783	0.153805	0.188907	0.543892	0.436268	0.0829751	0.513794	-0.0997727
1.22373	1.08441	1.08821	1.39682	0.996027	0.56472	1.02155	1.04607	0.972766	1.50518	1.45628	1.56696	1.40714	1.31783	1.3115	0.996389	1.20057	1.02347	1.75211	1.40844	1.61117	-0.777789	-0.291592	-0.135776	-1.0367	-0.920243	-0.0918327	-0.59018	-0.946472	-0.42911	-0.629189	-0.666462	-0.636616	-0.868595	-0.54082	-0.628564	-0.758111	-1.02037	-0.233787	-0.0753376	-0.807149	-0.187346	-0.772629	-0.629791	-0.80367	-0.832693	-0.440968	-0.41423	-0.848245	-0.44232
0.550014	0.469157	0.376513	0.53655	0.486354	0.582652	0.709467	0.699285	-0.0468764	0.912267	1.18422	0.579952	0.642933	0.38637	0.491391	0.541614	0.469886	0.194717	-0.528074	-0.76136	-0.429829	-0.44839	-0.157785	-0.593376	-0.2043	-0.533409	-0.423584	-0.122711	-0.281474	-0.844432	0.236217	-0.152372	-0.390964	0.0888201	-0.285038	-0.307912	-0.616459	-0.17736	-0.305806	-1.05631	-0.402054	-0.833542	0.131063	-0.184375	-1.15341	-0.13887	-0.132151	0.323658	-0.0401409	0.233888
0.152248	-0.558007	-0.0397997	0.430392	0.400429	-0.359527	0.410232	-0.529302	0.0274371	-0.209195	-0.995132	-0.0298531	0.040682	0.0635029	0.317999	-0.418099	0.177981	0.486045	0.0467006	0.123666	0.172231	0.0617071	-0.789985	-0.234924	0.612116	-0.286093	-1.14762	1.09775	-0.0118207	0.483983	1.10682	0.145612	0.527871	0.748547	0.0708015	-0.0855886	-0.244172	0.169284	-0.478125	-0.19408	-0.835857	-0.545803	-0.950536	-1.38248	-0.996081	-0.886433	-0.48461	-0.624043	-1.05011	-0.245403
-0.0556063	-0.542164	0.00417777	-0.129971	-0.665569	-0.462654	0.373063	-0.0451784	-0.73788	-0.00138564	0.0603242	-0.132815	0.769264	-0.367508	-0.240571	0.451013	-0.630796	-0.703243	-0.507685	-0.14116	-0.6171	0.0501883	0.274411	0.688941	-0.488188	-0.611667	1.06998	0.0104934	0.387583	0.808179	0.280362	-0.120529	0.154194	0.176451	-0.323408	0.134089	-0.0188927	-0.511752	0.309991	-0.551881	-0.0133197	0.360758	-0.46923	-0.00795675	-1.06921	-0.0461165	-0.65272	-0.0327576	-0.253068	0.0553346
0.293017	0.237686	0.396817	0.300651	0.376846	0.18916	0.397255	0.251204	0.15004	0.456806	0.533464	0.220949	0.153805	0.153546	0.042084	0.458067	0.457437	0.0538064	-0.00942268	-0.00348108	-0.237864	-0.265553	-0.158301	-0.229162	0.0133551	-0.326715	-0.241697	0.0382958	-0.302564	-0.426819	0.145482	-0.319352	-0.0871356	0.196229	-0.19957	-0.244036	-0.264183	-0.113754	-0.0348844	-0.507891	-0.157432	-0.484711	-0.139585	-0.289827	-0.16075	-0.240367	-0.0398145	0.0754641	-0.175974	-0.0757481
0.960067	0.698396	1.104	0.966209	0.638584	0.385928	0.550211	0.939904	0.501923	0.813689	1.31185	1.10051	0.790772	1.06184	0.938323	0.510253	0.954196	0.568032	0.918386	0.798424	0.632361	-1.18846	-0.757648	-0.558007	-1.43542	-1.21742	-0.555375	-1.04725	-1.06685	-1.13293	-0.908821	-1.10724	-1.21618	-1.49879	-1.26569	-1.2052	-0.891991	-1.16673	-0.518598	-0.711488	-1.04904	-0.293925	-0.734371	-0.516945	-0.901527	-0.917843	-0.519135	-0.750931	-0.596536	-0.590766
-0.382514	-0.146563	-0.536189	-0.152516	-0.392781	-0.457871	-0.427848	-0.34716	0.00863036	-0.205098	-0.651133	-0.0621434	-0.447977	-0.272141	-0.46339	-0.0946491	0.148218	0.0628125	0.00230651	-0.567939	-0.291398	-0.416327	-0.550655	-0.676457	-0.434305	0.015783	-0.167053	-0.12956	-0.269147	0.309642	0.151469	-0.280457	-0.139315	-0.640749	-0.43154	-0.201327	-1.04094	-0.477442	-0.766578	-0.591571	-0.286885	0.713872	-0.494272	-0.601409	-0.0180451	-0.0389695	0.193961	-0.623932	-0.46172	-0.672543
-0.417617	-0.989077	-0.526037	-0.608342	-1.12346	-0.887126	-0.153061	-0.867094	-0.787219	-0.139109	-0.82355	-1.00344	-0.00517408	-0.699115	-0.989822	-0.865621	-1.03472	-1.03664	-1.01961	-0.629389	-1.22135	-0.548333	-0.868384	-0.0876414	-2.02192	-0.95288	-0.0627913	-0.519445	-0.502424	0.334568	-0.225059	-0.312796	-0.102094	-0.502505	-1.23565	-1.1556	-0.619625	-1.23314	-0.758672	-1.06776	-1.28535	-0.902362	-0.465719	-0.770634	-1.36394	-0.227439	-0.490781	-0.301959	-0.233193	0.952259
-0.112397	-0.0575268	-0.290409	-0.697874	0.375957	0.446997	0.706818	-0.474974	0.445409	0.198368	-0.790285	0.512682	-0.492789	0.0982848	0.775514	0.0144981	0.271545	0.594166	-1.32092	-0.213922	0.449641	-0.0753528	-0.580375	-1.21056	0.175557	0.609093	-1.19674	0.324811	0.568713	0.70673	0.230941	0.901572	0.569394	0.347326	0.985428	0.766129	-0.802512	0.236217	-0.558049	-0.605069	-0.197666	-0.633569	-0.29713	0.00891703	-0.0440624	0.148869	0.571725	-0.741638	0.181293	-0.361657
-0.1271	0.206268	-0.937353	-0.748045	-0.0485764	0.393306	0.0536674	-0.0295734	0.179511	-0.379601	-0.0788531	0.2587	-1.75774	-0.690428	0.187641	-0.175941	-0.051773	0.0968015	-1.08819	-0.967645	-0.0252651	-0.64433	-0.403103	-0.138727	0.329985	0.651683	1.30679	1.02006	0.990374	0.326422	1.391	0.858856	1.1527	0.482125	0.929261	0.434668	1.23229	0.123666	1.67134	-0.716908	-0.121942	-0.393558	-0.310772	-0.797037	-1.31437	-0.39817	-0.0356975	-0.0345445	-1.00315	-0.652538
0.375401	0.352193	0.464564	-0.26946	0.233643	0.247806	0.241474	0.631617	0.382059	0.0984196	0.0687396	0.0669503	0.664847	0.135798	0.1956	0.350045	0.184471	0.107152	-1.16194	0.494979	0.374845	0.0458623	-0.417232	-0.0455655	-0.0406304	-0.338378	-0.342268	-0.234805	0.000721115	0.341986	-0.141239	-0.0682262	-0.00657921	-0.0736665	-0.485438	-0.481787	-1.20723	-0.299702	-0.0554863	-0.468072	-0.626714	-0.305485	-0.169404	-0.175908	0.326652	-0.381536	-0.0194628	-0.44973	0.229588	0.135404
-0.334644	-0.263508	-0.419912	-0.300413	-0.225616	-0.0245459	-0.249994	-0.619603	0.244278	-0.927935	-1.50161	-0.442948	-0.717121	-0.183097	0.0250288	-0.370191	-0.562474	0.14496	-0.412597	-0.175322	0.163885	0.337311	0.554343	0.353549	0.276437	0.549817	-0.31687	-0.300964	0.319618	0.365916	-0.473771	0.176067	0.211137	-0.404611	0.275365	0.113967	0.341075	0.351967	-0.00730407	0.518233	0.390558	0.334339	0.452385	0.335255	0.376846	0.195096	0.552574	0.121811	0.532666	-0.116567
-0.233922	-0.171905	-0.358361	0.0791561	-0.0804235	-0.300537	0.0147838	0.13014	-0.199471	-0.719352	-0.18871	-0.521763	0.285343	0.133037	-0.661775	-0.559154	-0.581411	-0.0926478	-0.975879	-0.251968	-0.286867	-0.495003	-0.222768	-0.267531	0.09815	0.0526941	0.24184	-0.718118	0.0768327	-0.436588	-0.677033	0.0911243	-0.0299268	-0.0551266	-0.0921249	0.755827	0.0264459	0.197865	0.0589399	0.188528	-0.120843	0.666484	0.00590291	0.223793	0.594549	0.299245	0.530271	-0.376789	0.0103502	0.359296
-0.215898	-0.289439	-0.170979	-0.330266	0.0210533	-0.101273	0.216858	-0.1254	-0.0815374	-0.0250596	-0.438561	-0.761702	0.161694	-0.211849	-0.613939	-0.398246	-0.640209	-0.255305	-0.768322	-0.263663	-0.517585	-0.178584	-0.528386	0.370053	-1.57244	-0.759405	-0.679365	0.176706	-0.13584	0.349592	0.0651587	-0.135634	0.132643	-0.543005	-0.183392	-0.578887	-0.935835	-0.739613	-0.288928	-0.595991	-0.929418	NaN	-0.46548	-0.490213	-1.01727	0.0394191	-0.63424	0.208392	-0.555842	0.486457
-0.121565	-0.016979	0.458802	-0.329794	-0.026881	-0.15967	-0.0906646	-0.0842114	-0.0966995	-0.183736	-0.102698	0.115433	0.102457	0.149519	-0.284634	-0.106296	-0.0384952	-0.303276	0.361993	0.386701	-0.337703	0.161823	0.620305	0.809003	-0.00891452	-0.309556	0.463204	-0.0852212	0.33308	0.111565	0.032524	0.274292	-0.0458335	0.268075	0.220825	0.256165	0.494159	0.329411	0.619554	0.399116	0.289716	0.477677	-0.0358602	0.143524	0.0899048	0.229957	-0.441242	-0.68622	-0.16309	0.313826
-0.0451932	-0.190602	0.296076	0.00590291	0.227864	0.679694	0.247442	0.172231	0.170694	-0.211298	-0.373832	-0.345234	-0.0597506	0.596076	0.213254	-0.172848	-1.10783	-0.558793	0.162468	0.72779	0.443819	-0.369911	0.0167816	0.00776951	0.0630887	-0.125825	0.795933	NaN	0.180912	0.308128	-0.16364	0.686702	0.391988	0.257976	0.692249	0.961697	0.324696	0.475604	0.647913	0.0422241	NaN	0.671293	-0.0696487	0.177216	-0.465201	-0.387751	0.151339	NaN	-0.025133	0.703632
0.169925	-0.0847163	-0.0795085	-0.842905	-0.492018	0.256648	-0.0250596	0.221692	-0.190816	0.442758	0.627327	0.460795	0.225892	-0.421032	-0.0154471	0.0306892	0.0518593	0.0932897	-0.322704	-0.284722	-0.285425	-0.653695	-0.576346	-0.300502	-0.441086	-0.755649	-0.538849	0.0499095	-0.458505	-0.31937	0.169155	-0.34551	-0.252845	-0.579318	-0.870862	-1.02409	-1.03656	-0.423023	-0.525497	-0.390113	-0.511259	0.00331442	0.1396	-0.0244285	-0.358695	-0.435085	-0.252192	-0.585129	-0.208078	0.282262
-0.281036	-0.265466	-0.419777	-0.46031	-0.249479	0.00561564	-0.220278	-0.389602	0.171719	-0.736124	-1.48475	-0.309967	-0.797764	-0.110682	-0.257425	-0.233006	-0.434442	0.014641	-0.402683	-0.216267	-0.120326	0.439038	0.272262	-0.118445	0.263876	0.171591	-0.485519	-0.186919	0.1333	-0.236486	-0.139522	0.20364	-0.268348	-0.0871203	0.123799	-0.0550966	0.0928839	0.405121	-0.316331	0.348006	0.444243	0.0241777	0.442652	0.474047	0.390888	0.349025	0.412836	0.123004	0.459222	-0.0725889
0.389897	0.339821	0.651408	0.566572	0.478713	0.253505	0.0641931	0.260026	0.325386	0.167101	0.492212	0.674461	0.393636	0.705934	0.406428	0.595122	0.0935602	0.579952	0.827331	0.530171	0.677711	-0.795584	-0.715841	-0.766038	-0.509882	-0.18682	-0.433857	-0.420801	-0.346206	-0.559664	-0.17736	0.156267	-0.592375	-0.259064	0.369941	-0.348556	-0.0530297	-0.176903	-0.369669	-0.610543	-0.616039	-0.863389	-0.126565	-0.483985	-0.502648	0.0236102	-0.0347218	-0.198229	-0.10827	-0.364032
NaN	NaN	NaN	NaN	NaN	NaN	NaN	NaN	NaN	NaN	NaN	NaN	NaN	NaN	NaN	NaN	NaN	NaN	NaN	NaN	NaN	0.762136	NaN	NaN	-0.0920018	NaN	-0.742965	NaN	0.846634	-0.224638	NaN	-1.16272	-0.779249	0.137635	1.24476	0.360645	NaN	NaN	NaN	-0.799119	0.0738203	0.136323	-0.19159	NaN	-0.185835	NaN	NaN	NaN	NaN	-0.142895
NaN	NaN	-0.601409	NaN	NaN	-0.0198284	NaN	NaN	0.0790197	NaN	0.57599	-0.351203	NaN	-0.164723	NaN	0.0411028	NaN	0.126444	NaN	NaN	NaN	-0.714397	NaN	NaN	-0.299525	NaN	NaN	NaN	NaN	0.0930192	0.54745	NaN	-0.325359	NaN	NaN	NaN	NaN	NaN	NaN	NaN	NaN	NaN	-0.637895	NaN	NaN	-0.744415	-0.589659	NaN	NaN	NaN
0.0773797	-0.089866	0.271904	0.024887	-0.50226	-0.15157	0.0294175	0.0156403	-0.210847	-0.000216456	-0.197451	-0.128125	0.105946	-0.362158	-0.508732	0.178109	-0.48457	-0.286181	-0.305218	-0.0598407	-0.582879	-0.154008	0.129613	0.0790197	-0.0886843	-0.448666	0.256528	-0.0392363	0.0511633	0.133432	0.067088	-0.163931	0.00475299	-0.119824	-0.0669259	-0.318398	-0.663922	-0.307537	-0.286164	-0.241765	-0.265882	0.160404	-0.0812627	-0.0839821	-0.018235	-0.307966	-0.156691	-0.494373	-0.147282	0.523261
-0.106234	-1.01112	NaN	0.0695647	-0.685014	-0.250972	NaN	NaN	NaN	NaN	NaN	NaN	NaN	NaN	NaN	NaN	NaN	0.217231	NaN	-1.13965	NaN	-0.626179	NaN	NaN	0.159887	0.470511	0.666575	0.299479	-0.0237097	0.0519985	NaN	0.29066	0.70832	0.82432	0.893595	0.386149	NaN	NaN	0.541217	NaN	NaN	NaN	-0.965559	NaN	NaN	0.529271	-0.0762955	NaN	NaN	NaN
-0.240128	0.0413831	-0.221657	-0.0608637	-0.235314	0.142479	-0.168204	0.0931545	NaN	-0.68506	-0.949617	0.433707	0.00920381	-0.218716	0.483674	-0.376601	0.264597	NaN	-0.0887303	0.129481	-0.116895	0.346872	1.26502	1.25936	1.01228	0.359859	0.6291	0.192699	0.762136	0.900567	0.478713	1.04845	0.626673	-0.135222	1.31319	0.687688	1.52777	0.231187	1.21269	0.255199	NaN	1.822	-1.24434	-0.0581875	-0.944943	-0.241697	-0.227878	0.436375	-0.146435	-0.0328167
0.086512	-0.290886	0.195852	0.0451634	-0.490395	-0.190339	-0.00773913	-0.0857876	-0.247457	-0.120404	-0.392156	-0.442536	0.0750534	-0.408723	-0.553405	0.108625	-0.51342	-0.513461	-0.238272	0.0305479	-0.535374	-0.346573	0.347892	0.223052	-0.424727	-0.714207	0.444243	-0.57482	-0.100438	-0.0255735	-0.0737121	-0.170605	0.0614305	-0.123843	0.0238941	-0.0949573	-0.00494247	-0.292776	0.161049	-0.0503829	-0.0369995	0.265317	-0.313854	-0.174638	-0.181935	-0.270956	-0.215647	-0.0964372	0.0503276	0.517024
-0.18894	-0.0992781	-0.0457888	-0.00443588	-0.300644	-0.238136	-0.28553	0.172872	-0.317337	-0.10355	-0.37034	-0.34672	-0.189203	-0.358417	-0.734587	0.107822	-0.379939	-0.44187	0.0506061	-0.0445533	-0.570721	0.223423	0.217231	0.124593	0.209391	0.00705191	0.049352	0.291132	0.226262	0.119688	0.169155	0.369383	0.0982848	0.224287	0.103531	0.136454	0.090447	0.29231	-0.0575268	-0.0444343	0.132379	0.15004	0.062398	0.285698	0.325502	0.0990932	0.0367495	-0.307644	0.0404014	0.511164
0.686433	0.543793	0.497433	0.577538	0.657914	1.67906	0.139731	0.673376	0.596363	0.181675	1.32729	0.735089	-0.13204	0.379066	0.887135	0.559932	0.82725	0.930472	0.586789	0.502636	0.696261	0.0275787	0.536749	0.130272	0.0539454	-0.782645	0.179766	0.484911	-0.14626	-0.0246192	0.637471	0.00561564	-0.131076	0.361544	-0.326842	-0.0200479	-0.0606079	-0.285179	0.54498	-0.069013	-0.501892	0.0295589	-0.272541	-0.297555	-0.905629	-0.821815	-0.691103	-0.782124	-0.660429	-0.43905
-0.775861	-0.582404	0.0297002	-0.819903	-0.286709	-0.299152	-0.454051	-1.10163	-0.406216	-0.85773	-1.48782	-0.24684	-1.1804	-0.138172	-0.271984	-0.359879	-0.636459	-0.496936	-0.683808	-0.408876	-0.0997727	-0.310003	-0.679342	-0.924043	-0.048263	-0.25627	-0.641176	0.0677764	0.368266	-0.282842	0.0727232	-0.209795	-0.0170666	-0.343824	-0.101861	-0.173026	-0.188644	-0.0736665	-0.434247	-0.273396	0.137766	-0.312294	0.331361	0.0657101	0.274053	0.288536	0.289008	-0.299613	0.190552	0.0214797
0.775683	0.485839	1.18098	1.72979	1.5854	1.05193	-0.093371	1.74356	-1.39528	-1.22139	1.1169	-0.716339	1.124	0.527271	0.491597	0.929109	0.0133551	0.0319598	1.31551	1.74097	1.22632	-0.726425	0.774081	0.751121	-0.477	-0.920762	1.06888	-1.06797	-0.327258	-1.39233	-1.60213	-0.600949	-0.906115	-0.488714	-1.3309	0.326883	0.982218	-1.0543	0.558072	0.343692	0.0966667	1.50477	-0.659267	0.500394	-0.0306782	-0.735067	-0.363512	0.263395	0.882447	0.505586
-0.0804845	-0.426315	-0.106187	-0.305788	-0.482533	-0.0604124	-0.288012	0.169027	-0.170086	0.040682	-0.515295	-0.364032	0.166972	-0.00592725	0.123136	0.0648829	-0.43651	-0.377744	-0.0788531	0.0669503	-0.736293	0.356707	0.618896	0.573762	-0.0602619	0.155879	0.281075	0.0302654	0.212009	-0.075596	0.00144204	0.160662	-0.219001	0.278342	0.170566	0.459432	0.239031	0.12075	0.0618453	0.421048	0.27262	0.541118	0.248656	0.52296	0.110497	0.223917	0.0764222	0.282262	0.353323	0.566084
0.411318	0.463099	0.453122	0.244156	0.740366	-0.725017	0.246104	0.266996	-0.631757	-0.287801	-0.538786	0.497433	0.498353	-0.123811	-0.939953	-0.07552	0.469365	0.0226164	-0.0368514	0.83285	1.33725	0.518636	-0.247954	-0.221556	-0.178518	-0.152644	-0.715012	0.249749	-0.0932018	-0.16942	0.249627	-0.0551865	0.2444	0.231924	-0.524832	-0.587901	-1.71928	-0.184146	0.0522768	0.128557	-0.157914	-0.145143	0.446891	0.0688771	-0.455119	-0.320126	-0.17041	0.140124	-0.305057	0.248413
0.191563	0.217355	0.225398	-0.313334	0.15069	0.0267293	0.22885	0.413919	-0.240162	-0.235773	0.305679	-0.140508	0.609282	0.228357	-0.116145	0.247685	0.201885	-0.324094	0.35061	-0.0885155	-0.0236364	-0.074274	-0.281369	-0.585085	-0.345253	-0.446659	-0.230533	-0.00455164	-0.399388	-0.950286	-0.218817	-0.580353	-0.845858	0.116897	-0.161976	-0.228554	-0.40788	-0.431754	-0.284194	-0.57639	-0.329631	-0.163139	-0.0608035	-0.145797	-0.281071	-0.0423825	0.0828389	-0.375403	-0.188151	0.329181
-0.729196	-0.587663	-0.682881	-0.504714	-0.459219	-0.229365	-0.920107	-0.605552	-0.278496	-1.29265	-2.11429	-0.950481	-1.00752	-0.619936	-0.440596	-1.11157	-1.17886	-0.28891	-0.882385	-0.357825	-0.332662	-0.661616	-0.132088	-0.52048	-0.652448	-0.0933095	-1.35443	-1.51025	-0.252965	-0.477603	-0.853293	-0.43733	-0.65059	-1.31538	-0.324311	-0.40133	-0.270034	-0.377651	-0.89325	0.0422241	0.0060466	-0.350228	0.174406	0.556601	0.419755	0.180148	0.183963	-0.192002	0.397146	-0.0101489
0.859572	0.747258	0.47892	0.92562	0.933119	0.325386	0.863066	0.516116	0.398022	1.45823	1.10326	1.34164	1.26376	1.16954	0.98972	0.734742	1.06157	0.419539	0.327228	0.0880058	0.556601	-0.805686	-0.689334	-0.825849	-1.14688	-1.25632	-0.406445	-0.462694	-1.1102	-1.37168	-0.546309	-0.695419	-0.853736	-0.590137	-0.972563	-0.882624	-0.929831	-1.14663	-0.568174	-0.948865	-0.912727	-0.705241	-0.580224	-0.516821	-0.951903	-0.685501	-1.0386	-0.831332	-0.829947	-0.471209
0.520146	-0.0496212	0.0419438	0.256407	-0.0425014	0.0427844	0.204767	0.310107	-0.0200917	0.505586	0.537545	0.358621	0.914794	0.622368	0.0977456	0.25084	0.471344	0.198494	0.0408223	-0.160331	-0.169907	-0.107757	-0.46913	-0.855797	-0.183835	-0.494536	0.257131	0.480472	-0.189861	-0.332735	0.365469	-0.0549468	-0.517131	-0.123088	0.33514	0.16877	NaN	-0.382551	-0.558134	-0.197881	-0.205297	-0.861421	-0.209712	NaN	0.920674	0.335712	-0.661867	-0.0738032	-0.186443	0.00834347
1.00144	1.14906	1.14254	1.22392	1.29213	0.592158	0.876959	0.968054	0.85989	1.25472	1.66962	1.42707	1.15724	1.49447	1.25248	1.09646	1.15147	0.638213	1.31869	1.07142	0.86267	-0.881454	-0.586688	-0.424339	-1.28146	-1.28814	-0.139093	-0.683901	-1.0855	-0.826514	-0.625645	-0.965333	-1.11726	-0.991226	-0.962435	-0.870176	-0.756306	-0.982791	-0.380183	-0.585042	-0.936525	-0.343897	-0.706159	-0.727499	-0.645548	-0.845313	-0.8005	-0.812764	-0.858149	-0.474713
-1.04797	-1.06317	-0.815834	-1.04047	-0.846791	-0.771003	-1.14682	-1.1645	-0.84438	-1.67328	-1.76464	-1.23273	-1.27722	-0.724135	-0.802034	-1.11372	-1.20164	-0.82332	-0.771495	-0.685014	-0.865753	-0.201477	0.790689	0.650673	-0.341811	0.583423	0.734916	-0.471849	0.242328	0.680144	-0.704794	0.480679	0.435735	-0.376733	0.796099	0.653886	0.853836	0.506602	0.772055	0.722641	0.418568	0.775767	-0.470529	-0.129118	0.010923	-0.390831	-0.157769	-0.55858	-0.408838	-0.285073
-0.356328	-0.431326	-0.509779	-0.431832	-0.387638	-0.299862	-0.451682	-0.864019	-0.124078	-0.95744	-1.53157	-0.590571	-0.673762	-0.18513	-0.30349	-0.324726	-0.828102	-0.0710726	-0.479231	-0.724898	-0.138187	-0.13005	-0.912727	-0.123418	-0.0575418	0.16877	-0.680035	-0.313585	-0.226392	0.139993	-0.232091	-0.378532	-0.382852	-0.551649	-0.364459	-0.17054	-0.0242524	0.0289935	-0.241936	-1.01168	-0.307823	0.330099	0.110363	-0.255116	0.128294	0.168385	0.284988	-0.109499	0.146916	-0.785204
-0.45799	-0.281807	-0.200432	-0.450419	-0.0819191	-0.15319	-0.481203	-0.363401	-0.0581124	-0.841172	-0.762485	-0.276363	-0.857077	-0.0654458	-0.111602	-0.372076	-0.284089	-0.168009	-0.205148	-0.0201209	0.0630887	0.822608	0.397365	0.539531	0.85822	0.883621	0.257373	0.520548	0.739157	0.537147	0.768417	0.332737	0.626486	0.712992	0.770702	0.999134	0.32262	0.764091	0.568421	0.810484	0.646531	0.551393	0.767401	0.532167	0.412727	0.761796	0.358396	-0.0464889	0.751121	0.180403
-0.116035	NaN	-0.667126	-0.176854	-0.583182	-0.479754	-0.0460271	0.024887	-0.645616	-0.224924	-0.464106	-0.594944	-0.0626104	-0.83385	-0.79036	-0.0336582	NaN	-0.535624	-0.363401	-0.323877	-0.550592	0.00949053	0.0692898	-0.199322	0.10165	0.0672257	0.0216219	-0.175371	-0.229856	-0.250389	-0.0759609	-0.0706635	0.155879	0.102994	0.33811	-0.150946	-0.514058	-0.369185	0.404249	-0.0798897	-0.307484	0.253626	0.157432	0.396379	0.109427	0.0497701	0.160791	-0.340806	-0.0815069	0.329181
0.348346	0.00288247	-0.365425	0.0302654	0.172231	0.580628	0.280125	0.303109	0.236585	NaN	0.759667	0.467488	NaN	0.991245	0.467593	0.160146	0.276675	0.672742	0.049352	-0.343696	0.25544	-0.409374	-0.500218	-0.5992	-0.262054	0.107956	-0.829203	NaN	-0.405987	0.0710762	0.751892	-0.234329	0.235604	-0.0373103	-0.580483	-0.589919	-0.198262	-0.298265	-0.588075	NaN	-0.988962	-0.842335	-0.541009	-0.595511	NaN	-0.669648	-0.21078	NaN	-0.550592	0.344147
0.199123	-0.0162494	0.349818	-0.0862163	-0.432649	-0.310146	-0.0512795	0.62499	-0.329722	-0.445912	-0.220631	-0.189828	-0.225903	0.72561	-0.489484	-0.604433	0.528471	-0.600774	0.853357	0.503857	-0.300129	0.059909	0.0192037	0.834307	0.247198	1.23897	0.402067	0.397255	0.209017	0.0654344	0.373843	0.543793	0.217975	1.75553	0.656451	1.50106	0.907352	0.924784	1.70128	0.560813	0.297368	1.28475	0.1145	0.491186	-0.0820565	-0.0549617	0.0297002	0.0781998	-0.0622639	0.33674
0.554933	0.616358	0.536451	0.868845	0.500802	0.127501	0.216486	0.316262	0.276794	0.790021	1.33348	1.10467	0.855751	0.562084	0.461109	0.339479	0.606158	0.012068	0.449429	0.276913	0.326077	-0.44042	0.215989	-0.644194	-0.621267	-0.913651	0.41045	-0.65806	-0.620734	-0.276328	-0.164399	-0.178682	-0.0408975	-0.0135527	0.0567222	-0.221102	0.357608	-0.224402	-0.208344	0.221073	0.0396999	-0.503793	-0.450676	-0.330338	-0.792757	-0.670429	-0.604323	-0.576196	-0.369501	-0.243899
0.645702	0.894139	0.994363	0.867818	0.965913	0.518031	0.688673	0.80686	0.630405	0.604451	1.21276	1.28859	0.535953	1.21835	0.998773	0.803144	0.848958	0.705314	0.878686	0.829687	0.647729	-0.686615	-0.750688	-0.632607	-0.862418	-1.27771	-1.01214	-1.11569	-0.843733	-0.920188	-0.626023	-0.958309	-1.30797	-0.655353	-1.10839	-1.04344	-0.603358	-1.41592	-0.433448	-0.950174	-1.08436	-0.874005	0.0425042	-0.119463	-0.362622	-0.094572	0.0970714	-0.542542	0.0633648	-0.319388
-0.459358	-0.201394	-0.0873041	0.0271541	-0.244856	-0.527679	-0.47341	-0.214224	-0.636773	-0.757696	-0.889583	-0.646045	-0.541135	-0.355165	-0.578736	-0.370788	-0.180397	-0.466736	0.00963388	-0.150065	-0.263387	0.24987	0.51339	0.43808	0.229588	0.364685	0.449112	0.325041	0.2444	0.399226	0.0472592	0.447949	0.587173	0.273337	0.360758	0.640251	0.791522	0.524365	0.688673	0.398898	0.512682	0.388686	-0.122334	0.00273846	0.0877344	0.0499095	0.18053	-0.862942	-0.0302361	0.158466
-0.13242	-0.398646	0.408712	-0.111415	0.0097772	-0.123292	0.101516	-0.261275	-0.122397	0.0684644	-0.203934	0.34426	0.380619	0.201508	-0.241407	-0.132942	-0.0332447	-0.242721	-0.272019	0.0287106	-0.278724	-0.357788	0.359409	-0.101227	-0.143293	0.214747	-0.309592	0.0294175	0.215741	0.342668	0.254594	0.00317045	0.123401	0.255924	0.367371	-0.0275132	-0.433916	-0.350063	-0.329341	0.256648	0.0809305	-0.391342	-0.538031	-0.293996	-0.516037	-0.176691	-0.31757	-0.144329	-0.0545871	0.545474
-0.371833	-0.0699212	0.273218	-0.530343	-0.836166	0.358734	-0.330375	-0.236045	0.205267	0.263275	-0.0527603	0.040682	-0.261206	0.244765	0.372841	0.105678	-0.203485	-0.0614959	-0.768863	0.0508847	-0.301959	-0.496204	-0.601978	-0.353229	0.152378	-0.584587	-0.249548	-0.900826	-0.192826	NaN	0.298541	-0.552199	NaN	0.378179	0.372952	-0.228064	-1.83501	-0.184802	-0.596536	NaN	-0.251418	-1.66946	0.726221	0.188781	-0.313567	0.804301	-0.525808	-0.734203	-0.103519	0.218471
-0.479372	-0.422037	-0.606276	-0.501994	-0.203917	-0.44285	-0.347601	-0.290356	-0.417155	-0.658083	-1.09625	-0.676111	-0.374131	-0.353045	-0.707878	-0.500259	-0.545887	-0.273831	-0.0870743	-0.220513	-0.551606	-0.170491	0.511367	0.42707	-0.192942	0.579759	0.426533	-0.617477	0.521654	0.217851	-0.421921	0.553066	0.411101	-0.122381	0.368154	0.385486	0.704783	0.728399	0.83649	0.65306	0.540226	0.480989	-0.0941716	0.316377	0.696617	-0.03552	0.470407	-0.0739702	-0.176088	-0.0474726
-0.0488897	-0.601475	0.49682	-0.0905418	0.331935	0.760945	-0.111508	0.18574	0.430178	-0.212818	0.27035	-0.118884	-0.442418	0.278817	0.415434	-0.505963	0.0370308	-0.022405	NaN	0.144699	0.146004	-0.0173732	-0.544771	-0.654717	0.0156403	-0.321369	0.194591	-0.0811406	-0.221102	-0.359434	0.0448837	0.293017	-0.0129702	-0.11466	0.280362	0.0200577	-0.514594	0.0330882	-0.622665	-0.100051	-0.0679388	-0.0653099	0.0416635	-0.510498	-0.189483	-0.355424	-0.166843	-0.0443747	0.197865	0.303459
0.334797	0.40305	0.592637	0.165172	0.36233	0.0812032	0.116631	0.627513	0.118094	0.0930192	-0.298886	0.0888201	0.746055	0.277747	-0.215697	0.206393	0.0173518	0.0308304	0.256648	0.732313	0.173511	-0.233888	0.0539454	0.367371	-0.106467	-0.163074	0.570949	-0.200565	0.142087	0.196103	-0.245968	-0.128992	0.676899	0.0851526	0.0501883	0.0368901	-0.285724	0.158466	0.511063	-0.287307	-0.132072	0.371169	-0.163316	-0.140078	0.190678	-0.0621284	0.110363	-0.336828	0.22885	0.445197
0.595504	0.52306	0.39835	0.71563	0.566961	0.0494913	0.528671	0.71949	0.259905	0.339594	0.704518	0.40305	0.779134	0.332049	0.348912	0.487075	0.484087	0.404031	0.904812	0.712728	0.195096	-0.38054	-0.566015	-0.967984	-0.551289	-1.01663	-1.45538	-0.239617	-0.904494	-1.09687	-0.205613	-0.734995	-1.26611	-0.958645	-0.976049	-1.29818	-0.785253	-0.618207	-1.28412	-0.377651	-0.63684	-1.22654	0.357045	0.450802	0.0673633	0.0387171	0.224658	-0.176414	0.564817	0.072586
-0.0950805	-0.0534488	0.190172	-0.0509208	-0.0317839	-0.14709	0.0343565	0.0174944	0.637193	NaN	0.486766	0.231924	NaN	0.0924781	0.0250288	NaN	-0.0558162	NaN	NaN	0.552672	0.272382	-0.00073593	0.124196	0.0533895	-0.186886	0.239642	NaN	0.193835	0.301237	NaN	0.206518	0.413486	0.262313	0.19497	NaN	0.641084	0.669118	NaN	0.779134	0.618239	-1.8412	0.938926	0.342782	0.477056	-0.108441	-0.126203	0.130931	NaN	0.186754	0.0612924
0.155231	0.243181	0.320773	-0.889663	0.397036	0.153157	0.228726	0.407733	-0.0702393	-0.143644	0.366476	0.350158	0.61664	0.129481	0.405775	0.140909	0.741661	-0.224604	-0.781876	0.13711	0.496411	0.341417	-0.321009	-0.71215	-0.113988	-0.168528	-0.811042	-0.479291	0.272023	-0.382062	-0.784309	-0.595533	-0.398836	0.0227584	-0.588682	-0.516264	-1.186	-0.510354	-0.980568	-0.738842	-0.314643	-0.338871	0.0060466	0.0367495	0.438293	0.0436244	-0.146739	-0.24313	0.259062	0.314058
-0.247851	-0.638681	-0.339217	-0.394221	-0.595119	-0.502669	0.0951818	-0.150385	-0.867199	-0.152244	-0.0777565	-0.507214	0.0641931	-0.421651	-0.3361	NaN	-0.830511	-0.741517	-0.965559	-0.370079	-0.898646	-0.401578	0.0413831	0.532865	-1.30611	-1.38462	NaN	-0.0957742	-0.337357	0.420725	0.193456	-0.203901	0.00100953	0.0945064	-0.456128	-0.586839	-0.50541	-0.600534	0.223423	-0.190256	-0.595533	0.0264459	-0.625556	-0.616393	NaN	-0.2243	-0.905629	-0.544813	-0.182901	1.25689
-0.0705271	-0.718616	-0.366188	-0.575357	-0.872789	-0.214441	0.29537	-0.442693	-0.331935	0.202261	-0.329232	-0.674199	0.670931	-0.302048	-0.757062	-0.406503	-1.07537	-0.415865	-0.965841	-0.394449	-0.68397	-0.503139	-0.636145	-0.188545	-1.72199	-1.02826	0.0159258	-0.370508	-0.443301	0.31742	0.0901759	-0.170881	0.042084	-0.342909	-1.1771	-1.03097	-1.43296	-1.20241	-0.670199	-1.10575	-1.49679	-0.969254	-0.539687	-0.730081	-1.31416	-0.107663	-0.637581	-0.305806	-0.244224	0.880803
0.808097	1.19226	0.406428	0.569588	0.635429	0.491904	0.550113	0.785509	0.782493	0.719753	0.889785	1.37	0.346418	0.88924	0.511974	0.598651	1.11995	0.935309	0.990229	0.54666	0.751721	-0.256718	-0.612571	-0.845961	-0.0479348	-0.88686	-0.403561	-0.0856498	-0.511629	-0.621111	-0.0260434	-0.842413	-0.601256	-0.374692	-0.745914	-0.699115	-0.772998	-0.682488	-0.333952	-0.819292	-1.19883	-0.679342	-0.200962	-0.865122	-0.429362	-0.476057	-0.511197	-0.725279	-0.136743	-0.442654
-0.402321	-0.325431	-0.23618	-0.580181	-0.12584	-0.302155	-0.40614	-0.49074	-0.366299	-0.611822	-0.755722	-0.470429	-0.620601	-0.167215	-0.426781	-0.30123	-0.521308	-0.40591	-0.632204	-0.291345	-0.485378	0.322736	0.299596	0.243547	0.332622	0.446786	-0.0121407	0.24245	0.396707	0.385928	0.109294	0.323312	0.385817	0.323774	0.394953	0.26123	0.113834	0.463204	0.296193	0.287	0.32008	0.23952	0.0540844	-0.00591274	0.162726	-0.029485	-0.0231525	-0.586774	0.0453032	-0.175713
0.00877379	0.0892269	0.269512	-0.0163077	0.202512	0.0528332	0.00963388	0.103934	-0.164124	0.0174944	0.0775164	0.143132	0.414135	0.141694	-0.124078	-0.0143538	0.108625	-0.388676	0.333538	0.206018	-0.022874	-0.145302	0.0364681	0.00733906	-0.0559512	0.244765	0.0698396	0.0201999	0.0802483	-0.00611558	-0.131645	0.131985	0.0729976	0.164658	0.287354	0.207643	-0.0462952	0.210513	0.275126	0.0655723	-0.0604124	0.202261	-0.421593	-0.275123	-0.000692654	-0.3485	-0.299436	0.0528332	-0.522447	0.197865
-0.287748	0.187388	0.264236	-0.0221852	0.588709	0.138945	-0.205364	0.542902	-0.0754592	-0.44493	-0.288752	-0.455257	0.246834	0.253384	0.087327	0.127237	0.00877379	-0.298655	0.677441	0.895845	0.571337	0.111432	0.244156	0.358734	-0.00142894	-0.242226	0.135272	-0.405948	-0.203535	-0.0789903	-0.576691	-0.21501	-0.193816	-0.0456995	-0.260549	0.416299	-0.154699	0.220082	0.200128	0.000865329	-0.0140042	0.28629	0.299245	0.262072	0.514905	0.156914	0.234992	0.0751904	0.257976	0.240009
-0.0460867	-0.446227	0.460271	0.0124972	-0.421824	-0.214926	-0.212919	-0.210296	-0.171596	-0.15388	-0.143516	-0.110495	-0.327656	-0.213253	-0.44719	0.266637	-0.445126	-0.364589	-0.14264	-0.466197	-0.592854	0.165301	0.365245	0.217727	0.191942	0.0926134	0.232538	0.0339339	0.488309	-0.10715	-0.0511151	-0.0344115	-0.0454315	-0.0763412	0.41997	0.40163	-0.373308	0.21014	0.466236	-0.0527004	-0.0735602	0.443288	0.255803	0.276913	0.151989	0.0690147	0.234501	-0.132768	0.067088	0.293135
-0.21791	-0.166357	0.109962	-0.352566	-0.58567	-0.332789	0.132248	-0.52951	-0.506373	0.00245056	-0.107772	-0.605925	0.0959919	-0.750955	-0.716386	-0.481948	-0.920025	-0.696611	-0.485802	-0.50748	-0.647852	-0.183769	0.23952	0.473008	-1.20473	-0.453953	0.755315	-0.0647213	-0.200316	0.573859	0.206393	-0.0871662	0.113567	-0.0462505	-0.209845	-0.220631	-0.434793	-0.368551	0.194213	-0.442634	-0.128298	-0.107353	-0.207411	-0.36775	-1.05586	0.0766959	-0.49419	-0.846091	-0.164254	1.33062
-0.371012	-0.603293	-0.354686	0.0454429	-0.0816595	-0.0273662	-0.120279	-0.635114	0.264236	-1.06664	-0.994011	-0.279459	-1.03413	0.293135	0.164529	0.0422241	-0.689962	0.273695	-0.397106	-0.134366	0.134484	0.257131	0.244156	-0.291945	0.254715	-0.141924	-0.571836	-0.324184	0.355129	-0.205314	-0.326932	-0.0177237	0.184725	-0.144648	-0.111087	-0.0865686	0.199876	0.226509	-0.245318	0.121546	0.169797	-0.0243845	0.589859	0.572114	0.419863	0.596267	0.432852	-0.346701	0.563353	0.0339339
0.11836	0.575312	0.171335	0.75446	1.37779	-0.289386	NaN	1.32918	0.136585	-0.345326	-0.309109	-0.657696	0.647913	0.263996	0.232047	0.0969364	0.48388	-0.301746	0.287591	0.237931	0.409798	1.27005	0.222186	0.539333	0.159242	0.632734	1.26123	0.318924	-1.08641	0.308943	1.26957	1.38659	0.47633	0.274292	-0.0249128	0.434455	1.17025	1.09936	1.97779	-1.21103	0.550901	-0.561665	0.346418	1.06468	1.25369	0.383829	1.10414	0.489748	NaN	1.41684
-1.58014	NaN	NaN	-0.437975	-0.317031	NaN	NaN	NaN	NaN	NaN	NaN	NaN	NaN	NaN	NaN	NaN	NaN	NaN	NaN	-0.0387175	NaN	NaN	NaN	0.204015	NaN	NaN	NaN	NaN	NaN	0.115699	NaN	NaN	0.639325	0.984261	0.378068	NaN	0.654802	NaN	0.42707	NaN	0.667211	NaN	NaN	0.179001	NaN	-0.362881	NaN	NaN	NaN	NaN
-0.760284	-0.656149	-0.663168	-0.698202	-0.605837	-0.735332	-0.877871	-1.10343	-0.409527	-1.03	-1.15878	-0.590224	-1.0097	-0.616923	-0.81774	-0.644172	-0.627895	-0.358436	-0.785403	-0.864202	-0.647671	0.167872	-0.245044	-0.384245	0.134747	0.406645	-0.0910027	0.372618	0.214995	0.481402	0.322736	0.10675	0.136323	-0.0323592	0.135535	0.242694	-0.142879	0.158854	-0.0824995	-0.136315	0.0124972	-0.46953	-0.135301	-0.0387916	-0.0381989	0.143132	-0.148609	-0.722634	-0.0613152	-0.213203
-0.514202	-0.672589	-0.342452	-0.371758	-0.283703	-0.381611	-0.396935	-0.604893	-0.271235	-0.718854	-1.01266	-0.488795	-0.70663	-0.159944	-0.156306	-0.332026	-0.942307	-0.207361	-0.56224	-0.108254	-0.0479348	-0.363902	0.251931	-0.00831944	-0.491105	0.221073	0.0632269	-0.230685	0.443288	0.100305	-0.144202	0.296545	0.439038	-0.21974	0.555227	0.369494	0.515107	-0.0585631	0.163112	0.577054	0.115699	-0.00888545	-0.191821	-0.0712393	-0.0695124	-0.173677	-0.155405	-0.29635	-0.260117	-0.302208
-0.0540178	-0.487864	NaN	-0.83859	-0.882146	-0.65474	-0.0983047	-1.45787	-0.731805	-1.1038	NaN	-1.2693	-1.04573	NaN	-1.63021	-0.177588	NaN	0.233765	0.714839	-0.278986	NaN	0.172616	0.410667	0.247806	0.107286	-0.0103233	-1.72071	-0.180103	-0.311077	0.53824	-0.693761	0.350724	-0.420743	-0.747051	0.33308	-0.31955	0.340164	0.53067	NaN	0.857185	1.03012	-1.53897	0.137897	0.919607	0.137766	0.345396	-0.600468	-1.12372	0.511873	0.998701
0.450274	0.624429	1.26255	0.388134	0.80752	0.109695	0.494672	0.706287	0.287591	-0.0326691	0.41997	0.720804	0.710261	0.580821	0.714136	0.491084	0.407081	0.447209	1.28012	0.819913	0.732399	-0.322722	-0.886059	-1.27237	-1.09286	-0.596056	-0.0844867	-0.0164974	-0.0819955	-0.0961442	-0.0599912	-0.929446	-0.676503	-1.03044	-1.2111	NaN	NaN	-0.91937	-1.28905	-0.605969	-0.423894	-1.53776	-0.139331	0.0890913	-0.350339	-0.152693	0.137372	-0.0353574	-0.218934	1.01221
-0.0196821	0.187641	0.910579	0.647729	0.67437	-0.147873	0.0721745	0.581881	-0.75047	-0.644533	-0.139125	-0.0843185	0.239154	0.219711	0.00791302	-0.00704309	0.472384	-1.03884	-0.0427837	1.12671	-0.0136837	0.301119	1.21263	0.705137	0.245131	0.0100636	0.998773	0.128294	0.578117	0.431569	0.256045	0.587461	0.890408	0.583326	0.739416	0.963844	1.16047	0.655627	1.09106	1.19061	0.508632	0.983824	-0.374879	0.0199154	-0.0900964	-0.278076	-0.0693611	-0.342634	-0.0778326	0.910656
-0.242004	-0.704535	-0.0260581	0.659925	NaN	NaN	0.0943712	0.278698	-0.317588	-0.122648	-0.287801	-0.558708	NaN	-0.0965452	NaN	0.0366088	NaN	NaN	NaN	-0.126344	NaN	0.000144286	NaN	0.183836	-0.574218	NaN	0.181039	NaN	NaN	0.344147	NaN	0.0973411	-0.0906954	0.154454	-0.115113	NaN	0.0268709	NaN	0.174534	-0.46971	-0.174572	NaN	0.0951818	NaN	-0.447938	NaN	0.881743	NaN	NaN	0.894216
-0.490091	-0.239685	-0.479814	-1.18528	-0.452155	-0.524251	-0.530739	-0.233973	-0.644172	-0.973951	-0.886059	-0.663031	-0.50228	-0.636436	-0.859143	-0.143166	-0.294332	-0.754772	-1.53441	-0.675858	-0.568495	0.189414	-0.348813	-0.945749	0.162468	0.610889	-0.117991	0.0942361	0.683741	0.0302654	-0.366559	0.531569	0.546561	0.0701145	0.551393	0.307662	-0.471829	0.461738	-0.0980577	-0.282842	0.211635	-0.0976408	0.212134	0.431142	0.468218	0.00733906	0.421264	-0.0514888	0.309758	0.199876
-0.89068	-1.05826	-1.15002	-1.11438	-1.06326	-0.174084	-0.706724	-1.40982	-0.449493	-1.49903	-1.85841	-1.0531	-1.64986	-0.92703	-0.55055	-1.17371	-1.01747	-0.640546	-1.74865	-0.920462	-0.394278	-1.55945	-1.53078	-1.98359	-1.66127	-1.42325	-1.68631	-1.81517	-1.42569	-1.79656	-1.78891	-1.60516	-2.06764	-2.24311	-1.83511	-1.5748	-1.17241	-1.10278	-1.55415	-1.52151	-1.62438	0.421802	0.90049	0.773828	1.00655	0.598365	0.899872	0.367483	1.321	0.230449
0.0238941	-0.0296764	-0.472309	-0.0170375	-0.121408	0.316377	-0.0660347	0.188654	-0.0750336	-0.153238	-0.618694	-0.375908	-0.0824536	-0.0681052	0.0859685	-0.291274	0.00317045	-0.10019	0.0640551	-0.133369	-0.0578872	0.263635	-0.196409	-0.297715	0.319734	-0.168788	-0.0324625	0.285698	-0.139856	-0.26048	0.284396	-0.101707	-0.307091	-0.0570014	-0.0373399	-0.467553	-0.212267	-0.260826	-0.72085	-0.897248	-0.8847	-0.183294	-0.00495696	-0.230685	-0.130792	-0.426432	-0.222566	-0.365648	-0.178388	-0.166389
0.0437644	-0.385827	-0.0170229	-0.31946	-0.412846	-0.662414	0.306146	0.0275787	-0.536796	0.205017	-0.156852	-0.556988	0.322159	-0.228047	-0.51645	0.13606	-0.520687	-0.292599	-0.819648	-0.259824	-1.09591	-0.246105	-0.0529548	0.00446549	-1.22358	-0.93049	0.0714881	-0.382607	-0.392914	0.287	0.0809305	-0.229399	0.0543624	-0.210296	-1.1537	-0.744632	NaN	-0.980626	-0.810536	-1.11622	-0.713876	-0.429032	0.0712136	-0.211665	-0.887607	0.406863	-0.308019	-0.044464	0.304511	1.42336
0.799833	0.857026	0.662206	0.596649	0.557288	0.170053	0.634221	0.71949	0.519139	0.974383	1.18884	1.16202	0.748633	0.849359	0.691534	0.565695	0.967538	0.441377	0.751721	0.53446	0.460481	-0.797012	-0.776479	-0.833259	-0.809878	-1.32063	-0.687916	-0.867173	-1.08602	-1.18613	-0.519528	-0.914739	-1.45194	-0.851704	-1.19922	-0.898995	-1.14976	-1.05538	-0.91501	-1.07911	-0.879038	-0.861788	-0.291151	-0.511649	-0.87073	-0.587229	-0.708043	-0.652198	-0.359916	-0.103271
0.0350608	-0.506414	-0.229365	-0.454387	-0.559898	-0.0754896	0.128557	-0.242089	-0.166147	0.197236	0.238665	-0.133084	0.166844	-0.236656	-0.21414	0.0399806	-0.304933	-0.00556507	-0.654581	-0.408187	-0.648552	0.182819	0.146264	-0.46035	0.304161	0.420078	-0.458446	0.169925	0.152768	-0.0401853	0.196607	-0.125903	-0.365797	0.134747	0.0558898	-0.10231	-1.18311	-0.106358	-0.227456	-0.58853	0.1129	-0.381479	0.0776532	-0.0239737	-0.0475919	0.136848	-0.104697	-0.485701	-0.0693762	0.397693
-0.625845	-0.69136	-0.574519	-0.617565	-0.513687	-0.558049	-0.615022	-0.589659	-0.509204	-1.1428	-1.38033	-0.842387	-1.06854	-0.438288	-0.622266	-0.567105	-0.57351	-0.63803	-0.366764	-0.545024	-0.513605	0.326997	0.456491	0.412185	0.452174	0.378401	0.15056	-0.00348108	0.403922	0.27023	0.0391384	0.420833	0.372952	0.524565	0.710526	0.6124	0.413486	0.701771	0.487281	1.10782	0.887135	0.729879	0.195474	0.35242	0.231801	0.224164	0.202261	-0.664311	0.251083	0.0292761
0.399554	0.51005	0.471552	0.439251	0.684101	0.737773	0.32458	0.532965	-0.265154	0.1137	0.546265	0.276913	0.425459	0.64524	0.733528	0.140648	0.562963	-0.0496809	0.526369	0.59053	0.650765	-0.627605	-0.196013	0.169155	-0.19593	-0.301373	0.581689	-0.342415	-0.37146	-0.138426	-0.352713	-0.0676666	-0.17384	0.149519	0.183455	0.237319	0.230572	0.270828	0.884324	-0.146004	-0.177066	-0.0856345	-0.215664	-0.23686	-0.421283	-0.281123	-0.17687	-0.709481	-0.499239	-0.150369
0.424277	0.295723	-0.455198	-1.35472	-0.838667	0.130931	-0.0864002	-0.184835	-0.2735	1.5615	1.559	0.59474	0.522257	-0.648621	0.291839	0.0797024	1.1644	0.192321	-0.463629	-1.29237	-0.821508	-0.21568	-0.856476	-0.653786	-0.668753	-0.600096	-1.22587	-0.312455	-1.03035	-0.563476	0.340277	-0.554125	-0.316906	-0.790734	-0.680197	-0.688962	NaN	-0.662369	-1.10429	-1.13997	-1.42962	-1.40932	0.828144	0.177344	-0.957776	0.0395595	-0.140603	0.114234	0.126312	0.65104
0.702835	0.699374	0.54666	0.50924	1.26237	0.673285	0.957915	1.08651	0.51076	0.951066	1.46132	1.11143	1.01735	1.56682	1.15627	0.674641	0.785927	0.362217	0.28629	0.19131	0.392757	-0.629144	-0.682789	-0.410639	-0.885473	-0.548269	-0.427207	-0.587316	-1.24315	-0.717643	-0.151266	-0.751708	-0.884221	-0.549958	-0.668937	-0.833413	-0.615066	-0.592506	-0.571365	-0.929116	-0.740384	-0.146483	-0.610015	-0.702891	-0.796335	-0.660771	-0.839132	-0.620423	-1.04597	-0.708679
1.0937	1.01343	1.12605	1.26789	1.13073	0.736475	0.803475	1.01257	0.830823	1.38852	1.75013	1.46644	1.18257	1.25363	1.1398	0.811964	0.9961	0.438612	1.06357	0.788686	0.726308	-0.789212	-0.0117771	0.223299	-1.28135	-0.941476	0.560226	-1.0713	-0.789661	-0.603599	-0.587273	-0.391191	-0.274303	-0.763783	-0.185163	-0.274756	-0.426393	-0.631824	0.206768	0.219215	-0.642639	0.225645	-0.629947	-0.424494	-0.766087	-0.767143	-0.603534	-1.21334	-0.760602	-0.375553
-0.409642	-0.551818	-0.462515	-0.589681	-0.602679	-0.91531	0.213378	-0.281281	-0.967307	-0.253825	-0.146739	-0.783266	-0.563092	-0.626023	-0.52614	0.0377336	-0.968887	-0.678326	-1.14258	-0.349916	-0.886459	-0.285302	0.0354831	0.297837	-1.46247	-0.849258	-0.0497556	-0.264045	0.376735	0.260989	-0.139554	-0.0348991	-0.152869	-0.204183	-0.521287	0.291132	-0.876069	-0.992833	0.584	-0.440283	-0.935476	0.563841	-0.473851	-0.263057	-0.599571	-0.239362	-0.83331	-0.439148	-0.561239	0.993421
0.107688	0.254352	0.299127	-0.00578236	0.228973	0.30381	0.0941009	0.346758	-0.164464	0.159112	-0.262867	0.0657101	0.233888	-0.0151409	0.0788831	-0.0316659	-0.270278	-0.127069	0.400429	0.723428	0.214747	-0.416924	0.0426443	0.216113	-0.344154	-0.193701	0.0143553	-0.105256	0.0430645	0.296311	0.0253123	-0.132056	0.249263	0.032242	-0.0782743	-0.150065	-0.417232	0.147828	0.140779	0.0126402	0.387032	0.0861043	-0.247714	-0.184015	-0.00643435	-0.261673	-0.210997	-0.720469	-0.378325	0.207393
-0.200996	-0.198113	-0.285249	0.397036	-0.304149	-0.388356	-0.140332	-0.202472	-0.0970234	-0.824776	-0.538492	-0.431929	-0.202738	-0.334826	-0.388979	-0.542437	-0.740408	-0.200001	0.327457	-0.494414	-0.406044	0.596363	0.594453	0.288299	0.456175	0.375735	0.81705	0.469261	0.457122	0.173639	-0.131203	0.367147	1.29178	0.413486	0.913875	0.700262	0.562572	0.46999	0.610984	0.77602	0.651683	0.450485	0.432639	0.712112	0.599889	0.0190613	0.0203421	0.989284	-0.153768	0.860685
0.574731	0.358734	1.03076	0.509848	0.675274	0.136848	0.619836	0.343465	0.271904	0.541217	0.330214	0.626299	1.09363	0.649386	0.321813	0.29772	0.29125	-0.0722856	0.490981	0.690372	0.087327	-0.364998	-0.413845	-0.900099	-0.816139	-1.07528	-1.066	-0.0777108	-0.60084	-0.765548	-0.30668	-0.962351	-1.2525	-0.494007	-1.04943	-1.00335	-1.29057	-1.04115	-1.33301	-0.938984	-0.781306	-1.226	-0.254289	-0.32173	-0.603709	-0.231159	-0.24631	0.162855	-0.19755	0.682393
NaN	-0.046772	NaN	NaN	NaN	-0.428411	NaN	NaN	-0.0250155	NaN	NaN	0.959696	NaN	NaN	NaN	NaN	NaN	NaN	NaN	NaN	NaN	-0.246892	0.267835	NaN	NaN	0.126576	NaN	NaN	-0.0305456	NaN	NaN	0.375623	NaN	NaN	0.297485	NaN	NaN	0.293724	NaN	0.343465	NaN	NaN	NaN	NaN	NaN	NaN	NaN	NaN	NaN	NaN
0.987903	1.21878	1.02574	1.07888	1.25042	0.721241	0.95784	0.977317	0.897783	1.24464	1.73075	1.69608	1.3122	1.44631	1.39994	0.868213	1.16999	0.709555	0.359409	0.865127	0.964879	-0.905791	-0.643068	-0.515047	-1.24979	-1.17221	-0.312957	-1.08259	-0.993264	-1.01902	-0.791807	-0.976759	-1.16595	-1.06631	-0.95772	-0.975652	-1.38911	-1.1676	-0.796711	-0.704677	-0.944638	-0.517999	-0.774676	-0.760211	-0.901042	-0.778036	-0.565716	-0.55841	-0.885606	-0.537131
0.354339	0.381062	0.309875	0.188021	0.242206	0.0659858	0.304394	0.388686	0.064469	0.26135	0.57889	0.501516	0.942984	0.391218	0.337426	0.278342	0.281787	0.0635029	0.444667	0.247927	-0.0121117	-0.426432	0.0882773	-0.125888	-0.357659	-0.370005	0.392647	0.0652966	-0.244019	0.0060466	0.185486	-0.0552315	0.115166	0.0224743	0.0773797	-0.0614206	-0.129987	-0.234652	0.149129	-0.137838	-0.143947	-0.0258232	-0.29161	-0.231667	-0.382514	-0.473731	-0.484267	-0.502546	-0.282597	0.0889556
-0.232057	-0.208344	0.100843	-0.32469	-0.413096	-0.159009	0.0119249	-0.43047	-0.094033	-0.124613	-0.559537	-0.361694	-0.678511	-0.262555	-0.298655	-0.262261	-0.00955338	-0.215915	-0.0657477	0.214747	-0.252793	-0.209328	-0.117224	0.390228	-0.273064	-0.193074	-0.275874	0.29443	-0.101784	0.081067	0.133432	-0.12614	0.339365	-0.117693	0.177854	-0.0998654	-0.295447	-0.502199	0.592158	0.0867838	-0.0547969	0.223917	-0.309842	-0.393766	-0.494597	-0.141494	-0.400987	-0.556457	-0.299578	0.0764222
0.0676387	-0.0218923	-0.0623242	-0.264634	0.289244	0.494672	0.761541	-0.284897	-0.2189	0.20063	-0.385639	-0.134334	1.69386	0.569685	0.787767	0.370388	0.0124972	-0.0950497	-1.18718	-0.717193	-0.32686	-0.0759153	-0.165726	0.252052	0.399663	0.130931	0.0323829	-0.0299563	0.0604624	0.304745	0.0361869	0.353436	0.626205	0.407951	0.514198	0.473735	-0.302867	0.0833836	0.213627	0.0716254	0.276437	-0.0328019	-0.647106	-0.339637	-1.23674	0.246591	-0.151811	-0.45336	-0.183376	0.442333
0.259303	0.317651	0.0747794	0.429857	0.445939	0.824483	0.135272	0.257735	-0.191162	0.348572	0.498047	-0.0980114	0.470094	0.423955	0.437228	0.1956	0.263035	0.0427844	0.450697	0.379732	0.343351	-0.531636	0.126576	-0.141653	-0.32072	-0.376002	0.276913	-0.480317	-0.471729	-0.230719	-0.326281	-0.049666	-0.333007	0.111031	0.260146	-0.250852	-0.392061	-0.0759609	0.00561564	-0.123717	-0.401673	-0.55	-0.385827	-0.344721	-0.305699	-0.421535	-0.173547	-0.141001	-0.0730745	-0.191491
-0.670681	-0.980825	-0.459675	-0.457019	-0.641604	-0.392554	-0.330411	-0.650227	-0.887126	-0.696026	-1.39779	-0.917161	-0.273448	-0.769403	-0.327294	-0.829229	-1.22935	-0.763171	-0.73622	-0.404802	-0.934593	-0.722039	-0.774478	-0.739107	-1.52367	-0.238374	-0.48459	-1.2194	-0.490233	-0.207794	-1.04689	-0.416231	-0.564222	-0.921527	-0.391361	-0.168252	-0.583095	-0.592658	-0.866752	-0.357899	-0.520956	-1.14608	0.0680517	0.247685	-0.303703	-0.171823	-0.0090161	-0.429848	-0.00275814	0.565987
0.348119	0.40163	0.111432	0.385597	0.203013	0.647913	0.142348	1.01913	-0.0562662	0.0335111	1.61772	0.535754	-0.343678	0.297602	0.477988	0.170951	0.651683	0.302173	0.279887	0.484499	0.41186	0.605779	-0.0276897	0.186754	0.221444	-0.545003	-0.389829	0.268315	-0.591527	-0.858227	0.585924	-0.363289	-0.609442	0.770702	-0.477804	-0.149233	-0.191096	-0.324473	0.164271	0.223052	-0.233617	0.478506	0.419323	0.0677764	-0.604323	-0.0112099	-0.260117	-0.382306	0.123799	0.232906
-0.749426	-0.561154	-0.448784	-0.724683	-0.485297	-0.476177	-0.850637	-0.475194	-0.518329	-1.03348	-1.03454	-0.623643	-0.689823	-0.466795	-0.577939	-0.921226	-0.388846	-0.244634	-0.410543	-0.389489	-0.0157242	-0.0342933	0.139993	0.219339	0.396269	-0.0565062	-0.420337	0.482229	0.232292	0.180657	0.177216	0.184978	0.463309	0.351628	-0.0274397	-0.245198	0.385817	0.272979	0.3639	0.550704	0.204767	0.452174	-0.36924	-0.541933	0.328492	-0.352713	0.225892	-0.331409	-0.259236	-0.412654
-1.01747	-0.976872	-1.03466	-0.607001	-0.422424	-0.767143	-0.714326	-0.882518	-0.427033	-1.3499	-0.649503	-0.392535	-1.63702	-0.920352	-0.31964	-1.11957	-0.605859	-0.087856	-0.517111	-0.301604	-0.319676	-0.869306	0.196859	0.190678	-0.12803	0.898015	1.46116	0.626112	0.965913	0.650673	0.655535	1.6241	1.81803	0.622274	1.44694	0.983824	1.65718	0.162855	1.49267	0.148088	0.248413	0.293253	-0.812232	-1.12299	-0.407038	-0.482492	0.245617	-0.376733	-0.909499	-0.572287
-0.144265	0.23585	0.0419438	0.448373	0.129745	0.433494	0.0922074	0.335483	-0.0437054	0.234501	-0.04375	-0.0110645	-0.00316296	0.0788831	0.229219	0.0164963	-0.117662	0.290189	0.733007	0.370945	0.612116	0.0106367	0.0824301	0.0129261	0.328607	0.147828	0.237197	0.690998	0.100574	0.400429	0.281787	0.528971	0.538936	-0.093602	0.717737	0.488515	-0.111804	-0.0245459	0.618427	0.892741	0.852718	0.94875	-0.0706786	-0.539184	-0.174084	-0.11466	-0.0246486	-0.0833705	-0.121596	0.156008
-0.354169	-0.506968	0.0271541	-0.294916	-0.672497	0.010923	-0.0712393	-0.33692	-0.382833	0.0794293	-0.363197	-0.684758	0.41186	-0.765768	-0.522012	-0.429906	-0.741155	-0.6293	-0.721135	-0.155598	-0.62451	-0.371292	0.373732	1.07176	-1.43203	-0.123906	0.764006	-0.466477	0.214373	0.849919	0.0650208	0.881273	0.664392	0.0984196	0.517729	0.0829751	0.506196	-0.128787	0.115566	0.479334	-0.156788	0.394624	-0.527928	-0.388469	-0.850142	-0.0315185	-0.491227	-0.349309	0.00762616	1.06012
-0.452353	-0.653832	-0.379526	-0.3454	-0.29373	0.090718	-0.261569	-0.410793	0.247442	-0.541009	-1.54557	-0.486368	-0.488552	-0.420839	-0.172701	-0.221606	-0.701013	0.0652966	-0.432182	0.0124972	-0.211331	0.262433	0.428893	0.522558	-0.0655816	0.170694	-0.0869057	-0.0967457	0.160404	0.413811	-0.429557	-0.0768432	0.134089	-0.0335695	0.332622	0.00388999	0.811471	0.316841	0.135141	0.881743	0.550507	0.435735	0.172616	0.508226	0.349818	0.0439044	0.212383	0.0150693	0.320658	-0.131803
0.245252	-0.0852518	-0.0553514	0.370945	-0.74077	0.0409626	0.0734089	-0.0300593	0.143002	0.0167816	-0.57115	-0.00397285	-0.383718	-0.760602	-0.737038	-0.0610443	-0.699443	0.124725	-0.0978415	-0.119432	-0.208028	-0.35275	-0.464106	0.269153	-0.243557	NaN	-0.425191	0.365021	0.23952	0.32112	0.206143	-0.130839	0.204391	-0.277796	-0.0844409	NaN	-0.207494	-0.804048	0.0174944	-1.03018	-0.203269	-0.457316	-0.23099	-0.134825	0.20989	-0.487864	-0.0824536	0.195221	-0.290621	0.202763
-0.305325	-0.519756	-0.150609	-0.0714213	-0.446364	-0.44841	-0.198477	0.00144204	-0.597169	-0.162703	-0.310898	-0.530239	-0.138584	-0.524749	-0.507419	-0.194559	-0.412328	-0.492018	-0.0280721	-0.101428	-0.322018	0.323428	0.299714	-0.00618795	0.0867838	0.194213	0.0117819	-0.101412	0.508226	-0.306609	-0.187987	-0.0210137	-0.1202	-0.00955338	0.246834	0.148218	0.141956	0.0333701	-0.183982	-0.0394735	0.0312541	0.135272	0.0863761	0.234501	0.283685	0.191184	0.0794293	0.219711	-0.0755505	0.137635
0.508226	0.742265	0.819832	0.556405	0.620023	0.333653	0.394075	0.344601	-0.180315	1.08773	1.33777	0.797428	0.273695	0.600175	0.749577	0.193078	0.611645	0.197991	-0.289686	-0.421496	-0.0428431	-0.824673	-0.343732	-0.467853	-0.0131159	-0.612461	0.121015	-0.470889	-0.449217	-0.684109	0.223917	-0.45334	-0.274844	-0.0952963	-0.361843	-0.287888	-0.523981	-0.162638	-0.374356	-0.776701	-0.617654	-0.592223	-0.175143	-0.439931	-1.18521	0.0824301	-0.66534	-0.537026	-0.365314	0.290071
NaN	NaN	NaN	0.457752	NaN	NaN	NaN	NaN	NaN	NaN	NaN	NaN	NaN	NaN	NaN	NaN	NaN	NaN	-0.187674	NaN	-0.301053	-1.17612	-0.800023	NaN	NaN	-0.44232	NaN	0.253021	-0.420762	0.0100636	0.0209111	0.309875	0.528771	NaN	0.0912598	-1.15348	-0.253962	NaN	NaN	-0.509019	NaN	NaN	NaN	NaN	NaN	NaN	NaN	NaN	NaN	NaN
0.547943	0.680864	0.706199	0.787432	0.711583	0.138421	0.332278	0.397365	0.373286	0.67437	0.815002	0.673376	0.641269	0.738638	0.429964	0.17594	0.21176	0.243303	0.80925	0.755999	0.558758	-1.20889	-1.28142	-1.19836	-1.09265	-1.17192	-1.09619	-1.52313	-1.15911	-1.68785	-1.17338	-1.13426	-1.42837	-1.40618	-1.03171	-0.789312	-0.897167	-0.951345	-1.27953	-0.901823	-1.22115	-1.22368	-0.201112	-0.162283	-0.251848	-0.42876	-0.111352	-0.2043	0.0200577	-0.332498
0.245131	0.574925	0.368712	0.253989	0.451224	0.46425	NaN	-0.193255	0.401303	NaN	0.0820213	NaN	NaN	0.394404	0.501006	0.348459	0.757621	0.24245	0.680864	-0.329015	-0.0558762	NaN	-0.133448	-0.512864	0.359971	0.262433	1.03935	-0.122099	-0.237864	0.521151	-0.0118643	0.267116	0.372395	0.410558	-0.154988	0.689478	0.129613	-0.0755505	0.0122111	0.552475	0.370834	0.427499	-0.713545	-0.622799	NaN	NaN	0.0739573	-0.0532991	-0.223795	-0.179302
0.0851526	0.277033	0.23585	0.289126	0.183963	0.804962	0.242572	0.315334	0.572211	-0.0585781	-0.199355	NaN	0.167358	0.234869	0.321928	0.00619029	0.147697	-0.118774	0.682034	0.539333	0.402722	0.225275	-0.00429115	-0.090035	0.0697022	0.134221	-0.237592	0.576087	0.211137	-0.324816	0.399007	-0.212868	-0.0918019	0.437228	0.300299	0.227125	0.206018	-0.0137274	-0.240895	-0.429226	NaN	-0.0944488	0.409364	0.214125	0.145612	0.00619029	0.059909	NaN	-0.0571215	0.1995
0.392977	-0.468132	NaN	NaN	NaN	1.64952	-0.237983	NaN	NaN	NaN	-0.200598	NaN	NaN	NaN	0.694301	-0.301319	NaN	0.865048	NaN	NaN	0.47467	-0.0975482	NaN	NaN	-0.15711	NaN	-0.743883	NaN	0.436802	NaN	0.179511	NaN	-0.406465	NaN	NaN	NaN	-0.508362	NaN	NaN	NaN	-0.220177	-0.686824	-0.0710878	NaN	NaN	NaN	-0.0126792	NaN	0.294077	-0.0169352
0.161565	0.335826	0.374622	0.091666	0.431463	0.498557	0.506399	0.299596	0.295958	0.267835	0.660655	0.299362	0.472488	0.974383	0.54092	0.465713	0.0813396	0.100305	0.942458	0.458592	0.00575919	0.360308	-0.212099	0.18916	0.368377	0.0381553	-0.553214	-0.0069851	-0.106265	0.0282862	0.303576	0.520045	0.394295	0.552574	0.635708	0.342782	-0.47686	0.0312541	-1.17208	-0.00484117	0.0615688	0.0918014	-0.426858	-0.0653099	-0.254702	0.122474	-0.272559	-0.637895	-0.302191	0.348686
0.457226	0.459746	0.625364	0.26135	0.476641	-0.0200624	0.225028	0.287827	0.440952	0.517528	0.0947765	0.610228	0.573375	0.690998	0.335255	0.310224	0.442545	0.306729	0.413811	0.724738	0.380951	-0.439481	-0.837429	-1.32344	-0.768346	-0.73574	-1.42063	-0.454466	-0.76092	-0.613123	-0.422578	-0.925659	-1.09987	-0.936967	-1.34799	-1.33181	-1.17	-0.962885	-1.47229	-0.836295	-0.761629	-1.5547	-0.23321	-0.297183	-0.292793	-0.117099	-0.134525	-0.413211	-0.264079	0.18612
-0.666897	-0.723348	-0.595119	-0.492342	-0.465082	-0.682858	-0.371534	-0.330411	-0.43571	-0.765401	-0.83182	-0.544961	-0.920188	-0.537675	-0.933656	-0.2803	-0.332353	-0.311614	-0.657491	-0.960019	-0.515872	0.539729	0.0600474	-0.327728	0.184217	0.356932	0.202637	0.287945	0.478713	-0.011617	0.0292761	-0.0173587	0.0289935	-0.0214675	-0.405451	-0.54515	-0.139283	0.32008	-0.865805	0.167743	-0.0963447	-0.0529997	-0.0606982	0.147567	0.276556	-0.251796	-0.147458	-0.140666	-0.105349	-0.273413
-0.903091	-0.863914	-1.1256	-0.783266	-0.623132	-0.618384	-0.959346	-1.13844	-0.555736	-1.38953	-1.85001	-0.931315	-1.36153	-0.426625	-0.577939	-0.863546	-1.05502	-0.502689	-0.724373	-0.769945	-0.384508	0.0594937	-0.10002	-0.464624	0.16954	0.165044	-0.413942	0.389236	0.276437	0.644041	0.331935	0.640343	0.742265	0.523361	0.752834	0.40294	0.0563061	0.189414	-0.086967	0.461738	0.336969	-0.339071	-0.162283	-0.223306	-0.0797219	-0.323317	-0.0424865	-0.446148	-0.131329	-0.521038
-0.0839821	-0.151394	0.196481	-0.26906	-0.342525	0.382612	0.064469	0.187894	-0.321009	-0.357511	-0.408397	-0.481042	0.282855	-0.396536	-0.0614959	0.209141	-0.0755808	-0.581994	0.182819	0.157044	-0.724421	0.425996	0.203264	0.220578	0.320658	0.100305	0.0593554	-0.190158	0.169797	-0.175192	0.0183493	0.072586	-0.42876	0.193709	0.179256	0.46801	0.0721745	0.492827	-0.189779	0.45607	0.271187	0.440952	0.293017	0.682034	-0.0291317	0.304044	0.249627	0.748805	0.168514	0.883699
-0.0899428	-0.320702	0.138028	NaN	-0.131629	0.280719	NaN	NaN	-0.435885	0.268554	NaN	-0.300839	-0.92544	NaN	-0.210646	NaN	NaN	NaN	0.0738203	-0.0616163	-0.761898	0.38228	0.855192	0.495183	0.0968015	-0.163833	0.87743	NaN	0.79776	-0.0199601	0.167872	0.332278	0.252173	0.257856	0.497944	0.439464	-0.221035	0.370611	0.545079	-0.0569864	-0.260169	0.701327	0.272143	0.442864	0.0237521	0.151989	NaN	-1.05409	-0.480961	-0.610896
0.578601	0.651132	0.91242	0.449112	0.411426	0.695549	0.490775	0.695905	-0.0909105	1.36008	1.25381	0.62368	1.53027	0.955462	0.499374	1.42336	0.735955	0.197865	1.19868	0.355467	0.139076	-0.346647	0.0180643	-0.112459	0.0697022	-0.0520572	-0.0471894	NaN	-0.332062	-0.355738	-0.100809	-0.263421	-0.539415	0.395063	0.19862	0.145743	-0.66486	-0.0693308	-0.0104686	-0.480015	1.53496	-0.310307	0.00662125	0.044464	-0.630796	-0.00772461	-0.244189	-0.709033	0.16723	0.598079
0.391328	0.486766	0.768925	0.0549179	0.140517	0.282143	0.0837921	0.345964	-0.0722856	0.385155	1.18631	1.06309	0.995304	0.323197	0.238542	-1.20357	-0.196525	0.105812	0.0918014	0.409038	0.805127	0.27453	0.758389	NaN	0.273337	0.696261	0.277271	-0.192315	NaN	NaN	0.122606	0.0612924	0.369494	-0.404057	0.259423	1.07717	0.531668	-0.0114571	0.512783	0.871213	-0.402931	0.151729	0.0147838	NaN	0.120883	NaN	0.645886	1.14841	0.61438	0.329985
0.105678	-0.227354	0.248899	0.264597	-0.182148	-0.00500037	0.026021	0.171463	-0.248416	0.16954	0.0582473	-0.101877	0.0802483	0.0321009	-0.179809	0.341644	-0.373159	-0.380183	0.158466	0.101112	-0.341994	0.364797	0.427714	0.327457	0.290071	-0.109592	0.485839	-0.0523713	0.152638	-0.202157	0.0677764	-0.166875	-0.068559	-0.121157	0.0363276	0.1149	-0.365239	-0.197881	-0.0339387	-0.000274166	0.160017	0.55768	0.41186	0.527471	0.433173	0.377957	0.128029	0.351855	0.358621	0.453122
-0.109452	-0.110433	0.390668	-0.10855	0.0298416	0.057277	-0.317714	0.304745	-0.0844256	-0.596492	-0.877818	-0.47319	0.0426443	-0.146388	-0.150865	-0.335554	-0.169453	-0.296616	0.431248	0.464773	0.125651	0.227002	0.571046	0.300534	0.371169	0.1396	0.356482	-0.0135818	0.214622	0.0343565	0.0662615	0.211386	0.226509	0.207143	0.33411	0.66939	0.182438	0.619178	0.492109	0.622556	0.461529	0.526069	0.0961269	0.253142	0.557484	0.184598	0.0485151	-0.259564	0.257252	-0.0240617
-0.38694	0.00288247	0.377734	-0.314159	0.334911	0.117828	-0.323913	-0.0312383	0.472488	-0.668364	-0.566955	-0.30902	-0.353174	0.0747794	-0.0322559	0.164529	0.148609	-0.467693	-2.89e-05	-0.0732871	0.0487942	-0.517895	-0.62901	0.571434	-0.460211	-0.47909	-0.503834	-0.867278	-0.719923	-1.25925	-0.175029	-0.848817	-0.937851	-0.141971	-0.755649	0.090718	0.110096	-0.475074	-0.340605	-0.196079	-0.46905	-0.18554	0.500292	0.377957	0.349479	0.591584	0.384381	0.325386	0.295958	0.256407
0.878294	1.0606	0.445515	-0.247114	-0.28597	0.474877	0.563256	0.925848	0.145482	1.15821	2.1136	1.03111	1.1415	0.277033	0.697952	0.80331	1.75095	0.0621218	0.0316775	-0.0373399	-0.16929	-0.245386	-0.279827	0.321005	-0.545382	-1.45938	-0.141478	-0.611182	-1.28374	-1.67443	-0.439578	-1.04088	-1.26268	-0.213705	-1.0952	-0.341574	-1.96798	-0.435085	-0.498851	-0.665821	-0.72867	-0.150369	0.481196	0.364909	-0.483864	0.181039	-0.395587	0.000432815	0.115965	1.09024
0.122871	NaN	-0.481183	NaN	-0.46333	0.176323	-0.135808	NaN	NaN	0.303342	NaN	NaN	NaN	NaN	NaN	-0.612924	NaN	NaN	NaN	NaN	-0.187871	NaN	NaN	-0.219102	-0.800651	NaN	-0.609156	0.262072	NaN	0.63951	0.0462816	0.572502	0.143785	-0.0940793	NaN	NaN	NaN	NaN	NaN	-0.98985	NaN	NaN	0.00920381	NaN	NaN	NaN	0.376846	NaN	NaN	NaN
0.914335	1.03344	1.0251	0.866631	1.00755	0.449007	0.859731	1.00058	0.731618	1.29466	1.42503	1.44874	1.19931	1.18231	0.985573	0.879941	0.877273	0.363788	0.868687	0.960956	0.698485	-0.501484	-0.646948	-0.469729	-1.13819	-1.26569	-0.830306	-0.925577	-0.7427	-0.756892	-0.460846	-0.59586	-0.874137	-0.601081	-0.809297	-0.763538	-1.05293	-0.840577	-0.477763	-0.394126	-0.636593	-0.714113	-0.391342	-0.402931	-0.60049	-0.699419	-0.599659	-1.15875	-0.655103	-0.174963
-0.0843185	-0.385639	-0.20553	-0.157174	-0.399064	-0.0645705	-0.0591643	-0.49419	-0.34225	0.255803	-0.454664	-0.734635	1.16884	-0.284634	-0.120577	0.0210533	-0.151715	-0.56781	-0.61741	-0.163123	-0.501974	-0.489018	-0.284247	-0.486489	-0.456128	-0.333352	-0.898431	-0.474352	-0.389678	-0.219505	-0.141112	0.0791561	0.0773797	-0.293819	0.295135	-0.497853	-0.743279	-0.62029	-1.2738	-0.381461	-0.0396811	-0.642189	-0.425346	-0.590506	-0.684272	-0.0997727	-0.391191	-0.579254	-0.280562	0.44074
0.132116	-0.308519	0.110497	-0.0856651	-0.226021	-0.182606	0.0856966	0.174023	-0.25398	0.149389	-0.330883	-0.244172	0.235482	-0.117928	-0.715557	0.296311	-0.265743	-0.406656	0.338567	-0.00736207	-0.36924	0.0923428	0.318346	-0.415538	0.0738203	-0.289933	-0.0384063	0.0731348	0.105812	-0.219774	-0.0508311	0.167486	-0.118179	0.348912	0.204266	0.193204	-0.219068	0.095587	-0.15125	-0.0397552	-0.143166	0.166972	0.0972062	0.421695	0.227371	0.479851	0.0340749	0.452912	-0.0154909	0.416299
-0.374542	-0.174572	-1.45328	-0.365035	-0.78697	-0.520563	-0.00927745	-0.013509	-0.358861	-0.776059	-0.153559	-0.279144	NaN	-0.565801	-0.181853	-1.21833	0.323082	-0.0298974	-0.77638	-0.816291	-0.311847	-0.21496	-1.08924	-0.394676	-0.314374	0.142217	-0.490456	-0.279984	-0.491389	-0.635472	0.0226164	0.165687	-0.487905	0.173511	-1.0115	-0.87139	-0.825977	-0.455416	-0.467374	-0.408416	-0.510704	-0.719305	-0.00804374	NaN	0.136323	-0.0986291	0.179384	0.339137	-0.391077	-0.536629
-0.681677	-0.573553	-0.316834	-0.649616	-0.432708	-0.745745	-0.651654	-0.619625	-0.535039	-1.45206	-1.15894	-0.763171	-0.788415	-0.378794	-0.606188	-0.495471	-0.71397	-0.668478	-0.259616	-0.379151	-0.553426	0.103397	0.382723	0.583808	0.101247	0.495798	0.456596	0.119688	0.497944	0.404249	0.000576887	0.227495	0.478092	0.396269	0.492827	0.60862	0.729183	0.525467	0.626673	0.71079	0.397036	0.465191	-0.0838597	-0.120435	-0.034116	-0.0687406	0.0394191	0.282143	0.063779	-0.423391
-0.191508	-0.467833	-0.0312383	-0.294615	-0.483723	0.140255	-0.144712	0.176195	-0.333607	-0.0516084	-0.128519	-0.367955	0.332393	-0.297573	-0.393236	-0.0433783	-0.373346	-0.200913	-0.51773	-0.0549917	-0.475836	-0.172783	0.231432	0.482538	0.0617071	-0.195418	0.342782	-0.135079	-0.0716334	-0.258546	-0.196591	-0.0102506	-0.111711	-0.0333185	0.414785	0.132774	-0.318218	0.018919	0.358959	0.0311129	0.362217	0.133958	-0.0723159	-0.0744107	-0.281597	0.110229	-0.278846	0.0479571	-0.159428	0.446045
0.208018	0.234379	0.497944	0.098689	0.398898	0.102188	0.102188	0.231555	0.208392	0.277985	0.204391	0.275603	0.0550568	0.363788	0.459012	0.474877	0.230818	0.129613	0.572114	0.445621	0.418028	-0.149377	-0.349916	-1.04826	0.0795658	-0.197848	-0.850402	-0.333989	-0.21927	-1.4112	-0.103286	-0.344996	-0.997665	0.130799	-0.210179	-0.0485912	-0.156	-0.17119	-0.78702	-0.204815	-0.0748817	-0.605376	0.612494	0.272023	0.250355	0.560128	0.327687	-0.085956	0.571337	0.205017
-0.0431999	-0.245848	0.0352017	-0.0680447	-0.251127	-0.263352	-0.0132323	-0.16681	-0.193057	-0.620845	-1.00309	-0.198825	-0.427964	0.00331442	-0.318002	-0.0346775	-0.410352	-0.135031	-0.072058	-0.00781167	-0.346023	-0.677841	0.238909	-0.245198	-0.612748	-0.197219	-0.479854	-0.46915	-0.00520307	0.0301242	-0.318002	-0.0303687	0.223052	-0.584349	0.487589	0.165944	0.580821	0.151469	0.0506061	0.118094	-0.187149	-0.176952	0.0589399	0.151599	0.575215	0.0893625	0.248535	0.0836559	0.259544	0.0739573
-0.92607	-1.05589	-0.498729	-0.810941	-0.478728	-0.464504	-0.873291	-0.938127	-0.632674	-1.48261	-1.33483	-0.645593	-1.06957	-0.459794	-0.399236	-0.962801	-1.04472	-0.660224	-0.707831	-0.473991	-0.508424	-0.282667	0.264597	0.125651	0.128689	0.0772429	0.132248	-0.582188	0.404685	0.0571383	-0.350136	0.103531	-0.222734	-0.190322	0.441165	0.577634	0.450802	0.32008	0.29901	0.486251	0.197865	0.319965	-0.393065	0.268315	-0.276415	-0.148305	-0.149633	-0.249188	0.126576	-0.074517
0.769095	1.08447	0.831877	0.967759	1.1238	0.454597	0.80033	0.99458	0.583712	0.817869	1.80037	1.56345	0.952184	1.36003	1.08936	0.791356	1.09889	0.60985	0.457437	0.536948	0.596744	-0.704653	-0.221371	-0.37357	-1.36071	-0.873265	0.165172	-0.877659	-0.736725	-0.517854	-0.525081	-0.625534	-0.764371	-0.755892	-0.602175	-0.421283	-0.81355	-0.757843	-0.0475621	-0.735452	-0.781777	-0.140905	-0.753677	-0.654944	-1.13014	-0.760406	-0.882784	-0.93305	-0.960553	-0.549071
-0.271722	0.220082	0.129349	-0.156499	0.305329	0.0997664	0.21661	-0.395986	-0.0621735	-0.440694	-0.318974	-0.414518	-0.282597	-0.466138	-0.217541	-0.375908	-0.514841	-0.27701	-0.169517	0.124857	-0.304149	-0.417926	0.397474	0.0342158	-0.811878	-0.415961	-0.0205453	-0.147793	-0.388035	0.347892	0.0890913	-0.262088	0.1595	-0.157802	0.111432	0.288299	-0.562091	-0.468371	-0.468292	-0.234991	-0.493479	-0.565631	-0.339163	-0.454427	-0.481908	-0.203087	-0.311614	-0.374879	-0.430373	0.861082
-0.589768	-0.516182	-0.613873	-0.677241	-0.440479	-0.278234	-0.606144	-0.732716	-0.195649	-1.09866	-1.6925	-0.515563	-0.986559	-0.582534	-0.506414	-0.385658	-0.656649	0.0241777	-0.0691492	-0.311488	-0.299312	0.336626	-0.0290433	-0.534099	0.307428	-0.167037	-1.22688	-0.325612	-0.187773	-0.789611	-0.0669864	-0.5985	-0.54515	-0.163268	-0.617897	-0.1882	-0.348923	-0.289386	-0.739252	-0.121345	0.312781	-0.210713	0.670659	0.560324	0.315914	0.669027	0.350271	0.241474	0.756853	0.0100636
-0.129844	-0.376189	0.0193461	-0.141255	NaN	-0.210279	0.227248	0.0287106	-0.573617	0.0612924	0.0432046	-0.350394	0.408277	-0.415095	0.353662	-0.340276	-0.586601	-0.395264	-0.629032	-0.135364	-0.236538	-0.382758	NaN	0.635615	-1.61816	-0.640591	1.37785	NaN	-0.251882	0.498761	-0.0548418	-0.110277	0.31313	0.178746	NaN	NaN	-0.312187	-0.700146	-0.239447	NaN	NaN	0.190931	-0.31991	-0.44281	NaN	0.0119249	-0.634084	-0.260549	NaN	1.89286
-0.644149	-0.425637	-0.758331	-0.383228	-0.145095	-0.701107	-0.774478	-0.433019	-0.246413	-0.406981	-0.509142	-0.291239	-0.569308	-0.270608	-0.244873	-0.712079	-0.391815	-0.793657	-0.444302	-0.636706	-0.722182	-0.0594649	-0.701975	-0.804476	-0.107508	-0.0983511	-0.993522	-0.00542031	0.0727232	-0.799019	-0.122272	0.168514	-0.281421	-0.488593	0.196481	-0.29168	-0.48558	0.0661237	-0.517833	-0.497832	-0.0108028	-1.00407	-0.42461	-0.582836	-0.528407	0.0881415	-0.80826	-0.423101	-0.430587	-0.482896
-0.271496	-0.385978	NaN	-0.551184	-0.429401	NaN	-0.251642	NaN	NaN	0.452912	-2.04555	NaN	0.503857	NaN	NaN	NaN	NaN	-0.467693	NaN	NaN	NaN	1.44191	-0.95316	-0.463967	0.195096	-0.270104	-1.28462	0.728399	-0.853058	-0.445519	1.35044	-0.524541	-0.456187	0.648649	0.197362	NaN	NaN	0.255924	-0.791308	-0.929831	-0.917325	-1.10535	0.847035	NaN	NaN	0.0899048	-0.317013	-0.489058	0.214249	0.0897694
0.250234	0.0192037	0.216734	0.0762854	0.285816	0.168	0.517528	-0.296509	0.0299829	0.119024	-0.570679	-0.00750711	0.328492	0.265077	0.154842	-0.0481885	-0.419623	-0.0429918	-0.929913	-0.0976408	-0.32036	-0.32896	-0.642459	-0.487702	-0.0162056	-0.0956816	-0.64451	0.253505	-0.0831412	0.448795	0.187134	0.505485	0.437654	0.165687	0.148869	-0.279984	-1.09326	-0.705429	-0.329558	-0.609993	-0.283597	-0.334917	-0.325431	-0.353561	-0.302867	0.222434	0.0321009	0.158983	-0.0717396	0.129349
-0.443262	-0.346665	-0.0250302	-0.162396	-0.687451	-0.135396	0.0082	-0.29635	-0.584804	0.0230425	-0.0881013	-0.647987	0.199751	-0.475676	-0.0896511	-0.747609	-0.690381	-0.302707	-0.746398	-0.227979	-0.609971	-0.475134	0.024036	0.441377	-1.08525	-0.599244	0.848638	-0.078716	0.0820213	0.565207	-0.106576	-0.0373992	0.193961	0.0298416	-0.376508	-0.314876	-0.548037	-0.557348	0.124063	-0.333116	-0.0896357	0.0244615	-0.340861	-0.480176	-1.1537	-0.190125	-0.502567	-0.721611	-0.320198	1.20351
0.29725	0.539233	0.127237	0.254473	0.184344	0.240131	0.0361869	0.311154	0.309293	-0.18636	-0.0425608	0.391658	0.0661237	0.432425	0.211261	-0.00795675	0.0610158	0.295958	0.609755	0.364236	0.472696	-0.302831	-0.305931	-0.3261	-0.664334	-0.429168	-0.606035	-1.13574	-0.694345	-0.632204	-1.11801	-0.586428	-0.585908	-1.02715	-0.441732	-0.49415	-0.0823772	-0.397695	-0.478708	-0.103519	-0.452392	0.55562	0.633478	0.643302	0.571337	0.406972	0.600841	-0.260359	0.701505	0.373286
0.154065	0.191563	0.652326	-0.225599	0.422233	-0.0830037	0.0347792	0.621431	-0.602219	-0.28604	-0.0865074	-0.438561	0.915636	0.192573	-0.43226	0.0732718	0.0575542	-0.738072	0.470927	0.800662	-0.152244	-0.00423328	0.073546	0.496718	-0.327547	-0.44387	0.219958	-0.485135	-0.323245	-0.693504	-0.428178	-0.457276	-0.0344263	-0.185737	-0.624977	-0.0273514	-0.0551116	0.0542234	0.276675	0.278104	-0.0932018	0.652876	0.132116	0.217975	0.453333	-0.411464	-0.128882	-0.0634544	0.248778	0.500088
-0.296811	-0.718925	-0.308591	-0.338196	-0.743279	-0.374299	-0.148993	-0.401749	-0.460648	-0.00471089	-0.236928	-0.462694	0.0844725	-0.549768	-1.01098	-0.498505	-0.611094	-0.383868	-0.351755	-0.488249	-0.908415	-0.358472	-0.00400182	0.330788	-1.21471	-0.325756	0.542407	-0.0149223	-0.37021	0.888928	-0.0963447	-0.0931555	0.331591	0.0600474	-0.457772	-0.0969155	-0.814869	-0.305343	0.138814	-0.566528	-0.775169	-0.0847009	-0.138569	-0.30668	-0.744173	0.0781998	-0.375235	0.227618	-0.25596	1.20477
0.0816123	0.727877	0.260387	0.542109	0.606916	1.12035	0.287354	0.392757	0.890252	0.332737	0.670387	0.117695	0.372061	0.706022	0.562377	0.343692	0.306962	0.811471	0.52095	0.287118	0.801407	-0.202904	0.0938305	-0.167993	-0.458465	-0.240282	0.539134	0.0515809	-0.298282	-0.0271456	0.127369	-0.131313	-0.0343819	-0.016191	-0.118038	0.344033	-0.0122717	0.0255958	0.132906	-0.232447	0.110497	0.482745	-0.368123	0.228234	0.214871	-0.327765	0.024887	0.244278	-0.447879	0.262794
0.838911	0.676809	0.842456	0.891341	0.403377	0.680864	0.625831	1.07526	0.447949	0.651775	0.753177	0.551196	0.526369	0.635058	0.370276	0.689568	0.508226	0.36087	0.904349	0.781066	0.552771	-0.298566	-0.200283	-0.179237	-0.124928	-0.216652	0.190172	-0.22159	-0.392989	-0.402645	-0.198427	-0.317391	-0.150177	0.0720372	0.193709	0.280125	-0.0417438	-0.167086	-0.39779	-0.237558	-0.373252	-0.345564	-0.12975	-0.0642838	-0.436471	-0.358343	-0.379263	0.1595	-0.336082	-0.0643592
0.524966	0.43328	-0.100175	-0.451544	0.120086	0.292664	0.262674	0.451435	-0.250869	1.23554	1.16421	0.308244	0.610133	-0.145956	-0.236317	0.794437	0.272262	0.245617	-0.457772	-0.816139	-0.458822	-0.275891	-0.891295	-0.708302	0.0837921	-0.930545	-1.2667	-0.27364	-0.40194	-1.41488	-0.00174668	-0.774602	-1.23077	-0.0924324	-0.819521	-1.00891	-1.41677	-0.287994	-1.12759	-1.44308	-0.715462	-1.18981	0.28558	0.0617071	-0.26086	-0.165936	-0.672566	0.0827026	0.190299	0.327802
-0.263993	-0.0649779	0.243669	0.0871912	0.0579701	-0.0389249	-0.182459	0.157173	-0.779695	-0.691523	-0.762632	-0.396176	-0.498912	0.119954	-0.0696942	-0.163801	-0.385168	-0.246259	0.475293	0.271784	-0.00882739	0.32987	0.710702	0.734655	0.340847	-0.248434	0.463936	0.0399806	0.562767	-0.0679993	-0.057737	0.273934	0.54409	0.0935602	0.630592	0.940505	0.748633	0.797511	0.689031	0.520548	0.223175	0.690015	-0.15946	0.483261	0.300299	0.0287106	-0.0347366	0.403486	0.312549	0.314406
0.0567222	-0.011617	-0.197004	-0.0373251	-0.00375591	-0.220648	0.267116	0.0927488	-0.0356827	0.314406	-0.297396	-0.269147	0.478609	-0.13603	-0.462157	0.373954	-0.252484	-0.0836762	0.339594	-0.1229	-0.37243	0.138159	-0.241236	-0.438855	0.392647	-0.0716486	0.0353423	0.492109	0.141825	-0.155791	0.332278	0.0082	-0.0218776	0.284277	0.00805652	0.0712136	-0.179041	0.197991	-0.0898354	-0.232006	-0.059525	-0.545066	-0.00570993	0.0712136	0.226878	-0.0596603	-0.225346	0.699729	0.154194	0.307662
0.758985	0.792855	0.71079	0.950468	1.02744	0.570851	0.695549	0.867185	0.605874	1.19673	1.44663	1.5209	1.0054	1.38106	0.848638	0.963252	0.982218	0.700262	0.871528	0.768332	0.554834	-0.559218	-0.178404	0.304511	-0.992977	-0.666279	0.010923	-0.714397	-0.952489	-0.417964	-0.593746	-0.637648	0.0614305	-0.258477	-0.499524	0.177471	-0.246464	-0.805686	0.164014	-0.101645	-0.477301	0.560422	-0.600971	-0.149681	0.0786098	-0.247971	-0.453953	0.0843364	-0.731494	-0.717572
-0.848037	-0.942418	-0.668088	-0.991886	-0.848245	-0.821381	-1.02058	-1.06019	-0.572029	-1.26559	-1.4456	-1.04115	-1.02386	-0.65649	-0.803494	-0.880046	-1.09416	-0.456861	-0.76273	-0.685106	-0.757745	0.213503	-0.0307813	-0.0763716	0.204892	0.415218	-0.352547	0.13014	0.0882773	0.152378	0.0339339	-0.339674	-0.0886229	0.067501	0.101112	0.0264459	0.177854	0.265917	0.247442	0.279412	0.00259443	-0.281141	-0.282316	-0.189746	0.000721115	-0.190059	-0.00757963	-0.730177	-0.295093	-0.823984
-0.203369	-0.178143	0.413811	-0.0655212	0.116897	0.330214	-0.0279838	-0.0894055	0.177727	-0.347656	-0.918006	0.14991	-8.66e-05	0.0229004	-0.141844	0.265077	-0.138092	0.399335	0.370053	0.621806	0.282499	0.613532	-0.339528	-1.23824	0.821629	-0.555121	NaN	0.80719	-0.22538	-1.09956	0.969086	-0.291292	-0.54534	0.787767	-0.531093	-0.152548	0.268913	-0.119166	-0.9069	-0.281386	0.262313	-1.53082	0.225645	0.319965	0.0532504	0.0207689	-0.0582176	-0.253343	0.275365	-0.00757963
-0.129355	-0.508896	-0.642077	-0.918797	-0.528136	-0.398817	-0.22095	-0.200846	-0.318326	0.0221902	-0.528823	-1.06245	0.311968	-0.489018	-0.512534	-0.0453124	-0.396119	-0.760455	NaN	-0.622199	-1.01862	0.0482362	-0.50541	-0.0640274	-0.00586922	-0.0670468	-1.1574	0.134484	-0.134224	-0.506558	-0.141303	0.0479571	-0.149217	-0.373608	0.186247	0.145873	NaN	-0.351958	0.113567	-0.491774	-0.646519	-0.530031	0.140255	0.273814	0.0489337	0.217603	-0.147138	0.429643	0.0564447	0.298072
-0.340678	-0.545256	-0.27181	0.0207689	-0.533911	-0.337667	-0.0086387	-0.14527	-0.197054	-0.277586	-0.323281	-0.489403	0.236952	-0.210747	-0.443379	-0.0700121	-0.412712	-0.195748	0.0764222	-0.267948	-0.534078	0.0271541	-0.26583	-0.292758	0.229342	-0.0873501	-0.143867	-0.194691	0.00762616	-0.340331	-0.325232	-0.518949	-0.632472	-0.107866	0.220454	-0.266698	-0.399502	-0.386186	-0.433974	-0.0572715	-0.310128	-0.748723	0.41684	0.299127	0.233888	0.544683	0.317304	0.245496	0.257131	0.217851
0.0182068	-0.0815527	0.392207	-0.389035	0.162597	-0.0530895	-0.247474	0.252052	-0.52772	-0.0105558	-0.110184	-0.216619	0.358734	-0.204366	-0.416943	-0.433409	0.113834	-0.707807	0.0415233	0.0147838	-0.388903	-0.315109	-0.114067	0.00863036	-0.896711	-0.70736	-0.214609	-0.74756	-0.260428	-0.493642	-0.859666	-0.692408	-0.516243	-0.651111	-1.07631	-0.375029	-0.731398	-0.691616	-0.289087	-1.46809	-1.1573	-0.487459	-0.203253	-0.0327429	0.383497	-0.646202	-0.463052	-0.502628	-0.230398	0.0563061
-0.147266	-0.600665	-0.179139	0.013641	-0.475876	-0.406981	-0.216099	-0.120561	-0.549134	-0.348813	-0.375852	-0.327059	0.286526	-0.583917	-0.610962	0.0237521	-0.952043	-0.379714	-0.0697547	-0.218363	-0.721302	0.111966	0.204642	0.0524158	0.176451	-0.224216	-0.267653	-0.0123444	0.118094	-0.107042	0.0385766	-0.0345445	-0.274564	0.138552	0.373954	0.132511	-0.119746	-0.0133924	-0.0433931	-0.043527	0.0747794	0.229957	0.0490731	0.46728	0.134747	-0.0449253	0.0497701	0.0308304	-0.138918	0.430071
0.309991	NaN	-0.146308	0.167743	0.207643	0.282973	0.106348	-0.759967	0.475811	NaN	0.353097	0.736388	0.415326	0.507414	-0.115551	0.275365	0.301354	0.784253	0.640899	0.517628	0.38659	0.0272955	-0.0487554	0.961179	0.179511	0.0913952	0.0807941	0.38637	0.179638	-0.0916021	0.239642	0.282025	0.052555	0.595599	0.260869	0.0514416	0.31545	0.322043	-0.147314	NaN	0.00417777	-0.410678	0.0606008	-0.0557412	-0.0613604	0.0440444	0.109026	-1.17703	-0.111477	-0.156949
0.278342	-0.451386	NaN	-0.916753	NaN	NaN	0.0174944	NaN	NaN	NaN	NaN	NaN	1.57279	NaN	NaN	NaN	NaN	NaN	NaN	NaN	-0.785875	NaN	NaN	NaN	-0.356162	0.395831	0.330099	NaN	0.253505	0.284869	0.0465609	NaN	0.188021	-0.451425	NaN	NaN	NaN	NaN	NaN	NaN	0.0238941	NaN	NaN	NaN	NaN	NaN	NaN	NaN	NaN	0.981926
-0.0468912	-0.567703	-0.102063	-0.0781676	-0.474252	-0.260221	0.16723	-0.00539131	0.064469	0.185359	-0.0601265	-0.627917	0.407733	-0.430159	-0.501994	-0.153976	-0.43862	-0.672497	-0.305022	-0.131171	-0.804753	-0.286515	0.277152	0.879392	-1.19896	-0.59706	0.836974	-0.0724069	-0.155984	0.614474	0.179638	-0.00866777	0.245496	0.0201999	0.136716	-0.191722	-0.577724	-0.185967	0.439357	-0.147681	-0.367229	0.125254	-0.249805	-0.22624	-0.671485	0.0935602	-0.233379	0.10675	-0.0259847	1.336
-0.352124	-0.364496	-0.15149	-0.429887	-0.284669	0.0556121	-0.0167747	0.0795658	-0.505451	-0.0594198	-0.619647	-0.466656	0.198997	-0.0834622	-0.380709	0.126576	-0.586731	-0.471029	-0.0145287	-0.1109	-0.338743	0.185105	0.117695	0.0612924	0.042084	0.0903115	0.328377	-0.101598	0.260628	-0.205197	0.00158601	-0.0924479	-0.185934	0.337654	0.211511	0.33182	-0.192579	0.121413	-0.190652	-0.0537932	-0.0641782	0.14991	0.333882	0.316725	-0.0426499	0.199374	0.0594937	-0.172295	0.207893	0.286172
0.766722	0.705049	0.684101	1.08882	1.11083	0.526169	0.902884	0.678432	0.801324	1.08332	1.59029	1.56847	1.06626	1.39873	1.11969	0.851039	1.2005	0.676538	0.841329	0.712112	0.239276	-0.527263	-0.290921	-0.290445	-1.29938	-1.23009	0.226755	-0.871073	-0.866989	-0.780735	-0.632338	-0.780711	-0.53575	-0.830383	-0.832873	-0.6997	-0.891161	-1.1802	-0.324094	-0.643293	-1.09468	0.178746	-0.642594	-0.366987	-1.01639	-0.933491	-0.746834	-0.718498	-0.972421	-0.662597
-0.721349	-0.558092	-0.761115	-0.637536	-0.252209	-0.185556	-0.767192	-0.894161	-0.439109	-0.707336	-0.576691	-0.543446	-1.16123	-0.378307	-0.790759	-0.53222	-0.950397	-0.585085	-0.44839	-0.594138	-0.583506	0.108223	-0.0762195	-0.676273	0.671565	1.03591	0.439251	0.0758749	-0.225649	-0.224216	-0.114894	-0.10067	-0.198543	1.93013	2.22379	2.05492	-0.67761	-0.169891	-0.821534	-0.821789	-0.597431	-0.609002	-0.737615	-0.636773	-0.0942486	-0.490091	-0.355996	-0.116895	-0.415807	-0.483117
0.42191	0.27035	0.537644	0.744506	0.569297	0.735869	0.38659	0.549423	0.194213	-0.178535	0.504773	0.0597706	0.578987	0.819014	0.622649	0.321813	0.431997	-0.0968538	0.436908	0.586885	0.350497	-0.694601	0.185613	0.429428	-0.357936	-0.763709	0.761541	-1.18485	-0.162202	-0.829024	-1.11182	-0.567318	-0.197782	-0.217105	-0.238034	0.323774	-0.115707	-0.14618	0.368266	0.476641	-0.172116	0.388796	-0.578758	-0.114363	-0.134144	-0.770068	-0.197964	-0.92544	-0.260981	-0.0592244
-0.00301835	0.250476	0.0272955	0.176961	-0.361138	-0.19446	0.1333	-0.0760674	-0.421728	0.017922	-0.278584	-0.298815	0.470719	-0.292299	-0.214374	-0.104651	0.0257376	-0.24325	-0.209111	-0.447957	-0.590289	-0.313262	0.0265876	0.472904	-0.745696	-0.65365	0.818851	-0.121644	0.209017	0.447103	-0.236045	0.0506061	0.254957	0.098689	-0.393368	-0.393217	-0.884061	-0.487035	-0.0368219	-0.405853	-0.632003	-0.0734995	-0.22006	-0.385168	-1.08024	-0.12345	-0.47911	-0.397505	-0.0141207	1.20214
-0.0971006	0.144308	0.371057	0.460061	0.111432	0.882917	-0.00631836	0.0246034	0.350045	-0.689102	-0.514738	-0.00969855	-0.541786	0.702569	0.527471	0.104337	0.10675	0.350271	0.593402	0.592158	0.584481	0.156785	0.109829	0.885574	0.665938	0.276794	0.421372	-0.560153	0.328836	0.0787465	0.139731	0.0153548	-0.0970852	0.328607	0.201634	0.245617	-0.191014	0.188528	0.703632	0.508936	-0.0320789	-0.0185419	0.172103	0.320658	-0.00874027	0.458067	0.621806	-0.399121	NaN	0.418676
-0.126596	0.00360232	-0.541807	-1.41554	-1.17615	0.130667	0.0742315	-0.401235	-0.977497	0.787014	0.160791	0.0716254	0.830499	-0.529489	-0.884913	-0.0987527	NaN	-0.76295	-1.17573	-1.55051	-0.630997	-0.846376	NaN	-0.0585031	-0.223256	-2.0843	NaN	-0.253722	-2.18298	-0.77216	0.0625362	-1.65381	-1.10259	-0.550381	-2.03345	NaN	NaN	-1.56533	-2.28314	NaN	0.272023	-1.7818	-1.13277	-1.19856	-1.57188	-2.0275	-1.68878	-0.978634	-2.70472	-1.78697
-0.209295	NaN	NaN	NaN	-0.0828968	NaN	0.373286	NaN	NaN	NaN	NaN	NaN	NaN	NaN	NaN	NaN	NaN	NaN	NaN	NaN	NaN	-0.435515	0.351967	0.361207	-0.0589838	0.458382	1.61131	NaN	NaN	0.10541	0.481299	NaN	-0.0644648	0.956205	1.3364	0.972766	NaN	NaN	0.694925	NaN	NaN	1.02595	0.443501	NaN	NaN	1.04229	0.409255	NaN	0.588325	0.172616
0.749491	0.406972	-0.243216	0.188274	-0.161831	0.677892	0.614663	0.795933	0.36446	0.908044	1.61287	0.837297	-1.06495	-0.117271	0.589572	0.1644	1.66029	0.514602	0.321235	-0.206678	0.111565	0.565695	-0.477362	-0.032551	0.24184	-1.58875	-0.828768	0.411209	-0.818045	-0.848271	0.858936	0.167872	-0.632316	0.880725	-0.309449	-0.21744	-0.921062	-0.362566	-0.754967	-0.0563411	-0.226257	-0.142019	0.219958	-0.012781	-0.633323	-0.123921	NaN	-0.905494	-0.0512795	-0.280054
-0.320864	-0.655399	-0.0161034	-0.25472	NaN	-0.437662	-0.24255	-0.132799	-0.419527	-0.303063	-0.878215	-0.625022	-0.461224	-0.0725738	-0.655535	-0.341994	-0.394221	-0.673946	NaN	-0.28773	-1.25567	-0.238953	-0.0738791	0.167358	0.224781	-0.112802	0.067088	-0.280545	0.00590291	-0.449868	NaN	-0.298229	0.229957	-0.790684	0.119157	0.762646	NaN	0.274769	-0.122224	0.197991	-0.0812474	0.175557	0.263515	0.329755	-0.223508	0.339707	0.233029	-0.145749	NaN	0.519542
-0.439305	-0.0701181	-0.103488	-0.655626	-0.179841	-0.227168	-0.385903	0.0112093	-0.267097	-0.385601	-0.49714	-0.296067	0.0743684	-0.323751	-0.394847	-0.401749	-0.204084	-0.475274	-0.512719	-0.136664	-0.23834	-0.130555	-0.800124	-0.655467	-0.472529	-0.370322	-0.807099	-0.362733	-0.462356	-0.347748	-0.653491	-0.885073	-0.73824	-0.588574	-0.760186	-0.500646	-1.12325	-0.378701	-0.853553	-0.690591	-0.411963	-0.78081	-0.108456	-0.037488	0.386149	-0.466138	-0.343952	-0.258339	-0.119322	0.0278618
0.0521377	-0.177066	0.36793	0.151599	-0.162428	0.25544	0.345056	0.394953	-0.165531	0.0545011	0.259544	-0.170102	0.275842	-0.0826064	0.0496307	0.302056	-0.157287	-0.245745	0.0743684	0.108357	-0.324365	0.00848693	0.645333	0.606442	0.197614	0.0781998	0.929337	-0.139093	0.427928	0.607768	0.244156	0.197488	0.0635029	0.243181	0.673014	0.501414	0.244156	0.340164	0.452701	0.206643	0.313362	0.47415	-0.0424122	0.357946	-0.132657	-0.406407	0.612305	-0.85773	0.102188	0.629566
0.380729	0.750263	0.111031	-0.656899	-0.0866758	-0.637468	0.254957	-0.46961	0.229588	0.367371	0.818769	-1.24001	0.319155	1.16941	0.713784	-0.212685	-0.68221	0.278342	1.09403	0.316957	-0.614072	-0.115082	-0.801757	NaN	0.235604	-0.728789	0.151989	0.172872	-0.510786	-0.756136	0.560226	-0.482271	-0.611293	-0.170686	NaN	-0.415634	NaN	-0.27174	-0.921062	-0.0121843	NaN	NaN	0.0264459	-0.434578	-0.796085	-0.551522	NaN	NaN	NaN	NaN
0.662479	0.303927	-0.206412	NaN	-1.18675	0.182184	0.518737	1.02176	0.217355	0.396379	1.05956	0.379732	NaN	0.0695647	0.764516	-0.319838	0.938549	0.696973	-0.145653	-0.360268	0.295135	0.0282862	-1.28486	0.635058	0.107688	0.879627	NaN	0.297368	-0.346371	-0.158993	0.648281	NaN	NaN	0.135272	0.0194884	0.0600474	NaN	0.111165	0.287118	NaN	-0.582685	0.7589	0.187388	0.192952	NaN	-0.189598	NaN	NaN	NaN	NaN
0.222681	0.479748	0.561106	0.372618	0.370834	-0.235518	0.371949	0.363003	0.0454429	0.00590291	-0.0822399	0.115033	0.824564	0.601316	0.145091	-0.224216	0.370164	-0.273134	0.768332	0.488206	0.10165	-0.828768	-1.03006	-1.31977	-1.42422	-1.57975	-2.19416	-0.707525	-1.11813	-0.952127	-1.0048	-1.48665	-1.84529	-1.56738	-2.09007	-1.90547	-2.00283	-1.50124	-1.94347	-1.13844	-1.27324	-1.72891	-0.293978	-0.0507564	-0.63339	-0.225531	-0.289827	-0.18577	-0.372916	0.542605
0.379177	1.06922	0.531069	0.480472	1.20395	0.183201	0.0571383	0.226262	0.185359	-0.40421	0.80554	1.3846	-0.704747	0.392977	0.576474	-0.107741	1.34506	0.421695	0.693855	0.15082	0.445409	-0.199603	-0.93451	-0.625333	-0.326516	-0.63245	-0.278199	0.383165	-0.609024	-0.00652125	0.979952	0.559736	0.329526	0.521252	-0.105908	-0.309056	-0.412193	-0.915609	0.0402613	-1.07978	-1.33086	-0.460846	-1.03768	-0.719709	-0.923769	-0.932031	-0.750979	-0.682349	-1.48669	-0.73238
0.35061	-0.159863	0.281906	1.16639	NaN	0.740194	-0.117036	0.217603	NaN	NaN	0.101919	0.0969364	0.429428	-0.114816	0.411209	NaN	-0.0638162	0.547055	-0.237183	0.359409	0.237564	-0.0599009	NaN	-0.23596	-0.366002	-0.113208	0.140386	NaN	NaN	-0.203386	0.00633395	NaN	0.0596321	NaN	-0.120498	0.417812	NaN	0.187261	NaN	NaN	NaN	-0.349511	0.741489	0.368489	NaN	0.141825	0.399445	-0.155261	-0.0162056	0.167358
0.51167	NaN	0.117562	NaN	0.0980152	NaN	-0.104635	0.0651587	-0.515913	-0.569865	NaN	-0.451583	-0.258511	-0.758453	-0.518432	0.182057	-0.204034	0.671656	0.108625	-0.0227567	-0.317948	1.27358	0.46999	NaN	1.01842	-1.36019	-0.268956	0.746485	0.803227	NaN	0.635058	0.00475299	0.317072	0.922807	0.574731	0.53037	0.578117	0.729183	-0.383774	0.78031	0.578601	-0.0251183	0.63812	0.624054	0.107152	0.414569	-0.41889	-0.656581	0.703544	0.163241
-0.604893	-1.08281	-0.995966	-0.947501	-1.24469	-1.00222	-0.52926	-0.984588	-0.664471	-0.558262	-1.0077	-0.913705	-0.614845	-0.624265	-0.788788	-0.944638	-1.60625	-0.795158	-1.6299	-0.95744	-0.974801	-0.210863	-0.307751	-0.069134	-0.52506	-0.0815527	-0.753045	-0.533932	-0.530781	0.574344	-0.643135	-0.163446	-0.209795	-0.730225	-0.171125	-0.509327	0.0928839	-0.496448	-0.680706	-0.491166	-0.640816	-0.664357	-0.199786	-0.206362	-0.134002	-0.062294	-0.0913562	0.0930192	-0.0142373	0.327457
-0.211081	-0.550085	-0.267965	0.0213375	-0.650952	-0.694578	-0.170784	0.0221902	-0.733939	-0.141032	-0.388771	-0.541891	-0.0902807	-0.5704	-0.715225	0.30871	-0.421303	-0.731853	0.131063	-0.29901	-0.945721	0.524866	0.564915	-0.0123008	-0.0330232	-0.181428	-0.0107737	0.0738203	0.320196	-0.386223	0.0618453	0.0928839	-0.150209	0.0920721	0.183709	0.0729976	-0.0209844	0.3744	-0.133559	0.120485	0.223052	0.32987	0.371726	0.424385	0.147307	0.168899	0.0963968	-0.050099	-0.00225232	0.434348
0.049352	0.222063	-0.418119	-0.0973939	-0.0612099	0.498659	0.324696	0.139993	0.117562	0.394295	-0.596732	-0.0872735	2.17891	0.122739	0.522658	0.171335	-0.210246	0.116631	0.120086	-0.320522	-0.232498	-0.368048	-0.196938	-0.783763	0.210389	0.101381	-0.664928	0.0339339	-0.344703	0.371949	0.231924	0.362217	0.063779	-0.0631831	-0.0357862	0.172872	-0.693224	-0.228672	-0.0312678	-0.582058	-0.123025	-0.3209	-0.506414	-0.430898	-0.77051	0.090718	0.398241	0.0663992	-0.559792	0.25181
-0.157319	-0.148353	-0.200996	-0.294332	-0.224604	-0.149601	-0.0756416	-0.0828509	NaN	-0.0991235	0.0469799	-0.311417	0.228726	-0.0241645	-0.0090887	-0.0651137	-0.46917	-0.388884	-0.358214	-0.374318	-0.565481	-0.0339683	0.0554733	0.185232	0.396817	-0.294668	0.419323	-0.312868	0.206768	-0.28423	0.1121	-0.232938	-0.259254	0.610606	0.275126	0.0588013	0.0557509	0.214	0.223052	-0.783713	0.132906	0.10541	0.324465	0.347666	0.0840642	0.272859	-0.0197114	0.548733	-0.0659289	0.813278
-0.346316	-0.677795	-0.695536	-0.687149	-0.557816	-0.377163	0.0182068	-0.823958	-0.427983	-0.334134	-0.739926	-0.360527	-0.507849	-0.573467	-0.386035	-0.508116	-0.724755	-0.226392	-1.6254	-0.978606	-1.00052	-0.534767	-0.201891	-0.989449	-0.157496	0.224658	-0.254565	0.487178	0.169925	0.220454	0.271306	0.884402	0.873971	0.27011	0.626953	-0.127888	-0.382758	0.0180643	-0.536043	-0.749378	-0.690358	-0.789611	-0.851964	-0.618296	-0.515109	-0.208161	0.274292	0.49057	-0.645977	-0.00978573
0.301822	NaN	NaN	0.410558	0.46425	0.108491	0.385707	NaN	NaN	0.466549	NaN	0.533962	NaN	0.48553	-0.105923	NaN	0.418568	0.473423	NaN	0.641639	NaN	-0.374112	-0.222044	NaN	0.0422241	-0.0997727	-1.18869	0.1133	0.240742	-0.0235337	-0.0242231	NaN	0.0840642	0.113034	0.195221	-0.0848386	0.296311	0.219463	0.135535	0.267835	0.302875	0.426318	-0.265795	NaN	NaN	NaN	-0.294916	NaN	NaN	NaN
-0.849622	-0.692268	-0.598239	-0.672382	-0.481344	-0.603972	-1.2191	-1.09007	-0.559622	-1.08807	-0.724802	-0.656444	-0.659928	-0.270278	-0.752073	-0.239822	-0.839106	-0.732165	-0.756014	-0.339948	-0.5716	0.0821575	0.248899	0.272262	0.138814	-0.506947	0.738292	-1.37221	0.311736	-0.91678	-1.22587	0.519542	0.363788	-0.105085	0.300885	0.49682	0.573762	0.201508	0.368266	0.215119	0.254352	0.202637	-0.441497	-0.379339	-0.0106575	-0.0235044	-0.022068	-1.43616	-0.169323	-0.318794
0.116365	0.0923428	0.48388	0.0561673	0.260628	0.0133551	-0.143676	0.0462816	-0.0156366	0.173511	-0.0231965	0.237074	0.258097	0.193835	0.0794293	0.0539454	0.0272955	-0.138997	-0.189795	0.143132	-0.159154	-0.170784	0.0423642	0.00129788	-0.332989	-0.297981	-0.216233	-0.142178	0.0174944	-0.0156366	0.0153548	-0.00814535	-0.00589823	-0.314876	-0.366857	-0.0792037	-0.264998	-0.315612	-0.0773455	-0.428372	-0.33408	-0.433136	-0.364311	-0.176658	-0.179319	-0.299312	-0.334389	-0.212116	-0.257114	0.0705267
NaN	NaN	NaN	NaN	NaN	NaN	NaN	NaN	NaN	NaN	NaN	NaN	NaN	NaN	NaN	NaN	NaN	NaN	NaN	NaN	NaN	NaN	NaN	NaN	NaN	NaN	NaN	NaN	NaN	NaN	NaN	NaN	NaN	NaN	NaN	NaN	NaN	NaN	NaN	NaN	NaN	NaN	NaN	NaN	NaN	NaN	NaN	NaN	NaN	NaN
-0.383586	-0.324292	-0.736557	-1.05604	-0.23121	0.0809305	-0.200067	-0.406905	-0.0509059	-0.994413	-0.279687	-0.352768	-0.727236	-0.159734	0.369829	-0.545571	-0.0179574	0.476952	-1.57561	-0.9559	-0.60014	-0.0796	-0.71	-0.662209	0.387032	0.36042	-1.03759	0.591201	0.193078	0.140648	0.352081	0.768502	0.393526	0.562377	0.404903	0.0226164	-1.26583	0.260146	-0.796185	-0.781083	0.167743	-0.384527	-0.353616	-0.505984	-1.10557	0.0360461	0.348572	0.561302	-0.316438	0.0581087
-0.254221	-0.304416	-0.241168	-0.146707	-0.0720884	-0.162444	-0.492627	-0.297555	-0.515027	-0.729746	-0.733291	-0.620934	-0.495186	-0.332044	-0.414653	-0.218699	-0.453498	-0.301977	-0.658561	-0.323065	-0.673624	0.308594	0.57947	0.142871	0.256407	0.231801	0.0698396	-0.233108	0.465922	0.13829	-0.10324	0.262313	0.113834	0.0104934	0.111165	0.424062	-0.274442	0.114234	0.279768	0.00403388	0.105544	-0.130034	0.0691523	0.0850168	0.392537	0.131063	0.194591	-0.198825	0.217479	0.0436244
-1.21528	-1.15795	-1.43737	-1.30629	-0.855249	-0.752923	-0.988361	-1.26292	-0.954781	-0.878189	-0.569308	0.113834	-1.62803	-0.754018	-0.408187	-1.15412	-0.179776	-0.130271	-1.74565	-1.43456	-1.33188	-1.44654	0.188907	0.156138	-0.495715	1.0644	-0.542879	-0.303525	0.362554	0.511367	-0.287378	1.42632	1.52296	-0.130066	1.20383	0.961253	0.983897	0.961697	-0.150961	-0.103379	-0.0723311	-0.100298	-1.31211	-1.32445	-1.49098	-0.640861	0.779722	0.101784	-1.33574	-0.918715
-0.336045	-0.129955	-0.117537	-0.0460271	-0.0375472	0.0100636	-0.35205	-0.364961	0.032524	-1.02438	-1.27991	-0.383755	-0.598916	-0.294969	-0.253601	-0.0556962	-0.597278	-0.0248247	-0.0778783	0.0930192	-0.13193	0.453439	0.550113	0.0746424	0.226385	0.0743684	-0.444753	-0.553998	0.330214	-0.123402	-0.173336	-0.0539729	0.0590784	-0.185638	0.0912598	0.128294	0.225398	0.413811	0.0553346	0.475915	0.583519	0.410992	0.606537	0.676358	0.477263	0.353436	0.359184	0.254594	0.606821	0.0601858
-0.205164	-0.315092	0.109026	-0.211465	-0.360583	0.0211954	-0.208228	0.180403	-0.237252	0.0106367	0.444667	-0.116708	-0.00644878	-0.0781067	-0.140778	-0.140587	-0.227523	-0.390132	-0.276887	-0.224587	-0.619692	0.161952	0.218843	0.144699	0.258097	0.23634	0.384823	0.00791302	0.0224743	0.0769695	0.14274	-0.156129	-0.205014	0.245252	0.236217	0.232047	-0.203951	0.135929	0.0130691	-0.211348	0.000288558	0.139862	0.358396	0.541118	0.265917	0.34426	0.146264	0.47633	0.214498	0.573956
-0.121298	-0.477924	0.319271	0.182565	-0.642752	-0.107477	0.122739	0.0183493	-0.402397	-0.0663367	-0.497771	-0.0926939	0.581689	-0.127053	-0.106265	0.333653	-0.0747753	-0.30091	0.65471	0.131194	-0.292245	0.16337	0.0843364	0.225275	-0.126281	-0.23204	0.27965	0.108223	-0.268313	-0.162912	0.165558	-0.13204	-0.108145	0.332278	0.289953	0.00374607	0.293841	-0.183392	0.0821575	0.126576	0.140648	0.214498	0.106884	0.173639	-0.199653	0.208642	-0.202472	-0.154972	0.127897	0.72561
-0.196343	-0.310468	-0.178829	NaN	-0.2935	0.826111	0.0319598	-0.33388	-0.0545421	NaN	-0.192217	0.319271	0.0409626	0.160404	0.128689	0.199248	0.143002	-0.106513	NaN	-0.0883314	-0.155727	-0.458564	NaN	-0.104061	-0.545824	0.19862	0.064469	-0.0757024	-0.348776	0.273098	-0.246242	-0.0131741	0.375846	0.483674	0.339023	-0.18254	-0.69122	0.171847	0.0384361	NaN	-1.09314	-0.698459	0.0567222	-0.491146	0.0764222	-0.609288	0.159371	-0.360675	0.0206267	-0.540778
0.860128	0.643394	1.06323	0.952781	0.863859	0.633664	0.907891	0.752149	0.217727	0.738379	0.486869	0.165944	0.784001	0.854554	0.330673	0.595885	0.333309	0.0443242	0.74442	0.698841	0.299948	0.179638	-0.419237	-0.901554	0.128557	-0.718949	-0.662506	0.22033	-0.6348	-0.0275426	0.442227	-0.0488748	-0.298921	0.178492	-0.82332	-0.913651	-1.35085	-0.990166	-0.79611	-0.370788	-0.754529	-0.49602	-0.332081	-0.239515	-0.628497	0.0425042	-0.511773	-1.02979	-0.375403	0.0100636
-0.221993	-0.544477	-0.127447	-0.294385	-0.575615	-0.45036	0.314174	-0.224722	-0.369725	0.20389	0.138028	-0.493439	0.305329	-0.328326	-0.11062	-0.320396	-0.640029	-0.573875	-0.45334	-0.600555	-0.729387	-0.176218	0.0923428	0.618709	-0.744511	-0.31982	0.993856	0.0740944	-0.203602	0.686164	0.173383	-0.113583	0.278223	0.219711	-0.311077	-0.416693	-0.518329	-0.359916	0.0731348	-0.699513	-0.361676	0.114767	-0.215128	-0.318146	-0.85896	0.253142	-0.231938	-0.0188196	0.177981	1.28422
0.791022	0.974089	0.701327	NaN	0.787098	0.793605	NaN	1.24227	0.213378	0.794936	-0.756965	0.0687396	0.71914	0.771886	0.83285	0.632919	-1.20141	0.032524	0.814837	0.96584	0.392867	-0.300786	NaN	-0.983532	-0.188019	-0.985845	-1.5757	NaN	-1.15146	-1.19621	NaN	NaN	NaN	-0.0786247	NaN	-0.812612	-1.29	-0.420607	-1.34542	NaN	-0.870598	-0.906115	0.0899048	0.309176	-0.56109	-0.440675	NaN	0.351628	NaN	-0.607309
-0.212601	NaN	-0.314248	-0.600009	0.406972	-0.591397	-0.131914	-0.0760674	NaN	-0.220379	-0.213404	-0.896227	0.218223	-0.402016	-0.802663	-0.6453	-1.1065	-0.486853	-0.725923	-0.566592	-0.770757	-0.428178	0.118626	0.48944	-1.21893	-0.630126	0.789103	-0.428236	NaN	0.510152	-0.205547	-0.108783	0.273934	-0.0761282	-0.457316	-0.416616	-0.493967	-0.195946	0.00115371	-0.413423	-0.103999	0.841973	-0.47694	NaN	-1.04767	-0.0380952	0.311852	-0.298815	-0.163446	1.10051
0.1644	-0.050607	0.102725	0.129217	0.0364681	0.62068	0.202888	-0.121675	0.00934718	0.114634	0.617016	0.283803	-0.170021	-0.109935	0.559443	-0.029647	0.330558	0.52095	0.100978	-0.0600964	0.0947765	0.0859685	-0.0677876	-0.0483227	0.208642	-0.168139	0.407081	0.144308	0.0440444	-0.158574	0.165172	-0.0919403	0.0989585	0.280956	-0.0853131	0.0812032	-0.155952	0.174023	0.295723	0.341986	-0.0307961	0.210015	-0.213822	0.0772429	-0.259478	-0.482452	-0.24407	-0.562879	-0.190207	0.0180643
0.143655	NaN	0.185993	0.234256	NaN	0.221444	NaN	NaN	NaN	0.457332	-0.0769801	0.0988237	0.193835	-0.0484719	NaN	NaN	0.0612924	NaN	NaN	NaN	-0.0140916	0.228234	NaN	NaN	NaN	NaN	NaN	NaN	-0.215295	-0.385771	NaN	NaN	-0.669258	NaN	0.00532815	-0.256735	NaN	NaN	NaN	NaN	NaN	NaN	0.537048	-0.229315	-0.011588	0.95561	-0.393539	NaN	0.438825	-0.428119
-0.192035	-0.456841	-0.545761	-0.249239	-0.059495	0.145873	-0.659107	-0.47704	0.51662	0.00992034	-1.93352	-0.317768	-1.70468	-0.631824	-0.391967	0.0551957	-1.16819	0.581399	-1.00891	-0.269303	-0.0242671	0.23217	-0.464385	-1.58446	-0.841637	-0.581886	-1.6453	-1.01214	-0.621378	-0.328399	-1.77364	-0.993034	-1.38026	-1.58472	-1.14121	0.00719549	-0.800953	-0.53996	-0.937408	0.0714881	-0.896415	0.472072	0.769941	0.739502	0.934554	0.44159	0.771801	0.208018	0.834954	-0.00679666
-0.297803	-0.112459	-0.00114018	-0.0583528	-0.312581	0.282143	0.328722	0.220082	-0.0231818	0.141694	0.0067647	0.152508	0.497433	0.0753272	0.114234	-0.0204575	0.0356239	0.267116	-0.152227	-0.220665	-0.232972	-0.321297	-0.646722	-0.191854	0.0194884	-0.0243992	-0.150769	0.0896338	-0.495471	0.286763	0.140386	-0.0804845	0.306146	0.122209	-0.309663	-0.628564	-0.281439	-0.575013	0.298658	-0.379695	-0.715723	-0.121848	-0.2615	-0.684712	-0.423623	-0.127305	-0.352197	-0.222902	-0.343952	-0.116864
-0.158494	-0.305574	-0.308091	0.480575	0.0787465	NaN	-0.0745474	-0.553045	-0.142608	-0.846532	-0.42461	-0.5707	0.0060466	-0.0699516	NaN	-0.443007	-0.171368	-0.400396	-0.0258966	-0.103736	-0.124896	0.165172	-0.849778	0.273695	1.15918	-0.39227	-0.346096	0.646531	0.223423	0.848718	0.670025	0.376179	0.286881	0.692338	0.182438	-0.409125	-0.29846	-0.0931094	0.591679	0.240864	0.11703	0.432852	-0.494312	-0.547236	-0.419681	-0.0784875	-0.757355	-0.0964063	-0.374599	0.098689
0.742782	0.943359	1.05526	0.943209	0.990084	0.911423	0.847837	0.693587	0.434241	1.15911	1.42481	1.07526	1.15218	0.678973	0.809497	0.730575	0.854315	0.50711	0.291132	0.0332292	-0.113348	-0.120671	-0.0234897	-0.199255	0.409581	-0.338323	-0.177294	-0.0320346	-0.152244	-0.199073	0.412619	0.154972	0.0533895	0.181421	0.138683	0.198243	-0.397714	0.0536674	-0.289845	-0.0870283	-0.15975	-0.209028	0.259062	-0.0194189	-0.827129	0.26123	-0.25546	-0.868279	-0.0959899	0.708849
0.54745	-0.847596	-0.0932171	-0.371889	NaN	NaN	0.562084	NaN	NaN	-0.153382	NaN	NaN	-0.337357	NaN	-0.589724	NaN	NaN	NaN	NaN	NaN	NaN	-0.537089	-0.540757	NaN	NaN	NaN	NaN	0.557386	NaN	-0.84635	0.392537	NaN	-0.522405	NaN	NaN	NaN	NaN	NaN	NaN	NaN	NaN	NaN	-0.200681	-0.212484	NaN	NaN	-0.215999	NaN	NaN	0.389787
-0.10566	-0.167701	0.0641931	0.0590784	-0.400815	0.333996	-0.0225516	0.202386	-0.166454	-0.0601265	0.421156	-0.185819	0.370499	-0.137378	-0.290533	0.00863036	-0.182049	-0.423546	0.072586	-0.291751	-0.451682	0.033652	0.150949	0.270947	0.294665	-0.219556	0.409581	-0.319388	-0.632741	-0.655035	0.0480967	0.172359	-0.115879	0.278698	0.24062	0.458277	0.337311	-0.611469	0.423094	0.276318	-0.0801337	0.466966	0.20201	-0.0714213	-0.305057	0.108759	-0.044464	0.281075	-0.00614451	0.462995
-0.350872	-0.385168	-0.367937	-0.33328	-0.147522	-0.040215	-0.399216	-0.524479	0.175684	-0.909255	-1.24811	-0.412366	-0.95604	-0.238221	-0.108503	-0.388053	-0.519942	-0.0344411	-0.231058	-0.157737	-0.0542575	0.283685	0.354565	0.140648	0.234624	0.33674	-0.250972	-0.193338	0.283685	0.307312	-0.0646459	0.0817487	0.0913952	-0.145031	0.087327	0.103263	0.143785	0.364573	-0.0275573	0.42707	0.477159	0.407081	0.495593	0.609755	0.632919	0.45249	0.535157	-0.0433931	0.575796	-0.0905725
0.307895	0.242206	0.739416	0.354114	0.44668	0.135929	-0.0454463	0.542605	-0.00405968	-0.0448658	0.0154976	0.0346383	0.440314	0.367371	-0.118085	0.283803	0.040682	0.0749164	0.499272	0.717386	0.146916	-0.436725	-0.0259406	0.276318	-0.1274	0.0330882	0.396927	-0.0192435	-0.157641	0.495798	-0.119542	-0.0221119	0.42191	0.184598	-0.0107302	0.057277	-0.0268517	0.196607	0.731183	-0.00553615	-0.242106	0.399991	-0.249462	-0.121314	0.139469	-0.192233	0.111031	-0.0362596	0.0901759	0.223546
-0.246378	-0.0574518	-0.294367	-0.347839	-0.486186	1.86813	-0.35078	0.218099	0.706818	-0.153783	0.173767	-0.0194628	-0.575529	-0.470749	1.05269	-0.321297	0.243181	1.0895	0.0596321	-0.361861	1.01042	-0.413884	0.522458	0.810813	-0.211648	-0.0741373	0.847676	0.885574	0.391438	-0.100964	0.221939	0.413269	0.450274	0.190552	0.556699	0.411101	0.245739	-0.268678	0.376735	0.720103	0.374845	0.63385	-0.278549	-0.129829	-0.443399	-0.500953	-0.0017323	1.14241	-0.647761	0.0855606
-0.16196	0.244644	-0.279459	-0.439187	-0.250869	-0.075216	-0.0515486	-0.286903	-0.118993	-0.0117334	-0.376058	0.241718	-1.14318	-0.554273	0.0346383	-0.0387471	0.520749	0.10916	0.280838	-0.0288961	-0.139013	-0.204566	0.253142	-0.119056	-0.249719	0.194591	-1.34351	0.350158	0.332851	0.252416	0.614097	1.07142	0.810402	0.31313	0.624429	0.592349	0.543892	-0.00879832	-1.53826	0.131589	0.0255958	-0.806165	-0.339984	-0.441262	-0.0482183	-0.528511	0.0224743	0.145612	-0.363698	-0.214642
-0.140396	-0.209845	0.33182	-0.121816	0.0661237	-0.286515	-0.31847	0.142348	-0.196261	-0.616525	-0.351185	-0.46335	0.428678	0.0681893	-0.210229	-0.0332743	-0.314481	0.0398403	0.751378	0.0990932	0.241474	-0.297006	0.0954519	-0.0425756	-0.0281898	-0.0491135	-0.0383026	-0.35912	0.166844	-0.0158847	-0.559622	-0.528927	-0.113395	-0.398475	-0.324256	0.0405417	-0.138648	0.662388	0.53037	0.168128	-0.0468018	0.0813396	-0.263231	0.321582	0.0425042	-0.0647062	-0.0175631	-0.254444	0.19497	-0.0704665
0.796183	0.954494	0.710966	0.791189	1.01735	0.540126	0.729966	0.661567	0.637378	0.847596	1.30416	1.32821	0.423955	1.37423	0.920674	0.483777	0.722466	0.545375	0.233029	0.503654	0.493237	-0.659085	-0.240111	0.0533895	-0.912999	-0.944582	-0.0105848	-0.737783	-0.774898	-0.454229	-0.600599	-0.584977	-0.372617	-1.09795	-0.740408	-0.464246	-1.21337	-0.762999	-0.0487107	-0.417136	-0.549916	-0.0940177	-0.695723	-0.572694	-0.838822	-0.457514	-0.662141	-0.378007	-0.465361	-0.361435
-0.188299	-0.231041	0.0629506	NaN	-0.0684077	0.769602	0.0606008	0.320773	0.119821	-0.0728317	-0.274599	-0.308448	NaN	NaN	0.110096	0.262072	-0.59144	0.352646	NaN	-0.155309	0.377957	-0.0611346	NaN	NaN	-0.124267	-0.598413	-0.369856	-0.743183	0.00288247	-0.79616	NaN	-0.440518	NaN	-0.379827	0.0606008	-1.07847	NaN	NaN	-0.247474	NaN	-0.724016	NaN	-0.0628515	-0.502321	-0.124755	NaN	-0.18431	NaN	0.00647761	-0.853501
0.111031	0.301822	0.503145	0.869635	0.304628	0.545573	0.773828	0.410124	0.281906	0.74743	-0.0920018	0.281194	0.408494	0.383386	0.496104	0.0382958	0.206518	-0.172132	0.296076	0.717123	0.319502	0.0440444	0.0370308	-0.0454463	0.409472	-0.314625	-0.522302	0.609755	-0.143723	0.271067	0.503552	0.1644	0.441696	0.668755	0.264356	0.17031	-0.369259	-0.168933	-0.52612	0.0182068	0.0683268	-0.243574	-0.208311	-0.259409	-0.387072	0.230326	-0.218145	-0.181951	-0.121502	-0.0398294
NaN	NaN	NaN	NaN	NaN	NaN	NaN	NaN	NaN	NaN	NaN	NaN	NaN	NaN	NaN	NaN	NaN	NaN	NaN	NaN	NaN	NaN	NaN	NaN	NaN	0.707436	NaN	NaN	NaN	NaN	NaN	1.358	0.854075	NaN	NaN	NaN	1.56779	NaN	NaN	NaN	NaN	NaN	NaN	NaN	NaN	NaN	NaN	NaN	NaN	NaN
-0.344941	0.134615	-0.221253	-0.0539429	0.0309717	1.67179	-0.448253	-0.268521	0.266277	-0.384716	0.411318	0.0903115	-0.72454	-0.124267	0.977829	-0.233617	-0.0549617	0.216113	0.321813	-0.00544923	0.516419	-0.676849	-0.830229	-0.658788	-0.317894	-0.614867	-0.560707	-0.449631	-0.350798	NaN	-0.374524	-0.249428	-0.0747753	-0.203801	0.00245056	0.0683268	-0.505369	-0.188792	-0.112194	-0.918442	-0.617255	-0.0912793	-0.00364022	0.0772429	0.147046	-0.341263	-0.375253	NaN	-0.243079	NaN
-0.36099	-0.366708	-0.402168	-0.1778	-0.623154	-0.530364	0.0199154	-0.493297	-0.545951	0.400647	0.0776532	-0.38711	0.0539454	-0.695466	-0.462515	-0.0987836	-0.281176	-0.0948032	-0.574111	-0.210713	-0.780859	-0.356864	0.0673633	0.556601	-1.39032	-0.763024	0.655993	0.075738	0.342668	0.91831	0.555227	-0.00633287	0.27453	-0.0355644	0.271784	0.180912	0.439357	-0.197898	0.459746	-0.142274	-0.452511	0.0244615	-0.68346	-0.743303	-1.26001	-0.415211	-0.554951	-0.889797	-0.267166	1.14848
0.133958	-0.00306179	-0.204898	0.0641931	-0.0476963	-0.069679	-0.140269	0.181675	-0.22048	0.25181	0.514501	0.456701	0.0932897	0.0712136	0.0603242	0.250355	0.0490731	-0.0168185	0.368824	-0.364051	-0.00670966	-0.680128	0.361656	0.269751	-1.29184	-0.625066	0.462367	-0.78339	-0.181673	-0.245574	-0.791283	0.1956	0.202637	-0.776528	-0.320738	0.320543	0.72334	0.0471196	0.436055	-0.0538681	0.0197731	0.192699	-0.389451	-0.129213	-0.135443	-0.476398	-0.0485614	0.117695	-0.186574	-0.130255
0.476848	NaN	1.03562	NaN	1.07382	NaN	NaN	NaN	NaN	0.55454	0.956949	NaN	1.43082	NaN	NaN	0.485118	NaN	NaN	1.16556	NaN	NaN	NaN	NaN	NaN	NaN	NaN	NaN	NaN	NaN	-0.124613	NaN	NaN	NaN	NaN	NaN	NaN	NaN	NaN	NaN	NaN	NaN	NaN	NaN	NaN	NaN	NaN	NaN	NaN	NaN	NaN
-0.961845	-0.625868	-1.16353	-0.869781	-0.64991	-0.962379	-0.910529	-0.935917	-0.667997	-1.49078	-1.47137	-0.750955	-1.61887	-0.815225	-0.842749	-0.944304	-0.77596	-0.625645	-0.865385	-0.931288	-0.853657	0.0676387	0.292546	0.0699771	0.0954519	0.378844	0.0216219	0.406101	0.268913	0.224534	0.271187	0.411209	0.657183	0.14104	0.457962	0.205393	0.409472	0.271784	0.550901	0.090718	-0.0846551	-0.282649	-0.147729	-0.0887609	0.236095	0.204892	0.113834	-0.370583	0.00848693	-0.132657
-0.224958	0.0551957	0.282736	-0.210747	0.129085	-0.221993	-0.0285723	0.0216219	-0.374393	-0.384791	-0.668776	-0.239515	0.107152	0.227864	-0.369911	-0.0151555	0.262674	-0.477904	0.304161	0.0980152	0.0976109	-0.203469	-0.295907	0.248049	-0.236945	-0.114925	-0.536482	-0.433389	0.0728604	0.0745054	-0.647422	-0.232701	-0.167215	-0.233447	-0.275699	-0.0109918	-0.261275	0.494057	0.234379	0.277509	-0.0288372	0.266517	-0.0798744	0.1129	0.283803	-0.193701	0.0920721	0.0801119	-0.385978	0.0843364
-0.947056	-0.723325	-1.66397	-0.690824	-0.97639	-0.853736	-1.38093	-1.40454	-0.547616	-1.31452	-2.21364	-1.21521	-1.87806	-1.15123	-0.985816	-1.07859	-0.632025	-0.650204	-1.40847	-1.23023	-0.852068	-0.308502	-1.07321	-1.0693	-0.462436	-0.27514	-1.38372	0.398898	-0.757477	-0.344465	0.0788831	-0.766308	-1.39358	-0.615044	-1.18246	-1.17413	-1.72972	-0.544077	-1.22045	-0.579275	-1.27946	-1.27788	0.485736	-0.300075	0.290071	-0.0847774	-0.135966	-0.093094	0.408494	-0.693901
0.20201	0.107554	0.0641931	0.198494	-0.113895	0.731183	-0.0387768	0.141564	0.518434	-0.361398	0.190046	0.119024	-0.153334	-0.134255	0.776946	-0.282895	0.182819	0.78115	0.614286	0.504366	1.07731	-0.494312	0.251083	0.483468	-0.160234	-0.649412	-0.0612099	-1.60331	0.00949053	-0.568024	-0.689613	-0.155582	0.295253	0.0313951	0.245252	0.240742	0.385376	-0.0989381	0.578601	0.596267	0.826274	1.01536	-0.132483	-0.135095	0.18409	-0.211916	-0.0341751	-0.442771	-0.25147	0.0461418
0.490673	0.853117	0.626953	0.571143	0.934252	0.748547	0.539233	0.690104	0.401303	0.154583	1.0145	0.996027	0.263275	0.898789	0.965913	0.42825	0.897085	0.578697	0.504265	0.287827	0.361768	-0.237643	-0.250783	0.581399	-0.254857	-0.213722	1.14012	0.167358	-0.0719974	0.68419	0.537246	0.36233	0.888149	0.145743	0.0182068	0.207143	-0.273901	-0.581497	1.07553	0.0852886	-0.296368	0.403813	-0.478547	-0.846999	-0.920107	-0.412251	-0.231837	-0.965643	-0.888915	-0.279074
1.05144	1.67762	0.865048	1.06936	0.900722	0.31429	0.849679	1.46305	0.623492	1.13993	1.51202	0.892197	1.13356	0.77349	0.795933	0.576861	1.32268	0.216734	0.344828	0.590434	0.727354	-0.964517	-0.331137	-1.06269	NaN	-0.501974	-0.765425	-0.652675	-0.9127	-0.674544	-0.0446128	-0.467553	-0.706724	-0.486145	-0.0812016	NaN	NaN	NaN	-0.701483	NaN	-1.0994	-1.16696	-0.936442	-0.852824	-1.25605	-0.72142	-0.245797	NaN	-1.16884	0.0425042
0.0429245	-0.348133	0.191942	0.261711	-0.275612	-0.381874	0.0433446	-0.680313	-0.263646	-0.0616615	-0.441595	-0.588769	-0.687939	-0.581907	-0.545761	-0.0629419	-0.922128	-0.394411	-0.765597	0.0765591	-0.926207	-0.338524	-0.296952	-0.829639	-0.570679	-0.568131	-0.784831	0.516822	-0.270939	-0.395189	0.392647	-0.428624	-0.551945	0.0625362	-0.964883	-0.991112	-1.28037	-0.837223	-1.13803	0.0126402	-0.799948	-1.29103	-0.204349	-0.223323	-0.395967	-0.110075	-0.207295	-0.222919	-0.186049	0.598651
-0.433156	-0.0466677	0.529771	0.234992	NaN	0.52095	0.0994973	0.339936	-0.547742	0.00647761	0.272143	NaN	0.391878	NaN	0.467593	-0.506701	NaN	NaN	NaN	0.296193	0.0614305	-0.313172	NaN	0.703101	NaN	NaN	0.711054	-0.116661	NaN	0.437441	NaN	0.125916	-0.124346	-0.138203	-0.244839	-0.188003	-0.81919	-0.543614	0.615416	-0.0311498	0.0576928	0.0132121	-0.511999	-0.384414	-0.788041	-0.248605	-0.303152	-0.402207	-0.0377249	1.37033
-0.278024	0.147176	0.374733	-0.115754	0.240131	-0.249291	-0.209361	0.32008	-0.0370291	-0.635876	-0.271531	-0.0974711	0.239887	0.067914	-0.046176	-0.0480691	0.040682	-0.154185	0.780646	0.890953	0.10608	0.015212	0.210015	0.612116	0.138683	0.105812	-0.243848	-1.08305	0.0209111	-0.243882	-0.803217	-0.202456	-0.421766	0.0854246	-0.195748	-0.155261	0.210888	0.413161	0.444561	0.27023	-0.0586082	0.443713	0.115965	0.465504	0.325386	0.0888201	0.176323	NaN	-0.116786	0.457647
-0.688636	-0.415846	-0.415307	-0.414268	-0.395663	-0.536461	-0.769969	-0.419141	-0.407191	-1.06455	-1.10696	-0.595555	-1.05706	-0.52477	-0.629925	-0.520997	-0.586254	-0.501096	-0.599462	-0.507091	-0.817486	0.634221	0.455755	0.223546	0.569297	0.265557	0.187134	0.240864	0.374177	-0.0232111	0.270469	0.0551957	0.09815	0.412294	0.123534	0.178237	0.37629	0.373621	0.241474	-0.197501	0.128557	-0.149457	0.352533	0.194591	0.442652	0.101247	-0.0124608	0.0097772	0.412944	0.0313951
0.193582	-0.475314	0.489851	-0.45912	-0.540421	0.301822	0.396269	-0.378457	-0.251161	0.978708	-0.192975	-0.172571	1.38261	0.0608775	-0.0562962	0.0560286	-0.830973	-0.627293	NaN	-0.246242	-0.675512	-0.117193	-0.975397	NaN	0.281075	-0.416038	-0.562581	0.519441	-0.363865	0.268554	0.169027	-0.250818	0.116498	0.937721	-0.406866	-1.66768	NaN	-0.156643	NaN	NaN	NaN	NaN	0.0224743	NaN	0.372172	0.239154	NaN	NaN	-0.258598	1.16665
0.0583859	-0.25044	-0.301177	-0.0585481	-0.540401	-0.167701	0.0945064	0.106616	-0.766235	0.247442	-0.240793	-0.359305	0.119024	-0.301497	-0.22754	0.170566	-0.794958	-0.0106285	0.128689	-0.061255	-0.859378	0.267356	0.457752	0.570171	0.164143	0.366252	0.365245	0.246469	0.146395	-0.106281	0.187134	0.0398403	-0.112771	0.510253	0.346531	0.154842	0.489748	0.160146	0.0413831	0.0321009	0.067914	0.228111	0.198745	0.375735	0.235237	0.154583	0.0112093	0.306496	-0.133322	0.469469
-0.237507	-0.0736513	-0.499912	-0.275961	-0.28044	-0.136823	-0.158478	-0.35487	0.263996	-0.687149	-0.998385	-0.177784	-0.905277	-0.29511	-0.197749	-0.121345	-0.307484	0.312549	0.1153	-0.268713	0.0564447	1.04544	-0.0461463	-0.545761	0.546265	0.284988	-0.904467	0.100036	-0.060307	-0.755697	0.259905	-0.448351	-0.414076	-0.120357	-0.502526	-0.638748	-0.295677	0.0285691	-0.805434	-0.448922	0.140517	-0.431793	0.671565	-0.0244139	0.331705	0.500088	0.172359	-0.362251	0.722029	-0.658948
0.453544	0.250355	0.206018	0.193204	-0.43337	-0.206812	0.15562	0.159758	-0.2624	0.520447	-0.358306	-0.10597	0.212383	-0.866515	-0.838925	0.208268	-0.537319	0.151079	0.176323	-0.376227	-0.472709	-0.339619	-0.371609	0.00733906	-0.68506	-0.66011	-0.808311	-0.146388	-0.69108	0.0797024	0.0326651	-0.720873	-0.438346	-0.910231	0.314174	-0.509245	-0.89266	-1.02923	-0.561494	-0.543278	-1.04558	-0.595293	-0.473991	-0.146771	0.195726	-0.637693	-0.0556962	-0.343257	-0.0433783	0.630499
0.0448837	0.557386	0.589092	0.180912	0.32435	0.455229	0.36793	0.0112093	0.401521	0.332507	0.753433	0.546857	0.483261	0.187134	0.578117	0.145351	0.371615	-0.0158847	0.127897	0.0961269	0.275603	-0.0037848	0.135929	0.130535	0.430928	-0.0567763	1.34795	0.628167	0.112767	0.935158	1.17856	0.628447	0.852079	0.571046	-0.247423	-0.159235	0.00302647	-0.873926	1.3162	-0.00556507	-0.214809	0.574731	-0.209912	-0.321694	-0.7747	-0.0175777	-0.607705	-0.962604	-0.561515	0.156914
-0.192052	-0.269373	-0.987388	-0.155695	-0.369557	-0.343055	-0.314123	-0.957692	0.164143	-0.522924	-1.3761	-0.532783	-0.693504	-0.365723	-0.216703	-0.427673	-0.425463	0.00158601	-0.44975	-0.885366	0.119024	0.271426	0.176961	-0.290886	0.230572	0.490057	-1.48548	0.0922074	0.591871	0.229342	-0.0881474	0.208268	0.0565835	0.0443242	0.463832	-0.321982	-0.0272779	0.53087	0.0476779	0.378956	0.434988	-0.218699	0.463204	0.383055	0.253021	0.456175	0.479438	0.60521	0.527271	-0.301284
NaN	NaN	NaN	NaN	NaN	NaN	NaN	0.724301	NaN	NaN	NaN	NaN	NaN	NaN	NaN	-0.44183	NaN	NaN	NaN	NaN	NaN	0.373286	0.60862	NaN	-0.784135	0.0482362	-0.451485	0.145873	0.156267	NaN	0.293017	-0.272019	-0.294579	0.49057	0.505586	0.167872	NaN	0.214373	-0.188956	NaN	NaN	0.244522	0.34153	0.329526	0.287945	NaN	0.0388575	NaN	NaN	0.42503
-0.284194	NaN	NaN	-0.35875	NaN	NaN	-0.200747	NaN	NaN	-0.198957	NaN	NaN	-0.145861	NaN	NaN	NaN	1.14405	NaN	NaN	NaN	NaN	NaN	NaN	-0.165176	NaN	NaN	0.44074	NaN	NaN	0.348006	NaN	-0.309985	NaN	NaN	NaN	NaN	-0.837867	NaN	NaN	NaN	NaN	NaN	-0.166211	NaN	NaN	NaN	NaN	NaN	NaN	1.61523
0.026021	-0.144106	0.335597	-0.711819	-0.0607885	0.0922074	0.0954519	-0.0771019	-0.16004	0.163112	-0.192365	-0.143755	0.746571	0.372172	0.227248	-0.188628	-0.211415	-0.279494	-0.199156	0.116897	-0.303205	-0.448312	-0.76393	-0.976418	-0.779868	-1.01409	-1.53621	-0.433253	-0.563284	-0.796185	-0.882917	-1.25181	-1.34432	-1.08822	-1.38526	-1.37591	-1.28708	-0.848531	-1.8169	-0.935448	-0.861264	-1.40023	-0.0912332	-0.225751	-0.130271	-0.246875	-0.0522965	-0.24168	-0.149377	0.461109
-0.807629	-1.12794	-0.964348	-0.917543	-1.07671	-1.03798	-1.03186	-1.16498	-0.723253	-1.28121	-1.71539	-0.978492	-1.09659	-1.00607	-1.18118	-0.768666	-1.02345	-0.898269	-0.877818	-1.20823	-1.3055	0.0133551	0.871134	0.896698	-0.0531943	0.917852	0.548634	-0.00267147	0.724999	1.06309	-0.295872	0.889396	0.747516	-0.174247	0.900799	0.491289	0.770533	0.892896	0.883386	0.908429	0.560519	0.885106	-0.106296	-0.0766454	0.284277	-0.231041	0.110764	-0.497914	-0.116473	-0.0332447
-0.220278	-0.107648	-0.185441	-0.0980731	-0.202356	0.0859685	-0.231041	0.102591	0.319965	-0.284792	-0.624911	-0.191392	-0.528136	-0.627471	0.0593554	0.0363276	-0.204798	0.154454	-1.23705	-0.214257	-0.159799	0.788268	-0.0312825	-0.201775	0.27858	0.21661	-0.346647	0.00360232	0.709555	0.181166	-0.197517	-0.066231	-0.441517	0.258097	0.404576	0.273456	-1.22965	-0.213404	-0.420665	-0.209011	-0.112662	0.124857	0.230695	0.0508847	0.506602	-0.168479	0.0408223	-0.468851	0.831877	0.00115371
NaN	NaN	NaN	NaN	NaN	NaN	NaN	NaN	NaN	NaN	NaN	NaN	NaN	NaN	NaN	NaN	NaN	-1.22321	0.0761487	-0.540757	-0.287167	-0.0856651	-0.349419	NaN	-0.453775	NaN	NaN	-0.592288	-0.23914	NaN	-0.942778	-0.241714	-0.501525	NaN	-0.0356235	-0.532992	NaN	-0.0269839	NaN	-0.0866146	-0.01552	NaN	-0.265379	-0.126801	-0.0374732	0.0402613	0.865523	NaN	-0.326335	NaN
-0.4808	-0.717809	-0.405795	-0.122162	-0.13106	-0.565332	-0.730632	-0.545382	-0.597824	-0.439872	-0.852276	-0.090081	-0.458941	-0.757111	-0.306912	-1.36171	-1.43187	-0.774404	-0.740553	-0.612218	-0.677749	0.172359	0.130667	0.714399	-0.992804	0.22885	0.0163537	-0.763269	-0.234109	0.0436244	-0.260688	0.00273846	0.232292	-0.0478006	0.0728604	-0.212668	-0.202771	-0.0372807	-1.95573	-0.433993	-0.197931	0.548437	-0.173271	-0.358454	-0.25896	-0.0239737	-0.407517	0.490981	-0.311041	0.673466
NaN	NaN	NaN	NaN	NaN	NaN	NaN	NaN	NaN	NaN	NaN	NaN	NaN	NaN	NaN	NaN	NaN	NaN	NaN	NaN	-0.0545121	-0.60643	NaN	NaN	NaN	NaN	NaN	NaN	NaN	0.546857	0.0190613	NaN	-1.09191	NaN	NaN	NaN	0.178746	NaN	NaN	0.50924	-0.515418	-0.36602	NaN	NaN	NaN	NaN	NaN	NaN	NaN	NaN
-0.177572	NaN	NaN	NaN	NaN	NaN	NaN	0.35558	NaN	-0.113957	0.259423	NaN	-0.689637	NaN	NaN	1.08195	NaN	NaN	NaN	NaN	NaN	1.53227	NaN	NaN	NaN	NaN	NaN	NaN	0.329411	NaN	NaN	NaN	NaN	NaN	NaN	NaN	NaN	NaN	NaN	NaN	NaN	NaN	-3.32497	NaN	NaN	NaN	NaN	NaN	NaN	NaN
-0.0565362	-0.00189116	-0.116019	-0.124157	0.0487942	0.586308	-0.0224636	-0.281193	-0.283316	-0.177148	0.387583	0.479851	-0.238766	0.164143	0.601602	0.0413831	-0.0017323	-0.178682	-0.147825	-0.391721	0.00288247	-0.590571	-0.188069	-0.0131013	-0.485499	0.135798	0.966947	-0.0211454	0.130931	0.0706641	0.868371	0.95002	1.39369	0.339137	0.338339	-0.172522	0.743644	0.0457225	0.504265	-0.578736	-0.389867	-0.453044	-0.54271	-0.371665	-0.328272	-0.584825	-0.192101	0.115433	-0.63922	-0.376957
-0.0783504	-0.88494	-0.164205	-0.390169	-0.777838	-0.25123	0.203389	-0.131155	-0.279214	-0.0983665	-0.362343	-0.734395	0.239154	-0.777962	-0.55686	-0.423642	-0.890439	-0.650952	-0.943195	-0.329703	-0.86268	-0.509718	-0.189105	0.114367	-1.48617	0.691623	0.533264	-0.421032	-0.136791	0.431676	-0.275804	-0.260273	0.434455	-0.252346	-0.705382	1.5145	-1.35023	-1.13854	-0.175811	-0.580375	-1.06356	-0.693155	-0.455594	-0.142624	-1.00156	0.186627	-0.178943	0.916859	-0.0242084	1.09024
-0.218984	-0.420839	-0.167053	-0.506189	-0.699115	-0.218128	-0.0393845	-0.155614	-0.37443	0.175045	-0.0465187	-0.472049	0.0347792	-0.13076	-0.510252	-0.600293	-0.672497	-0.629456	-1.13106	-0.215932	-0.434247	-0.302368	-0.220043	0.476952	-1.38048	-0.747415	0.634036	0.0311129	-0.191343	0.557876	0.0705267	0.000721115	0.238542	-0.0502186	-0.55633	-0.262123	-0.429867	-0.559409	0.241352	-0.590093	-0.509984	0.0287106	-0.400339	-0.344776	-1.04734	-0.0485912	-0.513934	-0.559558	-0.239498	1.41224
0.457752	0.623492	-0.188003	-0.865911	-0.275944	0.49293	0.203389	0.543298	0.266637	1.231	1.42142	0.836894	0.625645	-0.0425014	0.394953	0.569685	1.23076	0.511367	-0.543215	-0.540442	-0.452195	-0.271357	-0.457752	-0.0932171	-0.316564	-0.870124	-0.649684	-0.107477	-0.317463	-1.15277	-0.334844	-0.690824	-1.15406	-0.355793	-0.509574	-0.276747	-1.12734	-0.180561	-0.792407	-0.880577	-0.928484	-1.20876	0.484602	0.210389	-0.693201	0.0528332	-0.546014	-0.532136	-0.154442	0.902961
0.718877	0.319271	0.747774	0.588229	0.923492	0.64957	0.795767	0.933573	0.718614	0.678162	1.58014	1.29355	0.997473	1.10225	0.865365	0.783582	0.847756	0.480368	-0.143357	0	0.652326	-0.540652	0.059909	-0.624822	-0.725732	0.132116	-0.126706	-0.659153	-0.381931	-0.753604	-0.263958	-0.381461	-0.447052	-0.407	-0.459377	-0.255443	-0.802839	-0.424688	-0.141526	-0.283299	-0.164901	-0.447918	-0.600665	-0.669511	-0.715817	-0.0618874	-0.239021	-0.559643	-0.226864	-0.537257
0.801241	0.952334	1.10031	0.911346	0.91173	0.0787465	0.647637	0.627887	0.24306	1.12559	1.15698	1.10923	0.826843	0.673376	0.456491	0.59388	0.709996	0.320311	0.552475	0.654252	0.258097	-0.205314	-0.977781	-0.0510703	-0.932114	-0.580289	-0.481666	-0.359842	-0.369147	0.116897	-0.227675	-0.478829	-0.55349	-0.542017	-0.502607	-1.06477	-1.48124	-1.10774	-0.909851	-0.745793	-1.14143	-1.42593	-0.290427	-0.523504	-0.232701	-0.153045	-0.0892981	0.472488	-0.380578	0.309526
0.392867	0.859652	0.0123541	0.252294	-0.577552	1.05123	0.172616	0.433387	0.587941	0.201132	0.31545	0.934705	0.78073	0.499578	0.801655	0.317651	NaN	0.299127	0.0359054	-0.123292	0.104873	-0.153415	-0.136188	-0.0699212	-1.02222	-0.63283	0.154065	0.0601858	-0.390396	0.0953169	-0.139077	-0.52282	-0.313889	-0.382081	NaN	0.0149266	-0.411618	-0.499076	0.269751	NaN	-0.180185	-0.155791	-0.328055	NaN	-0.26472	-0.565438	-0.0917558	0.216982	-0.26214	0.38648
-0.00958238	-0.0164537	-0.0660799	0.221815	0.0160683	1.66097	-0.10372	0.287118	0.50121	-0.182377	-0.0688162	0.198117	-0.296899	0.134747	0.769518	-0.217994	0.378623	0.473423	0.289126	0.087327	0.759326	-0.318326	0.142479	0.319734	-0.306341	0.227248	0.309176	-0.140142	0.236952	0.298541	0.127237	1.06005	1.27537	-0.15851	0.820485	0.769349	1.29919	0.215244	0.584289	0.563158	0.207518	0.368936	-0.565759	-0.541912	-0.193486	-0.590854	-0.00704309	-0.257166	-0.541996	-0.152196
-0.0586082	-0.790459	-0.0510254	-0.706488	-0.404821	-0.814793	0.0669503	-0.224705	-0.300182	0.100978	-0.12078	-0.406541	-0.117803	-0.525891	-0.688729	-0.171076	-0.728001	-0.458783	-0.80035	-0.539981	-0.866016	-0.316959	-0.28958	0.174151	-1.29255	-0.422907	0.273814	-0.0731959	0.351063	0.464982	0.296311	-0.160202	0.0953169	-0.0466677	-0.162622	-0.235263	-0.914956	-0.387695	-0.443418	-0.693341	-0.577896	-0.414634	0.0850168	-0.136014	-0.326136	0.511772	-0.451504	0.0850168	0.0590784	1.22768
0.10017	0.467384	0.492109	0.33411	0.717912	0.116764	0.188781	0.663572	-0.430665	-0.0708756	0.0765591	-0.209478	0.74261	0.377734	-0.119479	0.0443242	0.333767	-0.455653	0.608241	0.819586	0.208143	-0.224638	0.227618	0.339479	0.0650208	-0.401254	0.57415	-0.352179	-0.135634	-0.0715274	-0.41916	-0.313495	0.108759	-0.255908	-0.331972	0.248778	0.828144	0.0688771	0.35242	0.456911	0.276318	0.552869	-0.0404375	0.288418	0.143524	-0.158365	-0.0788379	0.282736	-0.082301	0.680954
-0.921117	-0.856476	-0.450557	-0.977639	-0.267774	-0.331699	-0.96965	-1.18521	-0.844821	-1.2381	0.755315	-0.340879	-1.26878	-0.666279	-0.863966	-0.29901	-0.392573	0.0343565	-1.31054	-0.583312	-0.839028	0.0861043	0.00662125	0.258338	0.427392	0.773068	0.647913	0.30147	0.573375	0.910656	0.388796	0.0284276	0.750949	0.529871	0.431997	1.05297	0.612494	0.881195	0.963548	0.355242	0.654069	0.704606	-0.0305603	-0.233871	0.0160683	-0.0422042	-0.00109689	-0.186984	0.154454	-0.0881934
0.437441	0.50924	-0.30768	-0.0429918	0.258941	0.136979	0.177854	0.373732	-0.285706	0.113967	1.56764	0.738206	-0.458228	-0.162137	-0.270365	0.370945	0.844546	0.475915	0.265437	-0.0202966	0.24184	0.0374524	0.109695	0.190931	0.00891703	-0.323895	-0.125746	0.323543	-0.57055	-0.881853	0.263035	-0.457197	-0.486348	0.498966	-0.366597	-0.0209112	-0.472469	0.0443242	-0.0447616	0.255319	0.217355	0.178364	0.0999011	0.0106367	-0.657787	-0.396631	-0.733651	-1.02971	-0.218817	0.049352
-0.309896	-0.14543	-0.348207	-0.127274	-0.290709	0.728835	-0.169599	-0.23618	0.109829	-0.384678	-0.32173	-0.0254854	-0.453873	-0.0480542	0.545573	-0.466596	-0.165224	-0.00320631	-0.444047	-0.21093	0.0127832	-0.0293819	0.292782	-0.264079	0.830337	0.723777	0.876016	0.971737	0.637564	0.954122	1.52155	1.2241	1.0229	0.92691	1.073	0.882604	0.535953	0.347552	0.513895	-0.429479	0.0965318	-0.461561	-0.35334	-0.474212	-0.722777	-0.350522	-0.286058	-0.580893	-0.376526	-0.343952
-0.707901	-0.22159	-0.281369	-0.525621	-0.597321	-0.952294	-1.10017	-0.435319	-0.481183	-0.305878	-0.914983	-0.0470105	-1.08574	-1.06459	-1.48681	0.0385766	-0.268504	0.120086	-0.348666	-0.127431	-0.459576	-0.10262	0.383386	0.953973	0.0854246	0.308011	0.263996	0.15562	0.668028	0.854873	0.201007	0.44074	0.660655	0.149259	0.233888	0.754289	0.760008	0.744592	0.470407	1.06716	-0.03261	0.834064	-0.0588186	-0.0955737	0.290189	0.0977456	0.126576	-0.0423379	-0.0614959	0.165687
-1.02568	-0.570764	-0.560239	-0.978634	-0.425947	-0.909092	-1.01418	-0.524915	-0.632629	-1.51866	-1.31962	-0.637154	-1.1037	-0.516202	-0.845261	-0.596754	-0.453873	-0.547636	-0.48221	-0.458743	-0.651292	0.347666	0.285816	0.692874	-0.0917404	0.303576	0.446997	0.00762616	0.477263	0.591871	-0.249376	0.494979	0.558366	-0.0588186	0.151989	0.369271	0.288181	0.423847	0.963918	0.166073	0.245617	0.862273	0.0433446	0.0651587	0.332393	0.0184917	0.133432	-0.388488	0.127633	-0.259098
-0.388695	-0.309234	-1.01958	-0.521349	-0.291839	-0.277604	-0.536922	-0.50705	0.12499	-1.11148	-1.5173	-0.437252	-1.11747	-0.385186	-0.227776	-0.357622	-0.482251	0.137766	-0.616326	-0.578176	-0.242345	0.332164	-0.520066	-0.941503	0.296311	-0.0680749	-1.70181	-0.0706331	0.0673633	-0.46343	-0.165677	-0.334444	-0.57439	-0.259167	-0.636616	-0.850272	-0.768863	-0.0830037	-0.749063	-0.207711	-0.140953	-0.421593	0.458592	-0.061526	0.178746	0.245131	0.211261	0.329985	0.169925	-0.375759
-0.347307	-0.64896	-0.320504	-0.941282	0.133037	0.044464	-0.154394	-0.434247	0.0264459	-0.061255	-0.533222	-0.295978	-0.331518	-0.251522	-0.563923	-0.849908	-0.546646	0.0102069	-0.8593	0.529671	-0.0799964	-0.169372	0.0593554	-0.18894	-0.0549017	-0.144935	-0.254479	-0.246464	-0.293041	-0.106234	-0.790185	-0.483602	-0.148673	-0.892393	-0.342141	-0.275594	-1.76175	-0.48082	-0.20583	0.332851	-0.133923	-0.943444	0.0912598	-0.0311498	0.172616	-0.117834	0.13711	-0.646315	0.199248	0.0990932
-0.312778	-0.403275	-0.568281	-0.757501	-0.322559	-0.242294	-0.402436	-0.7067	-0.157689	-1.01981	-1.39627	-0.771298	-0.802462	-0.298531	-0.413288	-0.477844	-0.521059	-0.140555	-0.482573	-0.446915	-0.277132	0.342668	0.509544	0.278698	0.174918	0.321813	-0.242004	-0.413115	0.45249	0.120219	-0.413077	0.0703893	0.0172092	-0.183966	0.0773797	-0.0103233	0.185232	0.363339	-0.0783961	0.513289	0.436055	0.254473	0.417272	0.405992	0.291368	0.249506	0.426963	0.0275787	0.603407	-0.101273
-0.0945259	-0.327819	0.0154976	0.0292761	-0.660977	-0.167863	0.290778	0.0945064	-0.168074	0.54893	0.162468	-0.394316	0.367147	-0.0916789	-0.787817	0.0862402	NaN	-0.151298	NaN	-0.385997	-0.801003	-0.284528	0.310689	-0.131266	-1.17033	-0.367285	0.818442	0.173383	-0.015243	-0.0955737	0.10809	0.15082	-0.035106	0.323082	-0.255339	-0.761507	NaN	NaN	-0.712268	NaN	NaN	NaN	0.135404	-0.271792	NaN	0.273576	-0.818071	NaN	0.640343	1.19705
0.527971	0.901572	0.324465	0.306379	0.363676	0.467071	0.527471	0.592062	0.160275	0.660199	1.37228	0.357833	0.913722	0.425137	0.41186	0.458802	0.576474	0.143655	0.396817	-0.115566	-0.177392	0.157173	-0.122648	-0.347693	0.448478	-0.231447	-0.84306	0.148218	-0.204117	-0.0442259	0.686613	-0.263092	-0.326425	0.335369	-0.530614	-0.173726	-1.23202	-0.110324	-0.131361	-0.361917	-0.103302	-0.972223	0.209017	-0.0136109	-0.54454	0.10541	-0.139172	0.496616	0.147307	-0.0152138
0.165172	0.354565	0.185867	0.219834	0.12075	-0.279704	-0.207011	0.425996	0.0214797	-0.579167	-0.431073	-0.26278	-0.0407788	-0.24996	-0.266177	0.342782	-0.0434377	-0.00801477	0.741575	0.602742	0.324119	-0.447761	-0.0100327	0.270947	-0.412174	-0.256476	0.0859685	-0.448292	-0.203951	-0.230719	-0.668937	-0.192414	-0.181133	-0.348299	-0.117459	-0.330229	-0.387355	-0.130966	0.827494	-0.0872735	-0.33288	0.0441843	0.016211	-0.00300396	0.473423	0.103531	0.505789	0.0405417	0.120352	0.0870554
-0.566207	-0.551311	-0.518639	-0.467314	-0.254737	-0.175827	-0.563646	-0.603293	-0.14618	-0.826898	-0.552326	-0.562879	-0.962576	-0.54061	-0.203934	-0.377594	-0.582447	-0.147729	-0.375796	-0.299223	-0.100206	-0.219203	-0.142401	-0.52394	-0.249308	-0.586103	-0.318398	-0.761727	-0.524272	-0.474713	-0.794482	-0.527991	-0.588444	-0.839132	-0.570593	-0.229974	-0.451485	-0.470509	-0.871047	-0.314571	-0.295783	0.090718	0.399882	0.575893	0.717473	0.226509	0.257856	1.01414	0.651408	0.0927488
0.31904	-0.0377545	0.34153	0.462785	0.466549	0.204391	0.442333	-0.181264	0.244156	-0.5754	0.411101	0.307778	0.451752	0.233029	0.710966	0.309642	0.525768	0.233888	0.104873	0.542902	0.111165	0.519743	0.13829	-0.231718	0.327112	-0.215178	0.487795	0.370276	0.0840642	0.273098	0.368489	0.198997	0.0862402	0.184852	0.698485	0.139731	-0.444714	0.199876	-0.0331414	-0.258632	0.309409	0.123401	-0.246139	-0.158236	-0.439989	-0.119918	-0.359231	-0.594552	-0.263092	0.127369
1.15069	1.29284	1.46116	1.77146	1.26357	NaN	0.654527	NaN	-0.618473	0.705845	1.02779	0.901031	0.742179	1.31214	0.496207	0.393636	0.163756	-0.798441	1.48872	1.26406	0.777872	-0.792832	0.539729	0.695727	NaN	NaN	0.445409	-0.316492	-0.477121	-2.79516	NaN	0.296076	-1.40141	-0.972591	-0.268226	0.0482362	-0.461005	0.0253123	NaN	0.210638	-0.245848	-0.609641	-0.381198	NaN	NaN	-1.81934	NaN	-1.04632	NaN	0.420186
1.01842	0.826355	0.701593	0.99139	0.804632	0.759582	0.581303	0.710614	0.0067647	0.663026	1.40037	0.760178	0.624148	0.990447	0.683113	0.620117	0.82603	-0.180692	1.02091	0.497025	0.759071	-0.415384	-0.39462	-0.113192	-0.11796	-0.233702	0.53963	-0.159879	0.0492126	-0.445205	0.0440444	-0.257166	-0.0890218	0.189919	0.240253	0.468844	-0.699279	-0.109857	-0.105054	-0.408378	-0.510971	-0.216803	-0.266975	0.107822	-0.363512	-0.365109	-0.406101	0.31603	-0.211114	0.12499
0.551393	0.0216219	-0.735115	-0.499769	-0.381141	0.425352	0.45386	0.475189	0.354678	0.621993	1.39972	0.427928	-1.06184	-0.121957	0.751549	0.133958	1.01714	0.846794	-0.535917	-0.335462	0.356707	-0.233634	0.316262	-0.0575719	-0.694952	-0.253722	-0.191953	-0.0439285	-0.539624	-0.968181	0.443076	-0.622465	-0.787119	0.0992279	0.0639171	-0.477342	0.494774	-0.867858	-0.463549	-0.817003	-0.646812	-0.182524	-0.0321084	-0.54654	-0.88297	-0.614757	-0.33448	-0.896012	-0.682326	-0.383209
0.0988237	-0.13695	-0.725852	0.062398	-0.388318	0.0140695	0.282973	-0.463171	-0.194344	-0.0696942	-0.081858	-0.296545	-0.791608	-0.212166	-0.00905962	-0.475114	-0.337959	0.100574	-0.499381	-0.378701	-0.364645	0.0423642	-0.433467	0.0278618	0.0635029	-0.0157825	0.241596	0.0479571	-0.330901	0.0551957	0.384823	0.132248	0.602077	0.239765	-0.188693	-0.0115007	-0.244993	-0.0659138	0.306962	0.122076	0.226015	0.318461	-0.0592393	-0.308305	-0.66454	-0.042546	-0.381254	0.000144286	-0.00636189	-0.098243
-0.214424	-0.169274	-0.0606832	0.0825663	-0.254616	-0.0583078	-0.0668958	0.102725	-0.261345	0.337197	0.217107	-0.358639	0.959473	-0.03811	-0.201958	0.231801	-0.0822246	-0.460211	0.24062	-0.27687	-0.569972	0.127237	0.510253	0.479851	0.0714881	-0.0268664	1.09275	0.129085	-0.161799	-0.00611558	-0.0454761	-0.127605	-0.212334	0.774755	0.127369	0.400429	0.143524	-0.245335	0.110096	-0.0342342	-0.16225	0.567448	0.131458	0.485839	0.173255	0.0843364	-0.0897586	-0.440283	0.118493	0.844466
-0.0429323	-0.174149	-0.148769	0.13829	0.00920381	-0.0342046	0.0993626	-0.172848	-0.23099	0.126312	-0.233057	-0.451406	0.000576887	0.0382958	-0.00598518	0.0659858	-0.039251	0.0492126	-0.438874	-0.188595	-0.273378	-0.548755	-0.471889	-0.801003	-0.327747	-0.0417289	-0.490537	0.292193	-0.171352	0.435522	0.0556121	0.126841	0.182819	0.0114957	-0.0921864	-0.742748	-0.661661	-0.23562	-0.494983	-0.352492	-0.574068	-1.11544	-0.597867	-0.412232	-0.0328019	-0.0378582	0.254957	0.104605	-0.326353	-0.230905
-0.165273	-0.142067	-0.143691	-0.250131	0.0832474	-0.357585	-0.298584	-0.371217	-0.198643	-0.270312	-0.586688	-0.21791	-0.052895	0.153157	-0.00177561	-0.00653576	-0.386525	-0.15859	-0.121596	0.136323	0.0214797	-0.0705725	0.0263043	0.344033	-0.0226688	0.395282	-0.0969463	-0.0662612	0.273456	0.584674	-0.164286	0.274053	0.380064	-0.0871356	0.257493	0.0771063	0.220454	0.456596	0.293135	0.243791	0.0174944	-0.238647	-0.0924017	0.0119249	0.120883	-0.00749259	-0.0846397	-0.0197699	-0.187576	-0.215731
-0.00891452	-0.436861	-0.12301	-0.347729	-0.771249	-0.14178	-0.534078	0.0918014	-0.2633	-0.0606832	-0.402531	-0.153334	0.268674	-0.58085	-0.0316512	-0.439324	-0.891723	-0.532428	-0.605201	-0.592288	-0.967843	-0.100376	0.0427844	0.275722	0.231678	-0.0241351	0.424922	-0.222515	0.287709	0.764941	-0.39297	NaN	0.628447	0.309642	-0.116895	0.112233	NaN	-0.174198	0.343692	0.782996	0.0430645	-0.290709	-0.303917	-0.28699	-0.481888	0.712376	-0.153575	0.431142	-0.0985055	0.896853
-0.648417	-0.43608	-0.448902	-0.619603	-0.321603	-0.389489	-0.62589	-0.531093	-0.384038	-1.24369	-1.43569	-0.829049	-0.867147	-0.506619	-0.67512	-0.300999	-0.580418	-0.342232	-0.939925	-0.441576	-0.631422	0.400975	0.278104	0.0268709	0.367259	0.539531	-0.0341455	0.123004	0.407407	0.2806	0.117296	0.260267	0.153157	0.482952	0.341417	0.388575	0.095587	0.486148	0.202136	0.323312	0.421695	0.00360232	0.170951	0.19497	0.425567	0.104739	0.144177	-0.329124	0.305562	-0.0963755
0.121413	0.218719	0.081476	-0.103317	-0.0938637	0.115033	0.149389	-0.241816	-0.3209	0.430392	0.367483	0.0529723	0.329181	-0.114785	-0.133638	0.0753272	0.0677764	-0.00183338	0.054779	-0.0616013	-0.13348	-0.13914	-0.257718	-0.605552	0.00374607	0.0713507	-0.259306	0.183328	-0.540757	0.0163537	0.264236	-0.271688	0.215741	0.359071	-0.427343	-0.0556812	-0.935283	0.0277203	-0.564073	-0.591071	-0.457177	-0.24768	-0.0433783	-0.385262	-0.459576	-0.419488	-0.25608	0.465086	-0.319082	0.190172
-0.122319	0.365357	NaN	0.625645	0.211012	0.552377	0.711759	0.610039	NaN	NaN	NaN	0.331361	NaN	0.543892	0.494876	0.547055	0.12499	0.302173	NaN	0.719578	0.607105	0.0223323	-0.193437	0.00518438	0.422879	-0.190009	NaN	-0.334444	0.0961269	NaN	0.339251	0.100978	0.088413	-0.846013	0.157949	-0.0451337	0.510152	-0.2388	-0.0602619	NaN	-0.0469807	NaN	0.245252	0.625458	0.652234	-0.0447913	NaN	NaN	0.571337	0.067088
-0.154313	-0.474773	-0.0369846	0.0272955	-0.52504	-0.257752	-0.042026	0.00891703	-0.270991	-0.0393252	-0.278164	-0.284159	-0.446738	0.00920381	-0.121298	0.148739	-0.750276	-0.382025	-0.0884234	-0.277884	-0.612307	0.353097	0.19711	0.173895	0.208392	0.384603	0.176961	0.294665	0.297015	0.113167	-0.127022	0.113034	-0.0627913	-0.0185272	0.369718	0.274769	-0.0244872	0.260748	-0.0527154	0.509746	-0.0566262	0.0625362	0.181166	-0.029647	0.293841	0.0739573	0.244887	0.0606008	0.163885	0.260628
0.427392	0.596267	0.519039	NaN	0.444137	0.147828	0.0241777	0.955462	0.547647	0.860923	1.22552	0.0182068	0.534062	0.456491	-0.0168769	0.44159	0.652601	0.0246034	-0.522696	0.323889	NaN	-0.599222	0.619272	0.028852	NaN	0.377512	-0.664265	-0.387581	-0.46917	-0.916017	0.351515	0.00417777	-0.705123	-0.0348696	NaN	-0.683623	-0.19413	NaN	NaN	0.0467006	-0.333389	NaN	0.906121	0.170951	-0.348629	0.129877	-0.273518	-0.541912	-0.587294	1.23658
0.971884	1.13343	1.24294	0.351063	0.830012	0.544189	0.779722	0.484602	0.634221	-0.326769	1.01842	0.759582	1.91027	1.02176	0.281787	1.18884	0.653152	0.569783	1.36692	1.24172	0.679784	-0.458604	-0.465739	-0.863179	-0.758916	-0.9015	-0.838357	-0.226004	-0.735428	-0.75504	-0.459873	-0.48215	-0.706371	-0.0436459	-0.682765	-0.418022	0.062398	-0.753799	-0.668845	-0.373028	-0.380127	-0.76594	0.14991	0.207893	0.220206	-0.0247807	-0.00830491	-0.550465	0.122871	0.325732
-0.598413	-0.421979	-0.195319	-0.563796	-0.470169	-0.311095	-0.676365	-0.310271	-0.252277	-0.983019	-0.94511	-0.419777	-0.904926	-0.581281	-0.611491	-0.442869	-0.52587	-0.372617	-0.47289	-0.635652	-0.578909	0.383939	0.482952	-0.0840585	0.45386	0.407951	-0.104837	0.263996	0.260628	-0.102558	0.159758	0.244034	0.0515809	0.350045	0.0581087	0.142871	0.135009	0.317304	0.00417777	-0.332807	0.075738	-0.146403	0.311154	0.351289	0.23585	0.219339	0.124593	-0.312975	0.382723	0.0508847
-0.0500692	0.810731	0.0366088	-0.165353	0.565695	0.486251	0.157303	0.34301	0.562865	0.25181	0.703101	1.60084	-1.32796	-0.314822	0.657732	0.109829	1.29166	0.89243	-0.834545	-0.378794	0.587845	0.00532815	-0.725947	-0.841663	-0.0189657	-0.340514	-0.869702	0.563939	-0.2188	0.550014	1.14156	0.534062	0.560324	0.225645	-0.401692	-0.390869	-1.54945	-0.88305	-0.600534	-1.02002	-0.992116	-0.395891	-0.705688	-0.982249	-1.11688	-0.734251	-0.791208	-0.90977	-0.677333	-0.708396
0.0113525	0.237441	-0.0964527	0.174662	0.51076	0.656268	0.107286	0.56003	0.0292761	-0.227219	0.503756	0.445091	-0.199968	0.222681	0.0486547	0.0229004	0.973721	0.195348	0.0485151	-0.482392	-0.159186	-0.135475	-0.380164	-0.21791	0.231187	-0.223003	-0.0273221	0.42707	-0.403943	-0.116958	0.726395	0.429214	0.544683	0.595504	-0.232091	-0.181935	-0.170654	-0.274756	-0.0813848	-0.399768	-0.139347	-0.57583	-0.336555	-0.846791	-0.220631	-0.366188	-0.0037704	-0.166794	-0.391039	0.164014
0.300065	0.842295	-0.789761	0.301588	0.289244	-0.0664878	0.101784	0.402722	-0.0199162	-0.0793409	0.677621	1.81754	0.170566	2.03115	0.406537	0.0399806	0.233275	-0.540925	0.584097	-0.293872	0.352984	-0.133511	-0.331554	-0.757696	0.309875	0.242938	0.408386	NaN	-0.0208965	0.234133	-0.454427	0.267116	0.475811	-0.36952	-0.63785	0.732747	-0.517193	-0.0256763	-0.550275	0.0546401	-0.623554	-0.0117189	0.378512	0.426855	0.719052	0.647176	0.226878	0.405884	-0.0369699	NaN
0.0342158	0.529071	-0.222599	0.483055	-0.174996	-0.388488	-0.163349	0.429107	-0.406273	0.208268	0.161952	-0.0310319	0.391548	-0.249479	-0.304309	0.319155	0.194844	-0.143484	-0.0680145	0.0413831	-0.408014	0.451435	0.603407	0.0159258	0.22033	0.100305	-0.139442	0.244887	0.208018	-0.461343	0.755486	0.128689	-0.177637	0.48944	0.367595	0.269991	0.496513	0.599127	-0.253584	0.282143	0.0766959	0.352081	0.402176	-0.000216456	0.197614	0.0847447	0.0850168	0.390007	0.15782	0.281312
0.468323	0.442015	-0.127337	-1.07662	-0.712953	0.253868	-0.0696335	0.501617	-0.127951	1.27537	1.259	0.575603	0.250476	-0.211331	0.383055	-0.0568663	1.2649	-0.0992471	-0.728885	-0.723515	-0.450419	-0.385413	-1.1033	-0.423604	-0.233651	-1.25405	-1.07157	-0.517813	-0.999654	-1.28062	-0.424184	-1.29701	-1.50406	-0.0655816	-0.79016	-0.936801	NaN	-0.467813	-1.22439	-1.20078	-1.0432	-1.06576	0.704075	0.206768	-0.875407	0.403377	-0.468152	0.138421	-0.377276	0.475085
1.33497	0.830499	0.689568	NaN	2.40138	0.693677	0.891108	0.195348	1.30626	0.888305	0.308128	1.01056	0.555914	0.221815	0.684819	-0.0947877	-0.10757	0.375846	NaN	NaN	0.066537	-0.211682	-0.320162	0.171463	0.158079	-0.124393	0.131458	0.0357646	-0.459338	-0.368607	0.0596321	0.185105	-0.140555	0.262433	0.372729	-0.416982	-0.15165	-0.430917	-0.375216	0.246591	-0.0725131	-0.0158555	0.428142	NaN	-0.714799	NaN	0.0476779	-0.273744	-0.667378	-0.503282
0.383829	0.683472	0.222681	0.387252	0.790522	0.309875	0.836813	0.363227	-0.371796	0.817787	0.792772	0.833011	0.652785	1.17511	0.872395	0.467175	0.321582	0.0869197	0.578021	0.550113	-0.134366	-1.19116	-1.45597	-0.335299	-1.62105	-0.960581	-0.556605	-0.937408	-1.61768	-1.22041	-0.320216	-1.68186	-1.86239	-0.395701	-0.696751	0.151729	-1.5156	-1.37895	0.212756	-0.70934	-1.52259	-0.33867	-0.265362	-0.224857	-1.09597	-0.507891	-0.545403	-0.82026	-0.936166	0.281906
-0.214759	-0.448272	0.171719	-0.212267	-0.63913	-0.180512	-0.0478305	-0.119526	-0.252879	-0.283966	-0.393596	-0.42281	-0.185015	-0.226122	-0.847336	0.125254	-0.70875	-0.58113	-0.260601	0.133564	-0.325015	-0.0053479	0.118227	0.317883	0.0104934	-0.307841	-0.205164	0.000288558	-0.430023	-0.0776042	-0.0138294	-0.228638	-0.0743651	0.187641	-0.0990309	0.442652	-0.222835	-0.067954	-0.0079277	0.554245	0.238787	-0.118649	0.0817487	0.24245	-0.103999	-0.0727255	-0.295889	0.573762	0.30229	0.158337
-0.977895	-0.838796	-1.51202	-1.06299	-0.986502	-0.973781	-1.21033	-1.68358	-0.543005	-1.80889	-1.9355	-1.11497	-1.7219	-1.02706	-1.02327	-1.20088	-1.02365	-0.571557	-1.11226	-0.77633	-0.598654	-0.238068	-0.0158117	-0.328181	-0.140698	0.828956	-0.0687254	-0.267045	0.32458	0.924632	-0.28379	0.490981	0.631989	-0.381085	0.775514	0.290896	0.205893	0.302407	0.0117819	0.982656	0.802566	0.598746	-0.667745	-0.177001	-0.182328	-0.488552	-0.0409569	0.0831111	-0.263213	-1.13245
-0.635786	-0.497262	-0.536629	-0.844069	-0.244531	0.187768	-0.345051	-0.729411	-0.148177	-1.07036	-0.560983	0.182819	-1.18593	-0.116113	0.175812	-0.383925	-0.0156075	0.568324	1.17766	-0.0882855	-0.145829	-1.06489	-0.842413	-0.0200332	-0.278339	0.948601	1.2526	0.264476	0.414893	1.01278	0.162339	1.29519	1.69964	0.324004	1.06922	1.22626	1.61221	0.777704	1.8012	-0.140269	-0.332789	0.234011	-0.977327	-1.11766	-0.483198	-0.517937	0.226509	-0.22673	-0.811042	-1.35082
0.539531	-0.083447	-0.153511	0.425245	-0.154378	0.18916	0.091666	-0.158172	0.144829	0.770026	0.283685	0.59321	-0.0276161	NaN	NaN	-0.222885	-0.0670468	-0.133147	NaN	-0.501872	-0.143564	-0.157866	-0.16728	0.604261	0.300768	0.161436	0.874758	NaN	0.725785	0.873498	0.260748	-0.356328	0.361993	0.418352	0.605779	-0.0875034	NaN	-0.128866	NaN	0.0805212	-0.0178406	NaN	-0.550064	-0.106203	-0.568666	-0.396384	0.545277	0.088413	-0.420356	-0.0203551
-0.195418	-0.369278	NaN	-0.569608	NaN	0.279055	0.644318	NaN	0.000144286	0.179638	NaN	-0.417637	1.2526	0.306496	NaN	0.410124	-0.0823621	NaN	NaN	-0.327566	NaN	0.642655	NaN	-0.0901885	0.299362	0.145351	NaN	NaN	NaN	0.0237521	0.731444	0.642933	NaN	0.372283	NaN	NaN	0.407407	NaN	NaN	NaN	0.0432046	NaN	0.0654344	0.36087	NaN	0.678793	NaN	NaN	0.0954519	0.390448
NaN	NaN	NaN	0.213378	NaN	NaN	NaN	NaN	NaN	0.253384	0.0214797	-0.13435	NaN	0.231187	0.100709	NaN	NaN	NaN	NaN	NaN	NaN	0.331017	NaN	NaN	NaN	NaN	0.496104	0.80149	NaN	NaN	0.611928	0.516015	NaN	0.404903	0.554343	NaN	NaN	-0.0117043	NaN	0.297837	NaN	NaN	0.248778	-0.437291	NaN	NaN	-0.161056	NaN	0.397036	-0.412328
NaN	NaN	NaN	NaN	NaN	NaN	NaN	NaN	NaN	NaN	NaN	NaN	NaN	NaN	NaN	NaN	NaN	NaN	NaN	NaN	NaN	NaN	NaN	NaN	NaN	NaN	NaN	NaN	NaN	NaN	NaN	NaN	0.70726	NaN	NaN	NaN	NaN	NaN	NaN	NaN	NaN	NaN	NaN	NaN	NaN	NaN	NaN	NaN	NaN	NaN
-0.238391	-0.368756	-0.413135	-0.286903	-0.160105	-0.207111	-0.236265	-0.759405	0.122606	-0.492769	-1.15431	-0.35511	-0.621977	-0.204333	-0.133306	-0.254324	-0.566912	0.211012	-0.299915	-0.394089	-0.0446426	0.154842	-0.406197	-0.278216	-0.174328	0.10608	-1.03907	-0.321838	0.135272	-0.044464	-0.42432	-0.186557	-0.243318	-0.545319	-0.218162	-0.397999	-0.28539	-0.0759458	-0.544582	-0.334116	0.0321009	-0.386657	0.35061	0.00934718	0.169797	-0.029485	0.22848	0.263515	0.271426	-0.435437
-0.542479	-0.357603	-0.291062	-0.984959	-0.0902346	-0.0938944	-0.524874	-0.772875	0.129349	-1.33254	-1.15766	-0.491166	-0.783142	-0.0603672	-0.339217	-0.818707	-0.583182	-0.0422934	-0.0648873	-0.267948	-0.0105848	-0.713048	-0.804148	-1.18092	-0.793057	-0.299738	-1.2775	-1.39798	-0.557497	-0.611822	-1.18203	-0.472529	-0.548944	-1.53116	-0.466257	-1.15769	-1.06743	-0.356809	-1.27635	-0.554316	-0.871495	0.434988	0.816313	0.982802	0.955387	0.554442	0.93757	1.00942	0.948077	0.364797
0.343692	0.335483	0.459746	0.220454	0.224411	0.117296	0.0768327	0.542407	0.0250288	0.111833	-0.181853	0.0643311	0.585251	0.16877	-0.224351	0.359859	0.0429245	-0.255408	0.330558	0.443925	0.0113525	-0.116207	-0.354225	-0.0488151	-0.194476	-0.569351	0.133695	-0.281018	-0.211064	0.016211	-0.22945	-0.468671	0.0294175	-0.461919	-0.669006	-0.515563	-0.866778	-0.374262	0.428893	-0.736244	-0.523442	0.108625	-0.220497	-0.197435	0.104873	-0.457415	0.0082	-0.0505174	0.0672257	0.205893
-0.307555	-0.720969	0.118094	-0.64679	-0.539729	NaN	0.392097	0.139469	-0.959374	0.180148	NaN	-0.592789	0.168257	NaN	NaN	0.28889	NaN	NaN	NaN	-0.138902	NaN	-0.142927	-0.137283	1.12492	0.0221902	-0.546435	1.00166	NaN	-0.564372	0.311154	-0.0206331	-0.307733	0.406319	-0.292899	-0.736172	-0.482009	NaN	NaN	1.40381	0.129217	0.609282	0.119024	-0.302351	NaN	NaN	NaN	-0.728048	NaN	NaN	0.837136
-0.000721562	-0.60452	-0.447682	-0.303793	-0.651745	0.847115	-0.0255294	NaN	-0.238647	-0.781529	-0.536043	-0.515047	NaN	-0.512987	-0.101211	-0.564051	-1.1861	0.15082	NaN	-0.462535	0.0164963	-0.0405266	-0.0724828	0.204516	-0.0994945	0.25544	0.0244615	0.0729976	0.27023	0.687061	0.0557509	0.296193	1.0418	0.304277	0.828632	0.437547	-0.017826	0.358509	0.201759	0.0356239	-0.0648571	0.110229	-0.542752	-0.17524	-0.533764	-0.381837	-0.381949	-0.353579	-0.336154	NaN
0.308827	-0.269686	0.329411	0.214871	-0.255012	-0.602898	0.455544	-0.264651	-0.391948	0.261952	-0.608474	-0.512246	-0.0638766	-0.301782	-0.75431	0.383829	-0.965756	-0.394126	-0.629769	0.389787	-0.920953	-0.240401	-0.538346	-0.871232	-0.763881	-0.967448	-0.815631	0.489235	-0.2472	-0.0853589	0.495081	-0.259047	-0.192513	-0.317463	-0.690149	-1.26642	-0.918115	-0.610874	-1.23906	-0.169469	-0.875169	-0.716268	-0.0873041	-0.0563112	-0.309234	0.0890913	0.0524158	0.0563061	-0.0328019	0.811142
-0.467873	-0.343458	-0.334989	-0.401558	-0.27439	-0.39591	-0.576476	-0.623398	-0.44904	-0.830716	-1.3445	-0.567789	-0.769403	-0.354446	-0.776454	-0.554549	-0.602263	-0.343604	-0.729698	-0.282965	-0.569287	-0.191755	0.260628	0.251204	-0.106809	0.451541	0.0803848	-0.369427	0.373175	0.346758	-0.351921	0.489337	0.596458	-0.412328	0.405666	0.356256	0.235114	0.547154	0.242084	0.452385	0.184471	0.227248	-0.0257938	0.161565	-0.0375028	0.0739573	0.152768	-0.102558	0.0806577	-0.111383
0.0472592	-0.0994635	-0.80869	-0.991054	-0.570572	0.0265876	0.0553346	-0.0624598	-0.363624	0.0727232	0.584481	0.166587	-0.577681	-0.566122	0.00216244	-0.104806	0.372952	0.041243	-1.11848	-1.15483	-0.484409	-0.0487255	-0.340916	-0.545403	-0.163947	-0.340897	-0.717525	-0.0537932	-0.343458	-0.497995	0.198997	-0.405146	-0.617233	0.205267	0.278223	-0.40744	-1.02125	-0.258287	-0.851808	-0.702093	-0.577293	-0.641986	0.0425042	0.0229004	-0.741059	-0.43905	-0.450932	-0.223778	-0.210179	0.0501883
-0.0267046	-0.0282486	0.0618453	0.251931	-0.0147182	-0.379751	-0.131408	0.187007	0.0926134	-0.140635	-0.142369	0.00460933	-0.248451	-0.259461	-0.503016	0.340277	0.015212	0.174534	0.246591	0.283566	-0.0176799	0.312549	0.536351	0.471552	0.469157	0.251689	0.482332	0.737168	0.752149	0.215244	0.387693	0.445409	0.669843	1.04551	0.512075	0.702037	0.82024	0.916782	0.604736	0.809661	0.851199	0.746227	0.218223	0.325041	0.136323	-0.0619928	0.196481	-0.24893	0.406645	0.407081
-0.260705	-0.879781	-0.153318	-0.84495	-0.786174	-0.605925	-0.117928	-1.2116	-0.784359	-0.218817	-0.342012	-0.901742	0.0553346	-0.393482	-0.256649	-0.431229	-1.18942	-0.473671	-1.28212	-0.584133	-0.956152	-0.454585	-0.525683	-0.743352	NaN	-1.13717	0.0374524	-0.651632	-0.734467	-0.207261	0.729096	-0.350375	-0.391626	-0.312312	-1.40771	-0.923386	-0.951457	-1.27272	-1.20809	-0.884248	-1.11791	-0.519466	-0.438874	-0.182999	-0.950787	0.276318	-0.716623	-0.0956816	-0.173954	0.681044
0.116098	0.370053	-0.322993	0.482952	0.108892	0.66257	0.472176	-0.155486	0.712904	0.0506061	0.0532504	0.116232	-0.424591	-0.40234	0.378844	0.253384	0.239765	0.766213	-0.557391	-0.662917	-0.0812016	-0.939842	-0.82026	-0.0721339	0.41684	0.131721	0.772646	0.271306	0.110096	0.675364	0.963104	0.633292	1.52201	0.517931	0.731618	0.202136	-0.153479	-0.184638	0.296076	-0.0471744	-0.320126	-0.187296	-0.560834	-0.828332	-1.10064	-0.0826675	0.0657101	-0.528219	-0.661433	-0.0510554
-0.290957	-0.573896	-0.2768	-0.305985	-0.444616	-0.340459	-0.114675	-0.107477	-0.259599	-0.654286	-0.385036	-0.377594	-0.572372	-0.318794	-0.467234	-0.267132	-0.457692	-0.330701	-0.0442408	-0.456108	-0.505881	0.151989	0.224411	-0.111274	-0.0812016	-0.00475429	-0.285425	-0.112085	0.132116	-0.229788	-0.260981	-0.266177	-0.0757937	-0.0161472	-0.00831944	0.313014	-0.174052	-0.0823621	-0.0499198	0.197488	-0.18079	-0.0222585	0.223175	0.153935	0.0949116	0.282736	0.0332292	-0.0917558	-0.0625954	0.0521377
-0.265344	-0.707548	-0.199222	-0.534851	-0.867199	-0.569158	-0.0603522	-0.191014	-0.992489	0.0905825	-0.406656	-0.498423	-0.0328167	-0.357659	-0.710708	-0.680243	-0.709363	-0.840138	-1.23426	-0.184605	-0.736509	-0.645435	-0.0446277	0.0762854	-0.631891	-1.02653	0.733701	-0.468731	-0.421477	0.532965	0.00115371	-0.295889	0.243791	-0.199222	-0.382607	-0.698014	-0.614845	-0.615309	0.0990932	-0.515356	-0.472709	-0.182884	-0.510108	-0.413077	-1.2969	-0.0712393	-0.29527	-0.407268	-0.42911	1.27602
-0.112834	-0.352345	NaN	-2.05829	-0.179123	-0.193404	0.00992034	0.0305479	NaN	-2.42701	NaN	-0.719566	-2.51029	-1.82199	NaN	-2.63756	-1.30657	NaN	NaN	0.472384	-0.0494271	-0.250063	0.337654	0.0569996	-1.15175	0.47892	0.310922	-0.146611	-0.0962213	0.556405	-1.56328	0.2529	0.429428	-0.158607	0.67437	0.664756	0.894061	0.339479	0.175429	0.895845	0.337426	0.777956	-0.135317	0.335712	0.29901	-0.478286	0.644779	NaN	-0.39935	-0.244924
-0.121079	0.0216219	NaN	NaN	NaN	NaN	-0.049039	NaN	-0.31838	0.682663	NaN	NaN	NaN	0.210015	NaN	NaN	NaN	0.15549	NaN	NaN	NaN	-0.18531	NaN	NaN	NaN	NaN	NaN	-0.145621	NaN	0.0277203	0.710085	-0.448253	-0.177849	0.357721	-0.0223611	NaN	NaN	NaN	0.2529	0.105946	NaN	NaN	NaN	NaN	NaN	NaN	NaN	NaN	NaN	NaN
-0.373234	0.112366	0.124063	-0.00287385	0.502229	0.128689	-0.0937251	0.411535	-0.159444	-0.598872	-0.337503	0.0284276	0.0569996	0.158854	0.238298	0.0758749	0.0160683	-0.28597	0.495695	0.64911	0.246955	0.342896	-0.0225662	0.415434	0.165301	-0.0202673	-0.218246	-0.261552	-0.0220533	-0.22452	-0.659882	-0.150673	-0.157963	-0.0177968	-0.176153	-0.0342637	-0.213136	0.232047	0.341872	-0.0787313	0.0425042	0.162855	0.207393	0.189287	0.286526	0.36233	0.0518593	0.564524	0.279293	0.269153
0.0211954	-0.245882	-0.133226	-0.361361	-0.06124	-0.279179	0.299245	-0.829896	0.18916	-0.346903	-0.615773	0.288181	NaN	-0.390396	NaN	-1.11288	NaN	0.306379	-0.52477	-0.446561	-1.03413	-0.660019	NaN	NaN	-0.22398	-0.174898	NaN	-0.0659893	-0.423313	-0.667057	0.624335	0.130404	0.219587	0.122739	0.541812	0.0506061	0.413919	-0.271618	-0.690847	0.173127	-0.24696	-0.134952	-0.230398	-0.174394	-0.176919	-0.552876	0.0710762	-0.405318	-0.396422	0.133169
0.173127	0.0169242	-0.153639	-0.279616	0.00302647	0.0475383	0.150949	0.0697022	-0.103937	0.292782	0.488104	0.257614	0.0690147	-0.0369403	0.158854	-0.232125	0.382391	0.187768	-0.404515	-0.504407	-0.233091	-0.234363	-0.690242	-0.712835	-0.274145	-0.11724	-1.14146	-0.324347	-0.344025	-0.131234	0.121281	-0.329885	-0.363921	-0.157721	-0.141716	-0.73735	-1.02347	-0.298513	-0.864255	-0.790434	-0.454249	-0.94386	-0.0829426	-0.277464	-0.0243258	-0.221808	0.10916	-0.0251477	-0.0582927	-0.170134
0.55454	0.67428	1.28054	0.332851	0.45386	0.221939	0.519441	0.397913	-0.376489	1.17964	0.479644	0.340391	1.77087	0.486045	-0.166487	0.813853	0.0183493	-0.705218	-0.00374143	0.412185	-0.824137	0.0522768	-1.0477	-1.10585	0.491186	-1.52492	-1.43792	0.425459	-0.689334	-0.790659	0.815083	-1.16518	-0.663214	0.703721	-1.03608	-1.3979	-1.21695	-0.911451	-1.46375	-1.11666	-0.91061	-1.74483	0.0869197	-0.12562	-1.93661	0.130799	-1.02347	-0.483743	-0.0822551	0.839476
[truncated: 1,042 more rows]
[truncated: 22 more columns]

## Sheet: peptide ratios
Sequence	Mass	Proteins	Leading razor protein	Gene names	Protein names	PEP	Score	Ratio H/L normalized 30-0_Avidin-1	Ratio H/L normalized 30-0_Avidin-2	Ratio H/L normalized 30-0_Avidin-3	Ratio H/L normalized 30-0_Calreticulin-1	Ratio H/L normalized 30-0_Calreticulin-2	Ratio H/L normalized 30-0_Calreticulin-3	Ratio H/L normalized 30-0_iC3b-1	Ratio H/L normalized 30-0_iC3b-2	Ratio H/L normalized 30-0_iC3b-3	Ratio H/L normalized 30-0_IgG-1	Ratio H/L normalized 30-0_IgG-2	Ratio H/L normalized 30-0_IgG-3	Ratio H/L normalized 30-0_LPS-1	Ratio H/L normalized 30-0_LPS-2	Ratio H/L normalized 30-0_LPS-3	Ratio H/L normalized 30-0_Mannan-1	Ratio H/L normalized 30-0_Mannan-2	Ratio H/L normalized 30-0_Mannan-3	Ratio H/L normalized 30-0_Phosphatidylserine-1	Ratio H/L normalized 30-0_Phosphatidylserine-2	Ratio H/L normalized 30-0_Phosphatidylserine-3	Ratio H/L normalized 30-150_Avidin-1	Ratio H/L normalized 30-150_Avidin-2	Ratio H/L normalized 30-150_Avidin-3	Ratio H/L normalized 30-150_Calreticulin-1	Ratio H/L normalized 30-150_Calreticulin-2	Ratio H/L normalized 30-150_Calreticulin-3	Ratio H/L normalized 30-150_iC3b-1	Ratio H/L normalized 30-150_iC3b-2	Ratio H/L normalized 30-150_iC3b-3	Ratio H/L normalized 30-150_IgG-1	Ratio H/L normalized 30-150_IgG-2	Ratio H/L normalized 30-150_IgG-3	Ratio H/L normalized 30-150_LPS-1	Ratio H/L normalized 30-150_LPS-2	Ratio H/L normalized 30-150_LPS-3	Ratio H/L normalized 30-150_Mannan-1	Ratio H/L normalized 30-150_Mannan-2	Ratio H/L normalized 30-150_Mannan-3	Ratio H/L normalized 30-150_Phosphatidylserine-1	Ratio H/L normalized 30-150_Phosphatidylserine-2	Ratio H/L normalized 30-150_Phosphatidylserine-3
[truncated: 24,476 more rows]
[truncated: 21 more columns]
