# Supplementary material for: Quantitative Proteome Analysis of Temporally Resolved Phagosomes Following Uptake Via Key Phagocytic Receptors
Source: Mol Cell Proteomics. 2015 May;14(5):1334–49. doi: 10.1074/mcp.M114.044594 (PMC4424403; doi:10.1074/mcp.M114.044594)
Supplement: Supplemental Data [file supp_M114.044594_mcp.M114.044594-8.xlsx]

## Sheet: median by tp
total	30'/0	30'/30'	30'/150'	PEP	Intensity	Peptides	Razor + unique peptides	Unique peptides	Protein IDs	Majority protein IDs	Protein names	Gene names
103960000	87760000	105160000	118530000	0	320740000000	32	32	12	P18242;F6Y6L6	P18242;F6Y6L6	Cathepsin D	Ctsd
32633000	32633000	34745000	29381000	0	47703000000	6	6	6	O88668;J3QP41	O88668	Protein CREG1	Creg1
28431000	19903000	28431000	33522000	0	90690000000	23	23	23	P10605	P10605	Cathepsin B;Cathepsin B light chain;Cathepsin B heavy chain	Ctsb
21786000	17557000	20227000	25547000	0	62646000000	11	11	11	P11438	P11438	Lysosome-associated membrane glycoprotein 1	Lamp1
21054000	24393000	31799000	11807000	0	31610000000	14	14	14	Q9Z0J0	Q9Z0J0	Epididymal secretory protein E1	Npc2
18310000	21786000	17627000	18310000	0	45588000000	22	22	20	P35700;B1AXW6;B1AXW5;B1AXW4	P35700;B1AXW6;B1AXW5;B1AXW4	Peroxiredoxin-1	Prdx1
15323000	11118000	16119000	15200000	0	54687000000	16	16	2	P17047-3	P17047-3	Lysosome-associated membrane glycoprotein 2	Lamp2
14967000	19586000	14308000	17937000	0	64540000000	19	19	19	Q99P91	Q99P91	Transmembrane glycoprotein NMB	Gpnmb
12575500	12407000	18494000	12406500	0	4844000000	5	5	4	Q9CQW9	Q9CQW9	Interferon-induced transmembrane protein 3	Ifitm3
12001000	13830000	11628000	12001000	0	30828000000	20	20	20	P51150	P51150	Ras-related protein Rab-7a	Rab7a
10968000	8961700	13373000	10220000	0	22062000000	21	21	21	Q3UD32;O70370	Q3UD32;O70370	Cathepsin S	Ctss
9958300	7576400	12787000	10853000	0	28304000000	18	18	18	O88531;B1B0P9;B1B0P8	O88531	Palmitoyl-protein thioesterase 1	Ppt1
9168700	6362500	12251000	7866300	8.3823e-132	15241000000	7	7	7	P41731	P41731	CD63 antigen	Cd63
8932900	12167000	8920100	8732000	0	41283000000	35	35	34	P10107	P10107	Annexin A1	Anxa1
8505800	7797000	7538000	10823000	0	8098600000	8	8	8	Q9JHS3;D3YTS4	Q9JHS3;D3YTS4	Ragulator complex protein LAMTOR2	Lamtor2
7811200	10845000	7731500	7676300	0	24349000000	26	26	15	P08752;B2RSH2;P20612;F6QPU5	P08752;B2RSH2	Guanine nucleotide-binding protein G(i) subunit alpha-2;Guanine nucleotide-binding protein G(i) subunit alpha-1	Gnai2;Gnai1
7621800	9935500	7847000	6943100	2.853e-21	9281800000	9	9	9	P07091;D3YUT9	P07091;D3YUT9	Protein S100-A4	S100a4
7256200	7739300	6409800	7256200	0	18193000000	14	12	9	P55258	P55258	Ras-related protein Rab-8A	Rab8a
7200000	6277400	7591900	6931700	0	19761000000	15	14	9	P62821;Q5SW88;Q5SW87;Q5SW86	P62821;Q5SW88;Q5SW87	Ras-related protein Rab-1A	Rab1A;Rab1
7010300	5520300	5698500	8466400	0	20075000000	22	22	22	P51863	P51863	V-type proton ATPase subunit d 1	Atp6v0d1
6648200	5957700	7594200	6652200	0	29544000000	20	20	20	Q9Z0M5	Q9Z0M5	Lysosomal acid lipase/cholesteryl ester hydrolase	Lipa
6545700	10275000	5103700	7007600	0	27394000000	28	28	18	P10126;D3YZ68;D3Z3I8	P10126;D3YZ68;D3Z3I8	Elongation factor 1-alpha 1	Eef1a1
6362300	5193300	6243800	6419800	0	11182000000	26	26	26	Q91XV3	Q91XV3	Brain acid soluble protein 1	Basp1
6032300	7342200	5922400	5678200	4.2666e-165	15056000000	17	17	15	P61027	P61027	Ras-related protein Rab-10	Rab10
6016400	4655200	5939200	6351800	8.2386e-206	6705400000	5	5	5	O70404	O70404	Vesicle-associated membrane protein 8	Vamp8
5933200	4380200	5484200	7541100	0	7975500000	12	12	12	Q9CQ22	Q9CQ22	Ragulator complex protein LAMTOR1	Lamtor1
5835700	3874900	5793900	8079900	0	27004000000	29	29	29	Q9WV54;D3Z015;D3Z505	Q9WV54	Acid ceramidase;Acid ceramidase subunit alpha;Acid ceramidase subunit beta	Asah1
5833500	7260500	4731500	7451100	0	29061000000	42	42	41	P07356;B0V2N5;B0V2N7;B0V2N8	P07356;B0V2N5;B0V2N7;B0V2N8	Annexin A2;Annexin	Anxa2
5823500	3699000	5896000	5856400	0	12250000000	12	12	12	Q9WUU7	Q9WUU7	Cathepsin Z	Ctsz
5818000	5885950	7376900	4576300	0	9531200000	7	7	7	Q60648	Q60648	Ganglioside GM2 activator	Gm2a
5786600	6137000	4245900	7702900	0	9033600000	10	10	10	P62331	P62331	ADP-ribosylation factor 6	Arf6
5716400	8680400	5039800	4883800	0	28848000000	25	25	25	G3X8V8;Q9QZL0;E9PZP3	G3X8V8;Q9QZL0;E9PZP3	Receptor-interacting serine/threonine-protein kinase 3	Ripk3
5549300	4350600	6239300	4631500	0	21108000000	15	15	15	Q920A5	Q920A5	Retinoid-inducible serine carboxypeptidase	Scpep1
5497700	9364000	5151400	3813800	5.1283e-202	5340500000	5	5	5	P50543;G5E8Y7;F6SJ35	P50543;G5E8Y7	Protein S100-A11	S100a11;Gm7665
5369500	8696100	5126700	4861200	0	21677000000	29	28	28	P97429;D3Z0S1;F7ANV6	P97429;D3Z0S1;F7ANV6	Annexin A4;Annexin	Anxa4
5251300	9182000	4769000	3901300	2.2918e-231	3039400000	2	2	2	P47955;E9Q3T0	P47955;E9Q3T0	60S acidic ribosomal protein P1	Rplp1;Gm10073
5159200	4000500	6815000	5159200	7.4822e-65	4335700000	5	5	5	P63213	P63213	Guanine nucleotide-binding protein G(I)/G(S)/G(O) subunit gamma-2	Gng2
5092700	7134500	5127900	4707200	0	11257000000	14	14	11	P35278;Q8C266;A2A5F5;A2A5F6	P35278;Q8C266	Ras-related protein Rab-5C	Rab5c
5036300	2853900	9831000	4592600	0	41800000000	26	26	26	Q8BFQ1;E9PZ00;J3QPG5;Q61207	Q8BFQ1;E9PZ00;J3QPG5;Q61207	Sulfated glycoprotein 1	Psap
4693500	4675200	5277700	3963600	1.3692e-57	8312100000	14	14	13	Q8BJF9	Q8BJF9	Charged multivesicular body protein 2b	Chmp2b
4667400	6637700	4941400	3431900	4.681e-264	7947900000	10	9	5	Q3TLP8;P63001;P60764;A2AC13	Q3TLP8;P63001;P60764;A2AC13	Ras-related C3 botulinum toxin substrate 1;Ras-related C3 botulinum toxin substrate 3	Rac1;Rac3
4521600	4728100	6785300	3466600	0	23887000000	21	21	18	Q07797;E9Q5X5	Q07797	Galectin-3-binding protein	Lgals3bp
4494100	6484600	6173100	2603000	0	10760000000	15	15	15	P09528	P09528	Ferritin heavy chain	Fth1
4476600	13884000	4530800	2904800	0	17515000000	19	19	19	Q91V41;A2AL34	Q91V41;A2AL34	Ras-related protein Rab-14	Rab14
4276500	2669600	4278900	4926400	1.1617e-07	15124000000	4	4	4	Q8BGC4	Q8BGC4	Zinc-binding alcohol dehydrogenase domain-containing protein 2	Zadh2
4229200	4738900	4405500	3689200	0	23125000000	49	49	46	P20029	P20029	78 kDa glucose-regulated protein	Hspa5
4223800	5606400	4082500	3832700	0	9564800000	15	15	7	P62874;H3BKR2;H3BLF7	P62874;H3BKR2	Guanine nucleotide-binding protein G(I)/G(S)/G(T) subunit beta-1	Gnb1
4174100	4174100	4413700	3945900	0	24266000000	35	35	35	P20060	P20060	Beta-hexosaminidase subunit beta	Hexb
4141700	6481000	4788400	2498000	0	13086000000	18	18	18	Q08857	Q08857	Platelet glycoprotein 4	Cd36
3867000	4214300	4280200	3363100	0	18044000000	31	31	31	P14211	P14211	Calreticulin	Calr
3655200	2573800	3723300	4070400	0	11046000000	18	18	18	Q60930;G3UX26;D3YZT5;D3YUN8	Q60930;G3UX26;D3YZT5	Voltage-dependent anion-selective channel protein 2	Vdac2
3648800	7015700	2588700	2502600	2.3784e-272	3922200000	6	6	6	P08207	P08207	Protein S100-A10	S100a10
3640400	3458100	3640400	3952800	0	21422000000	23	23	23	O35604;G3X8W9	O35604;G3X8W9	Niemann-Pick C1 protein	Npc1
3510600	3647300	2908700	4386000	0	22875000000	49	49	44	P14733	P14733	Lamin-B1	Lmnb1
3474700	2771600	3200000	3898200	4.0887e-147	4990100000	6	6	6	O88653	O88653	Ragulator complex protein LAMTOR3	Lamtor3
3459500	2058900	4072500	3473000	0	10534000000	22	22	22	P54116	P54116	Erythrocyte band 7 integral membrane protein	Stom
3456700	2428300	4013500	3673600	0	10609000000	19	19	19	Q60932;Q60932-2;F2Z471	Q60932;Q60932-2;F2Z471	Voltage-dependent anion-selective channel protein 1	Vdac1
3431100	4243300	2827100	3550500	0	7545200000	15	15	6	Q99JI6	Q99JI6	Ras-related protein Rap-1b	Rap1b
3429600	3166300	3429600	3614100	0	9016800000	26	26	18	P50518	P50518	V-type proton ATPase subunit E 1	Atp6v1e1
3393400	3965100	3307400	3390500	0	6991400000	14	14	14	Q9D1J3	Q9D1J3	SAP domain-containing ribonucleoprotein	Sarnp
3365300	2226500	3365300	3718100	0	11999000000	28	28	28	P17439	P17439	Glucosylceramidase	Gba
3344200	2958100	4010800	3306100	0	11817000000	10	10	10	P97821;D3Z220	P97821	Dipeptidyl peptidase 1;Dipeptidyl peptidase 1 exclusion domain chain;Dipeptidyl peptidase 1 heavy chain;Dipeptidyl peptidase 1 light chain	Ctsc
3276900	3415000	3100300	3276900	4.8498e-255	7588000000	16	16	16	P70280	P70280	Vesicle-associated membrane protein 7	Vamp7
3251200	2988200	3866400	3064400	0	13395000000	20	20	20	G3X8T3;P16675;A2A5J9;A2A5J8;A2A5J6	G3X8T3;P16675	Lysosomal protective protein;Lysosomal protective protein 32 kDa chain;Lysosomal protective protein 20 kDa chain	Ctsa
3204100	1612900	3458900	3492300	0	6563000000	13	13	6	Q8VEH3;F6QKK2	Q8VEH3;F6QKK2	ADP-ribosylation factor-like protein 8A	Arl8a
3189900	3380200	3665500	2816400	0	7892900000	18	18	15	Q9CZE3	Q9CZE3	Ras-related protein Rab-32	Rab32
3134600	4911600	2015300	3783000	6.7599e-87	742760000	5	5	5	P20491	P20491	High affinity immunoglobulin epsilon receptor subunit gamma	Fcer1g
3132700	7889700	2495600	2953000	0	249630000000	358	358	357	E9Q616;G5E8K8	E9Q616	Protein Ahnak	Ahnak
3111800	3305800	3159600	2510100	0	17417000000	42	42	42	P27773;F6Q404	P27773	Protein disulfide-isomerase A3	Pdia3
3105000	2950000	3437900	3072900	0	12871000000	14	14	14	O89023	O89023	Tripeptidyl-peptidase 1	Tpp1
3077200	3452500	3077200	3047300	3.6319e-222	9297400000	13	13	2	P46638;G3UZD3;F8WGS1;E9Q3P9;G3UY29;G3UZL4;F6R2Z5;E9PZB2	P46638;G3UZD3;F8WGS1;E9Q3P9;G3UY29;G3UZL4	Ras-related protein Rab-11B	Rab11b;Rab11a
3072000	3005600	2836800	3354100	0	7153200000	14	14	14	Q8VEA8;Q8VEA8-2;D3YZQ6;D3Z4X4	Q8VEA8;Q8VEA8-2;D3YZQ6	Ras-related protein Rab-7b	Rab7b;5430435G22Rik
3012200	6231300	2151800	2616200	0	12247000000	22	22	10	P16858;F8WJL5;D3YYI5;D3YU05;F6QXU4;Q64467	P16858;F8WJL5;D3YYI5;D3YU05	Glyceraldehyde-3-phosphate dehydrogenase	Gapdh;Gm7293;Gm6316
2944900	3222500	3062500	2552500	0	4341500000	10	10	10	Q3TMX0;O08992;H3BLG5;A2AKJ6;A2AKJ9;A2AKJ5	Q3TMX0;O08992;H3BLG5;A2AKJ6;A2AKJ9	Syntenin-1	Sdcbp
2836600	4812100	2398300	2790600	0	17017000000	33	33	31	F6UND7;P08103;P08103-2	F6UND7;P08103;P08103-2	Tyrosine-protein kinase HCK	Hck
2793000	3368200	2695800	2737800	0	18045000000	38	38	4	P52480	P52480	Pyruvate kinase isozymes M1/M2	Pkm2
2649500	4316800	2945100	2280600	8.0846e-09	1526300000	4	4	4	Q80SZ7;J3QPM9	Q80SZ7;J3QPM9	Guanine nucleotide-binding protein G(I)/G(S)/G(O) subunit gamma-5	Gng5
2648200	2201600	2509300	2854600	0	16765000000	44	44	44	P50516;P50516-2;D3Z1B9;D3YWH3;D3YZ23	P50516;P50516-2	V-type proton ATPase catalytic subunit A	Atp6v1a
2594300	2022000	3095500	2443300	0	13379000000	23	23	23	Q8BFR4	Q8BFR4	N-acetylglucosamine-6-sulfatase	Gns
2570300	2349400	2476300	2725200	8.7346e-161	3167900000	10	10	10	P60904;G5E8T0;A2AUE1	P60904;G5E8T0;A2AUE1	DnaJ homolog subfamily C member 5	Dnajc5
2522800	4426000	2260200	2029200	1.2703e-219	5221800000	13	13	8	Q5XJF6;P53026;D6RE43	Q5XJF6;P53026	Ribosomal protein;60S ribosomal protein L10a	Rpl10a
2447700	2493900	1719500	3157500	0	2043100000	3	3	3	P63024;B0QZN5;P63044;D3YTU0;Q62442;Q62442-2	P63024;B0QZN5;P63044	Vesicle-associated membrane protein 3;Vesicle-associated membrane protein 2	Vamp3;Vamp2
2351100	1764600	3443800	1751400	0	10895000000	21	21	11	Q3U9N4;P28798;H3BJ90;H3BLC9	Q3U9N4;P28798	Granulins;Acrogranin;Granulin-1;Granulin-2;Granulin-3;Granulin-4;Granulin-5;Granulin-6;Granulin-7	Grn
2340500	2767200	2094800	2661600	0	5249400000	14	14	7	Q8BU31;Q80ZJ1-2	Q8BU31;Q80ZJ1-2	Ras-related protein Rap-2c	Rap2c
2336500	3301900	2112900	2352600	2.0618e-299	4486400000	13	13	9	Q9JIW9;F6QC68	Q9JIW9;F6QC68	Ras-related protein Ral-B	Ralb
2335400	1931900	2618200	2306500	0	11015000000	31	31	31	O08917;G3UYU4;G3UWW8;G3UZZ5;G3XA73	O08917;G3UYU4	Flotillin-1	Flot1
2335300	2576900	1916100	2789500	9.8728e-167	3404200000	18	18	17	P63158;D3YZ18;D3YVC6	P63158;D3YZ18	High mobility group protein B1	Hmgb1
2284100	1276300	2589600	2756900	2.5125e-05	2238400000	2	2	2	Q8BJ51;Q8BJ51-2	Q8BJ51;Q8BJ51-2	UNC93-like protein MFSD11	Mfsd11
2257700	3504400	2369600	2007000	3.5877e-180	5185900000	11	11	10	Q6PHN9	Q6PHN9	Ras-related protein Rab-35	Rab35
2257000	2218600	2109200	2414900	0	6358200000	17	17	17	Q62465	Q62465	Synaptic vesicle membrane protein VAT-1 homolog	Vat1
2250400	2117600	1845400	2371100	0	10122000000	24	24	24	Q8BVE3	Q8BVE3	V-type proton ATPase subunit H	Atp6v1h
2223400	2303700	2056300	2257800	0	5175900000	18	18	18	P57746	P57746	V-type proton ATPase subunit D	Atp6v1d
2210600	1746500	2649400	2180900	0	4952200000	13	8	7	P61028;A2A7Z6;Q9CZT8	P61028	Ras-related protein Rab-8B	Rab8b
2164800	2393600	2336900	1408800	0	15973000000	35	35	34	P48025;E9PWE9;P43404-2;P43404-3	P48025;E9PWE9	Tyrosine-protein kinase SYK	Syk
2143400	2905300	2084600	2062800	0	14823000000	41	38	34	P63017;Q504P4;P17156;D3Z5E2;D3YW43	P63017;Q504P4	Heat shock cognate 71 kDa protein	Hspa8
2136900	3712700	1366300	2146700	0	3531100000	10	10	3	Q9QUI0;Q62159;Q9CR99	Q9QUI0;Q62159	Transforming protein RhoA;Rho-related GTP-binding protein RhoC	Rhoa;Rhoc
2100500	1967350	2100500	2865950	1.7393e-111	864480000	3	3	3	Q8K211;A8Y5P1	Q8K211	High affinity copper uptake protein 1	Slc31a1
2100100	1998100	2397000	2199800	0	4356800000	15	15	15	P06797;Q9JI81	P06797	Cathepsin L1;Cathepsin L1 heavy chain;Cathepsin L1 light chain	Ctsl1
2098800	2352700	1788900	2098800	0	4786700000	13	7	7	P61226	P61226	Ras-related protein Rap-2b	Rap2b
2096600	2725300	1882600	2031100	2.3036e-213	4015100000	13	13	13	P17742;F8VPN3	P17742	Peptidyl-prolyl cis-trans isomerase A	Ppia
2068000	3849900	2280900	1264700	0	34880000000	80	80	80	Q61830	Q61830	Macrophage mannose receptor 1	Mrc1
2060700	3592000	1532000	2340100	1.2311e-51	3022900000	15	14	13	P30681	P30681	High mobility group protein B2	Hmgb2
2055900	3133700	1405000	2047400	1.7844e-87	3775300000	8	7	7	P60766;P60766-1	P60766;P60766-1	Cell division control protein 42 homolog	Cdc42
2044500	1603400	2236200	1850600	1.2654e-261	5212900000	11	11	11	P56542;D3Z512;D3Z5U3	P56542;D3Z512	Deoxyribonuclease-2-alpha	Dnase2;Dnase2a
2040600	3351000	1888000	1669000	1.273e-295	3534200000	8	8	8	P35979;D3YX33;F8VQK7	P35979;D3YX33	60S ribosomal protein L12	Rpl12;Rpl12-ps1
2032900	3031500	2058700	1638900	0	8259800000	20	20	0	P05213;Q3UX10	P05213	Tubulin alpha-1B chain	Tuba1b
2022200	4022800	1793000	1352400	4.3798e-130	4979400000	13	13	11	Q78ZM0;O70492;D3Z6Z0;D3Z789	Q78ZM0;O70492;D3Z6Z0;D3Z789	Sorting nexin-3	Snx3
1995500	2558900	1664400	2106200	0	17005000000	31	31	2	E9QN37	E9QN37		Mpeg1
1958400	1944300	2038500	1958400	4.5299e-141	5594400000	7	7	6	Q9JJF9	Q9JJF9	Signal peptide peptidase-like 2A	Sppl2a
1952800	2396400	2237500	1507400	0	4616100000	12	12	11	P84096;D3YX61;F2Z463;G3UZM2	P84096	Rho-related GTP-binding protein RhoG	Rhog
1894400	2075800	1339700	2223500	1.0833e-182	3100600000	12	12	6	P27661	P27661	Histone H2A.x	H2afx
1880000	1610400	2553500	1834400	6.6331e-154	5125600000	4	4	4	Q8K2C9	Q8K2C9	3-hydroxyacyl-CoA dehydratase 3	ptplad1
1876700	1219600	1881800	2097300	0	8756400000	30	30	30	Q60634;Q60634-3;Q5SS83;Q60634-2	Q60634;Q60634-3;Q5SS83;Q60634-2	Flotillin-2	Flot2
1868700	3063700	1847600	1708000	0	5467300000	20	20	18	F8WGL3;P18760	F8WGL3;P18760	Cofilin-1	Cfl1
1866500	1866500	2012900	1586100	9.4988e-301	11750000000	42	42	42	P35564;Q3V063	P35564	Calnexin	Canx
1865400	3511900	1725000	1648200	0	18396000000	64	64	4	P14824	P14824	Annexin A6	Anxa6
1857900	1094100	1817400	2625900	1.8595e-97	6409600000	17	17	17	P24638;B7ZCF5;B7ZCF4	P24638;B7ZCF5;B7ZCF4	Lysosomal acid phosphatase	Acp2
1835000	2988900	1842800	1209500	1.29e-95	3824800000	10	10	10	Q9QZ88;D3Z645;Q9QZ88-2;D3YYD5;D3YW98	Q9QZ88;D3Z645;Q9QZ88-2;D3YYD5;D3YW98	Vacuolar protein sorting-associated protein 29	Vps29
1829100	1450900	1829100	1909200	1.0375e-211	5865000000	18	18	18	Q60766;Q60766-2;Q5NCB5	Q60766;Q60766-2;Q5NCB5	Immunity-related GTPase family M protein 1	Irgm1
1826500	2770000	420430	1818100	0	5594000000	17	17	2	Q18PI6	Q18PI6	SLAM family member 5	Cd84
1818700	1552000	1818700	1876300	4.4172e-66	2276400000	6	6	6	P56395;G5E850;E0CY88	P56395;G5E850	Cytochrome b5	Cyb5a;Cyb5
1796400	1598700	1702500	4076300	0	14515000000	23	23	23	F8WH69;Q09014	F8WH69;Q09014	Neutrophil cytosol factor 1	Ncf1
1791800	2110200	1307000	1811100	0	8965600000	28	28	28	P29416	P29416	Beta-hexosaminidase subunit alpha	Hexa
1783700	3338200	1693000	1325000	0	5184800000	14	14	14	P14869;E9Q070;D3YVM5	P14869;E9Q070;D3YVM5	60S acidic ribosomal protein P0	Rplp0;Gm8730
1781500	1590600	2097400	1510350	1.7694e-99	3873800000	9	9	9	P31996;P31996-2	P31996;P31996-2	Macrosialin	Cd68
1780200	5313100	1964700	1049400	0	25872000000	50	50	50	P97449	P97449	Aminopeptidase N	Anpep
1771700	2825300	2143800	1007300	0	7338700000	20	20	20	P11152	P11152	Lipoprotein lipase	Lpl
1752200	1510800	1608700	2038300	3.4062e-65	2454600000	9	9	9	Q9D1K2;F7B2B4	Q9D1K2;F7B2B4	V-type proton ATPase subunit F	Atp6v1f
1741400	1859400	1304300	1741400	6.7294e-16	18338000000	10	10	10	Q02053;P31254	Q02053	Ubiquitin-like modifier-activating enzyme 1	Uba1
1741000	1374800	1647200	2077600	0	19703000000	35	35	35	Q6R5N8	Q6R5N8	Toll-like receptor 13	Tlr13
1738500	5638800	1435800	1123300	0	21583000000	55	55	55	E9Q604;G5E8F1;Q3U1U4;E9Q5K8;F6YBY4;P05555;P05555-2;D3Z618;D6RJ73	E9Q604;G5E8F1;Q3U1U4;E9Q5K8;F6YBY4;P05555;P05555-2	Integrin alpha-M	Itgam
1712200	1512600	2191700	1651100	0	3417900000	13	13	13	O70439;Q8BH40	O70439;Q8BH40	Syntaxin-7	Stx7
1711200	2140300	1744100	1438000	0	10216000000	31	31	31	Q61093;E9Q802;E9Q7S3;Q8CIZ9;Q8CIZ9-2;Q8CIZ9-3	Q61093	Cytochrome b-245 heavy chain	Cybb
1710900	1027600	1836300	1957100	1.809e-293	5052500000	12	12	1	Q9D7V9;G3XA18	Q9D7V9;G3XA18	N-acylethanolamine-hydrolyzing acid amidase	Naaa
1701400	1783800	2207000	1617600	0	10709000000	33	33	33	P09103;E9Q8G8	P09103	Protein disulfide-isomerase	P4hb
1697300	3378000	1409000	1310300	5.9456e-295	6693100000	16	2	0	P68033;P68134	P68033;P68134	Actin, alpha cardiac muscle 1;Actin, alpha skeletal muscle	Actc1;Acta1
1683000	1181600	1220500	2375900	0	2329700000	12	12	12	P28667	P28667	MARCKS-related protein	Marcksl1
1671300	1472100	2310800	1069600	0	3479500000	16	16	16	O54965;O54965-2	O54965;O54965-2	E3 ubiquitin-protein ligase RNF13	Rnf13
1661200	1944500	1645100	1472800	0	12415000000	49	49	39	P20152;A2AKJ2;P46660	P20152	Vimentin	Vim
1658800	1887500	1491000	1701900	0	6615700000	18	18	18	P21956;P21956-2	P21956;P21956-2	Lactadherin	Mfge8
1641700	1146400	1913100	1213700	0	7690500000	25	25	24	P23780	P23780	Beta-galactosidase	Glb1
1626700	2130700	1441000	1692100	3.3297e-100	5528700000	20	20	19	A2AMV7;P47757-2;A2AMW0;P47757;F7CAZ6;F6YHZ8;F6QJN8	A2AMV7;P47757-2;A2AMW0;P47757;F7CAZ6	F-actin-capping protein subunit beta	Capzb
1623300	2365800	1653900	1542600	0	3669500000	13	13	12	Q9R0M6;A2AFP5;A2AFP4	Q9R0M6;A2AFP5	Ras-related protein Rab-9A	Rab9a;Rab9
1608200	2111300	1597900	1469800	5.0102e-239	6853000000	23	23	11	P51881	P51881	ADP/ATP translocase 2	Slc25a5
1579800	3534200	1415200	776470	3.4291e-195	1589700000	4	3	3	Q99J93	Q99J93	Interferon-induced transmembrane protein 2	Ifitm2
1572300	1116000	1927100	1480900	0	4294100000	16	16	16	J3QPE8;Q60931;J3QMG3	J3QPE8;Q60931;J3QMG3	Voltage-dependent anion-selective channel protein 3	Vdac3
1570300	2831000	1281800	1209700	1.0417e-186	2970900000	8	8	8	P62830;A2A6F8	P62830	60S ribosomal protein L23	Rpl23
1567900	1230900	1568500	1760600	0	5421600000	14	14	14	Q9JKC8;H7BWY2;Q8R2R9;D3YXV9;D3YWU3;D6RI63	Q9JKC8;H7BWY2	AP-3 complex subunit mu-1	Ap3m1
1552900	1750900	1571500	1205200	8.0485e-116	6343400000	18	18	18	P32020;P32020-2;A2APS4	P32020;P32020-2	Non-specific lipid-transfer protein	Scp2
1549900	1473700	1983200	1123000	2.1333e-175	5596400000	13	13	13	Q9Z0L8;Q9Z0L8-2	Q9Z0L8;Q9Z0L8-2	Gamma-glutamyl hydrolase	Ggh
1541800	3125200	1754300	570940	0	26797000000	117	117	117	Q8BL66	Q8BL66	Early endosome antigen 1	Eea1
1540900	1618100	1557000	1393500	0	3855900000	12	12	12	Q9ER00	Q9ER00	Syntaxin-12	Stx12
1510000	2408900	1399000	1475700	0	3050300000	13	4	4	P62835	P62835	Ras-related protein Rap-1A	Rap1a
1497900	1204700	1458300	1822700	1.9073e-212	1872800000	10	10	10	Q9D7S9	Q9D7S9	Charged multivesicular body protein 5	Chmp5
1474200	1969500	1474200	1251700	0	4169100000	15	15	15	P53994;P59279;Q3TEG7;G3V022;G3UXQ7	P53994;P59279;Q3TEG7	Ras-related protein Rab-2A;Ras-related protein Rab-2B	Rab2a;Rab2b
1472400	1180300	1151600	2139700	7.3324e-168	3129100000	9	9	9	Q6P8I4;F8WI88;Q3TM89;D3YWA4	Q6P8I4;F8WI88;Q3TM89;D3YWA4	PEST proteolytic signal-containing nuclear protein	Pcnp
1467400	1477500	1761900	1101100	0	5232400000	13	13	13	O89017	O89017	Legumain	Lgmn
1465400	2246500	1605000	1134800	0	6952500000	30	30	14	A6ZI44;P05064;A6ZI46;Q9CPQ9;D3YWI1;D3YV98;D3Z510	A6ZI44;P05064;A6ZI46;Q9CPQ9;D3YWI1	Fructose-bisphosphate aldolase;Fructose-bisphosphate aldolase A	Aldoa;Aldoart1
1457400	1042500	1652400	1572900	0	13561000000	51	51	51	P58681;A2AHJ1;A2AHJ2	P58681	Toll-like receptor 7	Tlr7
1454800	1643300	1789000	1154500	2.0361e-161	4029900000	14	14	14	P24369	P24369	Peptidyl-prolyl cis-trans isomerase B	Ppib
1454700	3451300	1405000	1013000	0	1874500000	8	8	8	P99027	P99027	60S acidic ribosomal protein P2	Rplp2
1451650	1028200	1643100	1576300	1.2533e-117	1682300000	4	2	2	P17897	P17897	Lysozyme C-1	Lyz1
1440000	2022300	1047500	1677000	7.1929e-88	786140000	6	6	6	Q9JJI8	Q9JJI8	60S ribosomal protein L38	Rpl38
1432700	1646500	1653400	1257000	0	13747000000	37	37	37	O09159	O09159	Lysosomal alpha-mannosidase	Man2b1
1405850	2332600	1329650	1226300	2.7557e-07	803240000	3	3	3	Q9CZ69	Q9CZ69	CKLF-like MARVEL transmembrane domain-containing protein 6	Cmtm6
1366300	1799200	1366300	1268400	8.4967e-286	10913000000	35	35	29	Q61233;D3Z311;D3Z7D9;D3YVW8;D3YZ25	Q61233	Plastin-2	Lcp1
1356700	2739500	1178100	1263700	3.2899e-68	3571400000	10	10	3	E9PYL9;Q9CXW4;D3Z3K1;E9PZB3;A2BH06	E9PYL9;Q9CXW4;D3Z3K1;E9PZB3;A2BH06	60S ribosomal protein L11	Gm10036;Rpl11;Gm10288;Gm5093
1344500	1256100	1262900	1575300	9.6779e-186	5161400000	23	23	17	Q62419	Q62419	Endophilin-A2	Sh3gl1
1339300	3607800	1200600	1077300	0	12413000000	55	55	42	P26041	P26041	Moesin	Msn
1333800	803770	1454700	1650600	0	5821800000	9	9	9	Q9WU81-2;Q9WU81;Q8R070	Q9WU81-2;Q9WU81	Sugar phosphate exchanger 2	Slc37a2
1291100	1025200	1397500	1318200	1.1183e-126	3500000000	19	19	19	Q61335	Q61335	B-cell receptor-associated protein 31	Bcap31
1281100	1398600	1247500	1281100	1.3723e-77	3828000000	14	14	13	Q9WV55	Q9WV55	Vesicle-associated membrane protein-associated protein A	Vapa
1279000	2336200	1036100	1148300	4.4134e-97	2024600000	7	7	7	O54962	O54962	Barrier-to-autointegration factor	Banf1
1270500	1782000	1195500	995650	3.1963e-191	3513300000	15	15	13	Q3TXV4;Q921E2;D6RFT6	Q3TXV4;Q921E2	Ras-related protein Rab-31	Rab31
1265500	1609100	1265500	1208600	1.8412e-08	1399600000	4	4	4	P14069	P14069	Protein S100-A6	S100a6
1261900	924310	1097000	1719400	0	6847600000	29	29	28	Q9JHF5;F6XRE6;F6ZFB8	Q9JHF5		Tcirg1
1260500	1677500	1098000	1415200	0	2542300000	12	9	8	Q9CQD1	Q9CQD1	Ras-related protein Rab-5A	Rab5a
1235700	912560	1324200	1235700	1.4866e-76	3157800000	11	10	10	Q8BH80;Q9QY76	Q8BH80;Q9QY76	Vesicle-associated membrane protein-associated protein B	Vapb
1233500	1043800	1318700	1249600	0	3346600000	12	12	12	P49935;D3Z437	P49935	Pro-cathepsin H;Cathepsin H mini chain;Cathepsin H;Cathepsin H heavy chain;Cathepsin H light chain	Ctsh
1231400	956650	1214400	1538300	4.4962e-24	1330100000	4	4	4	O55100-2;O55100	O55100-2;O55100	Synaptogyrin-1	Syngr1
1212900	1649900	875900	1114000	5.0317e-90	1385700000	8	8	8	P62889	P62889	60S ribosomal protein L30	Rpl30
1204600	948950	1136100	1497800	2.4814e-123	4450700000	6	6	6	Q9R1Q9;Q3TKX1;B7FAU7;B7FAU3;F6X9J0	Q9R1Q9;Q3TKX1;B7FAU7	V-type proton ATPase subunit S1	Atp6ap1
1202800	1351300	1192600	1116900	0	3249600000	15	9	7	E9QKR0;P62880;D3YZX3;D3Z1M1;D3Z1T4;E9PWM7	E9QKR0;P62880;D3YZX3;D3Z1M1;D3Z1T4	Guanine nucleotide-binding protein G(I)/G(S)/G(T) subunit beta-2	Gnb2
1200200	1462600	1034200	1277500	0	6460300000	32	32	32	Q2TBE6	Q2TBE6	Phosphatidylinositol 4-kinase type 2-alpha	Pi4k2a
1196500	704500	2006300	1274200	2.0253e-296	2120200000	12	12	12	P08228	P08228	Superoxide dismutase [Cu-Zn]	Sod1
1188200	1139500	1426800	1095200	7.9986e-06	3113600000	2	2	2	Q9D4V7;Q9D4V7-2	Q9D4V7;Q9D4V7-2	Rab-like protein 3	Rabl3
1179800	1705500	928060	1016400	1.7101e-20	1219600000	7	7	7	P62852;E9Q7H0	P62852	40S ribosomal protein S25	Rps25
1176300	885510	1541500	1051200	2.5712e-215	5909600000	17	17	17	P50429;P50429-2;Q32KI9	P50429;P50429-2	Arylsulfatase B	Arsb
1169800	1436800	1334200	978550	0	6372000000	30	30	27	P47738;D3YYF3;G3UWP3	P47738	Aldehyde dehydrogenase, mitochondrial	Aldh2
1167900	1019900	1167900	1277400	8.4464e-116	4394600000	13	13	13	Q91W98;D6RDC2;F6QFB4;D3Z4X0;F7AZ26;D3Z5E9	Q91W98	Solute carrier family 15 member 4	Slc15a4
1152800	1664500	878190	984430	8.5389e-69	1096500000	6	6	6	Q9DAS9	Q9DAS9	Guanine nucleotide-binding protein G(I)/G(S)/G(O) subunit gamma-12	Gng12
1140800	1364900	1140800	1136900	0	2432200000	11	7	7	P61021	P61021	Ras-related protein Rab-5B	Rab5b
1134600	797370	1258500	1052500	0	3515600000	17	17	17	Q9ET22	Q9ET22	Dipeptidyl peptidase 2	Dpp7
1129800	1173500	1165000	1061500	7.4081e-140	2204700000	8	8	8	P16045	P16045	Galectin-1	Lgals1
1119200	1092500	1011100	2065000	0	17415000000	52	52	4	F7DBB3	F7DBB3		Ahnak2
1116200	1843000	1050500	1013200	9.3834e-209	4582800000	19	19	19	P62908;D3YV43	P62908;D3YV43	40S ribosomal protein S3	Rps3
1113600	4014400	1113600	542480	0	15647000000	49	49	49	P11835;Q542I8;D3YYP8;D3Z1S4	P11835;Q542I8	Integrin beta-2;Integrin beta	Itgb2
1112100	1154600	1236400	1065700	5.3696e-173	2282000000	8	8	8	Q9D1D4;Q9D1D4-2	Q9D1D4;Q9D1D4-2	Transmembrane emp24 domain-containing protein 10	Tmed10
1110800	4217100	1018100	829050	8.6653e-111	5013500000	16	16	16	P97370	P97370	Sodium/potassium-transporting ATPase subunit beta-3	Atp1b3
1106800	978740	1063200	1443600	0	5354800000	27	27	27	Q62192	Q62192	CD180 antigen	Cd180
1105300	1101800	1213300	1053800	5.7674e-218	2411100000	16	16	16	P57759;D6RG87;F8WIM7;F8WJI4	P57759	Endoplasmic reticulum resident protein 29	Erp29
1098900	1194900	1033100	1030600	1.1833e-19	1121400000	6	6	6	Q62425	Q62425	NADH dehydrogenase [ubiquinone] 1 alpha subcomplex subunit 4	Ndufa4
1091800	683120	1232300	1091800	0	2365700000	13	13	13	Q3UXS0;O35609;E9Q855	Q3UXS0;O35609;E9Q855	Secretory carrier-associated membrane protein 3	Scamp3
1088700	1199200	859350	1137800	0	2901100000	13	7	7	Q9D1G1	Q9D1G1	Ras-related protein Rab-1B	Rab1b
1075400	1819700	988040	987720	1.8139e-206	1974000000	10	10	5	P62962;Q5SX49;J3QMC2	P62962;Q5SX49	Profilin-1;Profilin	Pfn1
1072400	1072400	1230600	986880	0	8861500000	53	53	51	P08113;F7C312	P08113;F7C312	Endoplasmin	Hsp90b1
1070100	1371900	1192800	954710	2.8774e-278	7230100000	35	35	35	Q03265;D3Z6F5;D6RJ16	Q03265;D3Z6F5	ATP synthase subunit alpha, mitochondrial;ATP synthase subunit alpha	Atp5a1
1067800	1862100	1030700	962380	2.7272e-182	1978200000	13	13	13	P62301	P62301	40S ribosomal protein S13	Rps13
1064300	1086500	1077100	1013700	0	4205200000	23	23	23	Q3UND0;Q3UND0-2	Q3UND0;Q3UND0-2	Src kinase-associated phosphoprotein 2	Skap2
1055000	757680	1055000	1260300	2.3259e-251	2407700000	13	13	12	Q08093;D3Z7R6	Q08093;D3Z7R6	Calponin-2	Cnn2
1050000	930510	1569000	469960	0	3052400000	15	15	15	Q9CPX4;P29391;P49945;H3BKD3	Q9CPX4;P29391;P49945	Ferritin;Ferritin light chain 1;Ferritin light chain 2	Ftl1;Ftl2
1045300	2255800	1005000	866400	4.3002e-135	1731600000	6	6	6	P01887	P01887	Beta-2-microglobulin	B2m
1035700	624110	1200500	1035700	0	3023000000	9	9	9	Q3UDF0;A2AR26;A2AR27	Q3UDF0;A2AR26		Slc2a6
1029100	1026100	1089900	865340	0	6032800000	27	27	27	O88325	O88325		Naglu
1024900	1341500	749670	1403600	0	6376300000	36	33	29	Q9EQP2	Q9EQP2	EH domain-containing protein 4	Ehd4
1022300	2507600	958160	719480	0	5525300000	17	17	7	P01901;Q3TH01;G3UXW2;P04223;P03991;P04223-2;P14428;G3XA74	P01901;Q3TH01;G3UXW2	H-2 class I histocompatibility antigen, K-B alpha chain	H2-K1
1020100	1458300	741200	900170	8.6945e-41	977620000	8	8	8	P63276	P63276	40S ribosomal protein S17	Rps17
1003100	698460	1264800	929970	0	3282300000	15	15	15	Q8R242;Q8R242-2	Q8R242;Q8R242-2	Di-N-acetylchitobiase	Ctbs
960990	1233100	936620	905470	2.158e-38	1797600000	13	13	2	Q9CZX8;F8VQL3	Q9CZX8;F8VQL3	40S ribosomal protein S19	Rps19;Rps19-ps13
954990	723050	1243500	828410	4.5627e-207	3775400000	14	14	14	Q9DBG6;A2ACG7	Q9DBG6;A2ACG7	Dolichyl-diphosphooligosaccharide--protein glycosyltransferase subunit 2	Rpn2
944840	1173200	1184100	597150	0	3835200000	17	17	17	P42208;E9Q3V6;D3Z3C0;D3YYB1;F6WYM0;D3Z1S1;F6UKN5;D3YZU7;D3YV76;G3UYQ0	P42208;E9Q3V6;D3Z3C0;D3YYB1;F6WYM0	Septin-2	2002-09-01
943660	1419300	943660	833180	3.0276e-207	3959700000	17	17	15	P62259;D6REF3;F6WA09	P62259	14-3-3 protein epsilon	Ywhae
933050	569590	1159500	933050	0	4110900000	21	21	21	Q9QWR8	Q9QWR8	Alpha-N-acetylgalactosaminidase	Naga
924700	847810	969740	876180	1.9423e-301	5084300000	31	31	30	Q9Z1G3	Q9Z1G3	V-type proton ATPase subunit C 1	Atp6v1c1
918160	730110	918160	1003200	0	6435200000	21	21	21	Q8BG07;Q8BG07-2	Q8BG07;Q8BG07-2	Phospholipase D4	Pld4
917100	508850	1461200	861160	0	3254700000	20	20	13	O35744;F6RU51	O35744	Chitinase-3-like protein 3	Chi3l3
916200	885010	1010700	916200	7.0226e-198	3182200000	17	17	17	Q8BLF1;Q8BYQ0;D6RGP7	Q8BLF1	Neutral cholesterol ester hydrolase 1	Nceh1
912770	867650	1073900	743540	2.7885e-47	1951500000	11	11	11	Q76LV0;O70325;O70325-2;Q91XR9	Q76LV0;O70325;O70325-2;Q91XR9	Glutathione peroxidase;Phospholipid hydroperoxide glutathione peroxidase, mitochondrial;Phospholipid hydroperoxide glutathione peroxidase, nuclear	Gpx4
911850	782630	1085700	824480	6.9561e-108	1242700000	8	8	8	P68037;D3YZS3	P68037;D3YZS3	Ubiquitin-conjugating enzyme E2 L3	Ube2l3
906630	932630	794180	923740	0	6711200000	24	24	24	P56480	P56480	ATP synthase subunit beta, mitochondrial	Atp5b
906220	538260	1080300	1088200	1.4409e-99	2113600000	6	6	6	Q8BGT0;D3Z790;D3Z4W7	Q8BGT0	Osteopetrosis-associated transmembrane protein 1	Ostm1
905160	1589500	703290	728380	3.4558e-37	732780000	3	3	1	Q6ZWY3;D3YYB0;D6RH49	Q6ZWY3;D3YYB0;D6RH49	40S ribosomal protein S27-like;40S ribosomal protein S27	Rps27l
902000	875080	988120	817330	1.3875e-279	2014600000	10	8	7	P35276;D3YW33;D3YWL1;P62823	P35276;D3YW33;D3YWL1	Ras-related protein Rab-3D	Rab3d
889880	980000	753400	1042000	1.3004e-10	656590000	3	3	3	Q9Z126	Q9Z126	Platelet factor 4	Pf4
887500	694330	920030	927490	0	8736700000	61	61	54	Q9Z1T1	Q9Z1T1	AP-3 complex subunit beta-1	Ap3b1
882225	2470400	651045	116050	2.3055e-06	2060300000	3	3	3	Q5Y5T2	Q5Y5T2	Palmitoyltransferase ZDHHC18	Zdhhc18
873000	1081000	989510	781800	0	2227100000	12	10	10	P47754;D6RCW7	P47754;D6RCW7	F-actin-capping protein subunit alpha-2	Capza2
866170	2690700	865640	383470	0	7500400000	18	18	18	P30204;P30204-2	P30204;P30204-2	Macrophage scavenger receptor types I and II	Msr1
863640	1371500	821360	882630	0	2898300000	15	15	15	Q9WVA4	Q9WVA4	Transgelin-2	Tagln2
863270	902270	945370	680290	2.0655e-280	3690200000	21	21	18	P17182;Q6PHC1;B0QZL1;B1ARR7;D3Z2S4;D3YVD3;B1ARR6;Q5SX60;Q5SX61	P17182;Q6PHC1	Alpha-enolase;Enolase	Eno1
861960	870050	842650	904680	1.0558e-13	549320000	6	6	6	P20065;P20065-2;Q6ZWY8;CON__P21752;A2AEH9;Q9D2R9	P20065;P20065-2	Thymosin beta-4;Hematopoietic system regulatory peptide	Tmsb4x
861010	1316600	883760	710020	4.9285e-237	1618800000	9	5	5	P63321	P63321	Ras-related protein Ral-A	Rala
856800	1063400	954300	636010	0	3866100000	20	20	20	P08249	P08249	Malate dehydrogenase, mitochondrial	Mdh2
853870	1507500	740850	731980	5.5041e-21	1026900000	4	4	4	P60867	P60867	40S ribosomal protein S20	Rps20
849340	443940	1347500	387220	3.4988e-257	1310300000	3	3	2	P63082;E9Q9C5	P63082;E9Q9C5	V-type proton ATPase 16 kDa proteolipid subunit	Atp6v0c
844780	844780	736860	938580	7.4952e-179	4550500000	23	23	23	P05202	P05202	Aspartate aminotransferase, mitochondrial	Got2
842940	842940	670490	1023400	5.2323e-10	792950000	6	6	6	Q8R143;F6TFF2;E0CY65;E0CXB5	Q8R143;F6TFF2;E0CY65;E0CXB5	Pituitary tumor-transforming gene 1 protein-interacting protein	Pttg1ip
842350	1842400	811110	648610	5.1444e-92	3580400000	14	14	12	P10833	P10833	Ras-related protein R-Ras	Rras
840390	NaN	840390	NaN	1.6323e-36	9601900	2	2	2	P10889	P10889	C-X-C motif chemokine 2	Cxcl2
836330	1310600	703390	869040	3.8636e-146	1552900000	11	11	5	P32883-2;P32883	P32883-2;P32883	GTPase KRas;GTPase KRas, N-terminally processed	Kras
835680	1048800	609480	835680	0	7708900000	48	46	46	P48678;P48678-2;P48678-3;D3YUF7	P48678;P48678-2;P48678-3	Prelamin-A/C;Lamin-A/C	Lmna
835570	1336800	682590	649440	1.3673e-191	1625000000	9	9	9	Q60605-2;Q60605;Q8CI43	Q60605-2;Q60605	Myosin light polypeptide 6	Myl6
833430	994730	781870	800510	9.9709e-38	810850000	7	7	7	Q9DAM7	Q9DAM7	UPF0444 transmembrane protein C12orf23 homolog
832450	1537700	828640	684670	7.8301e-240	666570000	6	6	6	P61514	P61514	60S ribosomal protein L37a	Rpl37a
830530	1103000	775060	830530	0	4383900000	22	22	22	P40124;B1ARS0;Q9CYT6;D3YTR7	P40124	Adenylyl cyclase-associated protein 1	Cap1
830380	1114000	693440	881350	0	3628900000	18	18	4	P99024	P99024	Tubulin beta-5 chain	Tubb5
828590	1142300	618580	828590	0	4498000000	34	34	32	O35601;O35601-2;E0CY17	O35601;O35601-2	FYN-binding protein	Fyb
828510	481270	739920	1052400	1.3232e-141	1483600000	11	11	11	Q9DCR2	Q9DCR2	AP-3 complex subunit sigma-1	Ap3s1
823670	654300	797820	1014900	0	4207600000	15	15	15	Q6YGZ1;D3Z3C3	Q6YGZ1;D3Z3C3	Heparanase;Heparanase 8 kDa subunit;Heparanase 50 kDa subunit	Hpse
815950	792200	868670	672950	3.2862e-68	1139000000	7	7	7	Q64339	Q64339	Ubiquitin-like protein ISG15	Isg15
813460	936120	1157800	475540	0	6158400000	31	31	31	P24270;A2AL20	P24270	Catalase	Cat
811780	795600	811780	829250	0	5468400000	34	34	34	P62814;Q91YH6	P62814	V-type proton ATPase subunit B, brain isoform	Atp6v1b2
807330	1136000	721560	599300	0	7255500000	44	44	5	Q810A7	Q810A7	ATP-dependent RNA helicase DDX42	Ddx42
802675	1017200	587220	644110	2.1697e-300	751920000	4	4	4	Q9CR51	Q9CR51	V-type proton ATPase subunit G 1	Atp6v1g1
798580	526280	894575	760710	4.2964e-39	1961000000	6	6	6	Q6P5F7;Q6P5F7-2	Q6P5F7;Q6P5F7-2	Protein tweety homolog 3	Ttyh3
796250	2893900	704530	610340	0	11549000000	49	49	32	Q8VDN2;E9QNX7;Q64436;Q91WH7	Q8VDN2	Sodium/potassium-transporting ATPase subunit alpha-1	Atp1a1
792500	1443700	705390	767910	0	2415700000	13	13	7	Q3UBG2;Q3UBG2-2;H3BJT8;H3BKK5;H3BJG6	Q3UBG2;Q3UBG2-2	PTB-containing, cubilin and LRP1-interacting protein	Pid1
788500	1577500	655720	705620	3.4891e-24	4133300000	11	11	11	Q923D5	Q923D5	WW domain-binding protein 11	Wbp11
781020	647480	956740	755360	0	3775500000	17	17	17	Q8BGZ6;P51569;A2BDV6	Q8BGZ6;P51569	Alpha-galactosidase A	Gla
775190	838990	778210	766130	1.6031e-104	2390400000	16	16	15	P11928;Q8K469;Q05BJ7	P11928;Q8K469;Q05BJ7	2-5-oligoadenylate synthase 1A	Oas1a;Oas1g
774445	478353	774650	260610	2.6972e-09	884590000	6	6	6	Q9DBR1;Q9DBR1-2	Q9DBR1;Q9DBR1-2	5-3 exoribonuclease 2	Xrn2
773760	961570	857140	647180	0	7223000000	15	15	6	Q99P72;Q99P72-3	Q99P72;Q99P72-3	Reticulon-4	Rtn4
769290	769290	879900	715720	4.573e-104	2325000000	19	19	19	Q9EPK2;Q9EPK2-2;Q9EPK2-3;Q9EPK2-4	Q9EPK2;Q9EPK2-2;Q9EPK2-3;Q9EPK2-4	Protein XRP2	Rp2
763790	1188000	775170	681450	0	2951900000	20	20	16	Q9DB05	Q9DB05	Alpha-soluble NSF attachment protein	Napa
759620	1697900	794950	457420	1.1827e-83	4577600000	17	14	9	P01899;P01897;O19441;E9PX63;P01898;G3UXE9;E9Q0G4;A7VMS6;P01896;A7VMS3;H3BK58;H3BJA9;F6VXI7;E9PV42;Q85ZW8;Q85ZW7;Q0WXH6;G3UZL7;G3UZP7;G3UX20;G3UZ37	P01899;P01897	H-2 class I histocompatibility antigen, D-B alpha chain;H-2 class I histocompatibility antigen, L-D alpha chain	H2-D1;H2-L
757780	606950	717310	875470	4.1355e-294	3058800000	30	30	30	Q91YW3	Q91YW3	DnaJ homolog subfamily C member 3	Dnajc3
744100	2048600	591020	530520	0	3889300000	13	13	13	P10810	P10810	Monocyte differentiation antigen CD14	Cd14
741480	1197900	561710	745200	0	7109700000	41	41	22	Q9DBG3-2;Q9DBG3;H3BKM0;H3BIY9;H3BJ06;Q5SWR0	Q9DBG3-2;Q9DBG3;H3BKM0;H3BIY9	AP-2 complex subunit beta	Ap2b1
740070	729560	807730	740070	0	5149500000	36	36	36	P37040;Q05DV1;E9Q997;E9PVT9;F6R7H8	P37040;Q05DV1	NADPH--cytochrome P450 reductase	Por
737970	644250	848530	719800	8.361e-261	4046900000	27	27	27	Q8R0X7;D6REF7;D3YZT4;D3Z1Z3;D3YY13	Q8R0X7;D6REF7	Sphingosine-1-phosphate lyase 1	Sgpl1
732720	787700	753350	688060	0	6197200000	26	26	26	O54782;F6TMZ3;F6Z025	O54782	Epididymis-specific alpha-mannosidase	Man2b2
730510	674250	927500	672090	9.624e-295	1764700000	7	7	7	Q9ESY9	Q9ESY9	Gamma-interferon-inducible lysosomal thiol reductase	Ifi30
729980	643290	760310	732450	1.4359e-130	2222200000	15	15	15	O70503;O70503-2	O70503;O70503-2	Estradiol 17-beta-dehydrogenase 12	Hsd17b12
726590	1519900	770160	580930	3.3155e-07	3051600000	4	4	4	Q91Y00	Q91Y00		Pcdhb2
726070	1402100	630840	588790	2.657e-103	2757900000	22	22	22	D3Z6C3;P97351;D3Z7W7	D3Z6C3;P97351;D3Z7W7	40S ribosomal protein S3a	Gm10119;Rps3a;Gm9000
724330	968410	624570	574480	2.2574e-47	1469900000	9	9	9	P62082;F6SVV1;J3QJZ3	P62082;F6SVV1;J3QJZ3	40S ribosomal protein S7	Rps7;Gm9493
719790	1086700	1047900	463460	0	10254000000	60	60	1	Q61543;E9PWD8	Q61543	Golgi apparatus protein 1	Glg1
718600	645600	753570	718600	0	3890900000	13	13	13	E9PYK0;Q8VCW4;E9Q8P6;Q8VCW4-2	E9PYK0;Q8VCW4;E9Q8P6;Q8VCW4-2	Protein unc-93 homolog B1	Unc93b1
713940	1668800	800280	453290	0	41431000000	191	191	185	Q91ZX7;Q3U5J2;D3Z5M3;F6UAC8	Q91ZX7	Prolow-density lipoprotein receptor-related protein 1;Low-density lipoprotein receptor-related protein 1 85 kDa subunit;Low-density lipoprotein receptor-related protein 1 515 kDa subunit;Low-density lipoprotein receptor-related protein 1 intracellular domain	Lrp1
702660	768280	748890	616520	1.1308e-110	1414700000	6	6	6	Q99NH8;Q99NH8-2	Q99NH8;Q99NH8-2	Triggering receptor expressed on myeloid cells 2	Trem2
698410	852300	554180	716420	1.1695e-196	4876200000	31	26	26	P21619;P21619-2	P21619;P21619-2	Lamin-B2	Lmnb2
690780	550990	650710	888230	1.3676e-103	1826800000	10	10	10	P35293	P35293	Ras-related protein Rab-18	Rab18
687000	716260	673520	643880	4.08e-16	765940000	5	5	2	Q9CPQ8;J3QNM7	Q9CPQ8	ATP synthase subunit g, mitochondrial	Atp5l
681960	806820	724860	550340	3.1148e-63	1685300000	11	11	11	Q61171;D3Z4A4	Q61171;D3Z4A4	Peroxiredoxin-2	Prdx2
677470	918370	589470	781000	3.8049e-58	851920000	8	8	1	Q3V4B5	Q3V4B5	COMM domain-containing protein 6	Commd6
672560	1092800	922180	485110	0	3100500000	16	16	16	P58021;E9PZ69	P58021;E9PZ69	Transmembrane 9 superfamily member 2	Tm9sf2
672160	1077100	608270	559790	0	5262500000	28	27	26	Q9Z1G4-2;Q9Z1G4-3;Q9Z1G4;A2A599	Q9Z1G4-2;Q9Z1G4-3;Q9Z1G4	V-type proton ATPase 116 kDa subunit a isoform 1	Atp6v0a1
670310	1027400	670310	595800	6.4014e-80	2016300000	11	11	11	Q6NZB0;A2ALF3;F6TQL3;A2ALF0;F7CXJ2;D3Z4I5;F6QIL6;E9PZT4	Q6NZB0;A2ALF3;F6TQL3;A2ALF0	DnaJ homolog subfamily C member 8	Dnajc8
665950	453140	665950	824320	0	4082500000	27	27	27	O70496;E9PYL4;F7BK14;F6SUM2	O70496;E9PYL4	H(+)/Cl(-) exchange transporter 7	Clcn7
664810	886710	511430	678990	0	3456100000	28	28	28	P70290;B7ZCL8;A2AN84;B7ZCL9;B7ZCM0;B7ZCM1;D6RFD5	P70290;B7ZCL8;A2AN84;B7ZCL9	55 kDa erythrocyte membrane protein	Mpp1
662330	516645	886565	671960	3.1627e-09	621640000	5	5	2	Q3U5N6	Q3U5N6		Ms4a4c
656110	638220	755090	630060	1.1402e-90	1847300000	11	11	10	Q9CZX7	Q9CZX7	Transmembrane protein 55A	Tmem55a
652760	945355	477340	661790	1.1137e-08	292380000	3	3	1	P61957;D3YW94	P61957	Small ubiquitin-related modifier 2	Sumo2
652540	732750	511120	733410	0	2262800000	20	20	1	Q3TML0	Q3TML0		Pdia6
645170	229820	667640	738820	2.2567e-52	1627300000	11	11	11	Q9CXT7;Q9CXT7-2	Q9CXT7;Q9CXT7-2	Transmembrane protein 192	Tmem192
643740	848080	684450	615320	1.3847e-248	1575700000	12	12	12	P35282	P35282	Ras-related protein Rab-21	Rab21
637555	467660	NaN	807450	4.8887e-07	26130000	2	2	2	P48771	P48771	Cytochrome c oxidase subunit 7A2, mitochondrial	Cox7a2
632740	1331500	840730	385720	1.232e-91	2218800000	8	8	8	P18181;F8WHM0	P18181;F8WHM0	CD48 antigen	Cd48
628850	608690	628850	681140	0	2320000000	10	10	10	Q99LB4;P24452;D3YTL5;D3YU77;D3YZN3	Q99LB4;P24452;D3YTL5	Macrophage-capping protein	Capg
624090	814720	537500	881790	3.9716e-44	2689000000	13	13	13	Q9DCX2;G3X9L6;B1ASE2;D3Z1B2	Q9DCX2;G3X9L6;B1ASE2	ATP synthase subunit d, mitochondrial	Atp5h;Gm10250
623640	270165	685150	776640	0	767120000	7	7	7	O88188	O88188	Lymphocyte antigen 86	Ly86
623515	524625	395560	914940	1.8732e-10	429910000	4	4	4	P63254	P63254	Cysteine-rich protein 1	Crip1
617100	560560	619870	623380	6.9507e-130	3205400000	21	21	21	Q8C1Y8	Q8C1Y8	Vacuolar fusion protein CCZ1 homolog	Ccz1
616800	528100	652300	702780	2.4196e-97	2942500000	17	17	10	P35585	P35585	AP-1 complex subunit mu-1	Ap1m1
599110	561840	690280	632210	1.7965e-71	2206400000	14	14	14	Q8VEM8;G5E902	Q8VEM8;G5E902	Phosphate carrier protein, mitochondrial	Slc25a3
599070	542320	543290	724240	2.8234e-23	1334300000	6	6	6	O70274;Q63739	O70274;Q63739	Protein tyrosine phosphatase type IVA 2;Protein tyrosine phosphatase type IVA 1	Ptp4a2;Ptp4a1
592200	589670	453900	754370	0	3731100000	37	37	23	Q9WVK4	Q9WVK4	EH domain-containing protein 1	Ehd1
588860	502210	517330	735780	1.6874e-102	757420000	6	6	5	Q64152;Q64152-2	Q64152;Q64152-2	Transcription factor BTF3	Btf3
587060	994450	615210	506220	0	4220900000	34	34	33	Q9QUJ7;Q9QUJ7-2	Q9QUJ7;Q9QUJ7-2	Long-chain-fatty-acid--CoA ligase 4	Acsl4
586460	913510	493490	484860	0	1118600000	10	10	10	P51410;G3UW34;D3Z629;D3YZT0	P51410;G3UW34;D3Z629	60S ribosomal protein L9	Rpl9;Rpl9-ps6
583890	613735	423010	583890	2.2295e-08	761870000	3	3	0	Q99JH8;D3YU99	Q99JH8;D3YU99	ER lumen protein retaining receptor 1;ER lumen protein retaining receptor	Kdelr1
583490	450560	544660	641170	0	1194400000	12	12	12	O88983;Q9D0J1;Q8BS59	O88983;Q9D0J1	Syntaxin-8	Stx8
583005	554040	554980	702545	6.5183e-17	593700000	5	5	5	Q9JIX0	Q9JIX0	Enhancer of yellow 2 transcription factor homolog	Eny2
572340	572340	733920	523860	0	5629800000	37	37	34	Q8K2I4	Q8K2I4	Beta-mannosidase	Manba
570590	874720	614400	496060	3.0934e-23	837730000	9	9	9	G3X8R0;Q60870	G3X8R0		Reep5
568400	492610	632140	568400	0	5051100000	36	36	33	Q99KC8;F6TIL5;D3Z518	Q99KC8	von Willebrand factor A domain-containing protein 5A	Vwa5a
567890	540760	750910	449900	1.1445e-289	2796100000	14	14	14	P70158	P70158	Acid sphingomyelinase-like phosphodiesterase 3a	Smpdl3a
566320	685410	544030	513090	0	1539500000	13	13	11	Q5RKN9;P47753	Q5RKN9;P47753	F-actin-capping protein subunit alpha-1	Capza1
566110	762260	463380	442870	1.8052e-268	3762900000	30	30	30	B1ATD2;Q60787;B1ATD1	B1ATD2;Q60787;B1ATD1	Lymphocyte cytosolic protein 2	Lcp2
563810	1120500	507180	355020	2.6231e-49	721330000	10	10	5	D3YWP3;P62751;D3Z1D6;D3YU45;D3YTY6;D3YW68	D3YWP3;P62751;D3Z1D6;D3YU45;D3YTY6	60S ribosomal protein L23a	Rpl23a-ps3;Rpl23a;Gm10335;Gm3940;Gm6096
561740	402140	524160	608480	0	2586300000	22	22	22	Q8VC42;F6X2I0;F6RDF1	Q8VC42	Uncharacterized protein C18orf8 homolog	Mic1
561560	443330	604680	676820	0	1374200000	11	11	11	Q91XH6;O88384;F6UHS3;F6T4B9;E0CYE5	Q91XH6;O88384;F6UHS3	Vesicle transport through interaction with t-SNAREs homolog 1B	Vti1b
560760	780060	552640	533470	0	5487900000	48	48	47	P46460;G3UX86;G3UX98	P46460	Vesicle-fusing ATPase	Nsf
558550	782800	559390	490900	0	4210800000	31	31	16	P13020;P13020-2;A6PWS5	P13020;P13020-2	Gelsolin	Gsn
557520	890630	434190	557470	8.345e-266	1340200000	8	3	0	P61205;P84078	P61205;P84078	ADP-ribosylation factor 3;ADP-ribosylation factor 1	Arf3;Arf1
553650	1159000	442920	507670	3.4277e-34	1130000000	10	9	9	P63325;J3QNI7;Q3UW83	P63325;J3QNI7;Q3UW83	40S ribosomal protein S10	Rps10
553490	553490	613320	539910	4.2854e-254	2085300000	18	18	18	O70252;D3YX62;D3YXN4;D3Z4A2	O70252;D3YX62	Heme oxygenase 2	Hmox2
552180	769630	545530	449250	3.6252e-71	1134900000	6	6	6	P00405;Q7JCZ1	P00405;Q7JCZ1	Cytochrome c oxidase subunit 2	Mtco2;mt-Co2
547750	572970	531080	564360	0	2110700000	17	17	17	O08573-2;G3X9T7;O08573;B1AQR8	O08573-2;G3X9T7;O08573;B1AQR8	Galectin-9	Lgals9
545960	828800	466860	558070	2.2845e-237	2885900000	20	20	1	Q5SUH7;Q5SUH6	Q5SUH7;Q5SUH6		Clint1
538440	277670	675850	480000	0	5868600000	53	53	53	O54774	O54774	AP-3 complex subunit delta-1	Ap3d1
537340	367875	511550	744670	5.8657e-07	273480000	2	2	2	Q9DC58;Q9DC58-2	Q9DC58;Q9DC58-2	DNA damage-regulated autophagy modulator protein 1	Dram1
534650	301450	536190	556270	3.5758e-78	1101400000	10	9	9	Q3TWL2;F8WHW3;E0CYE6;E0CZ18;E0CZF6	Q3TWL2;F8WHW3;E0CYE6;E0CZ18;E0CZF6	Transmembrane protein 55B	Tmem55b
534210	321890	499760	1169700	5.4634e-43	1020000000	4	4	4	Q9CR48;Q9D835;D3YZH9;D3Z6B7	Q9CR48;Q9D835;D3YZH9;D3Z6B7	DNA damage-regulated autophagy modulator protein 2	Dram2
527510	798890	478990	457460	2.0021e-288	1135400000	9	9	9	Q91V55;P97461;D3YYM6	Q91V55;P97461;D3YYM6	40S ribosomal protein S5;40S ribosomal protein S5, N-terminally processed	Rps5
525440	708540	173710	523350	9.4342e-150	1386100000	10	10	10	Q8K1T1	Q8K1T1	Leucine-rich repeat-containing protein 25	Lrrc25
522410	644630	514960	516210	0	4871600000	40	40	40	Q8BYW1;Q8BYW1-3;Q8BYW1-2	Q8BYW1;Q8BYW1-3;Q8BYW1-2	Rho GTPase-activating protein 25	Arhgap25
520460	490500	469220	522950	4.1389e-58	1111800000	13	13	13	Q9DB34	Q9DB34	Charged multivesicular body protein 2a	Chmp2a
519710	576850	410490	593890	1.1664e-278	3304000000	25	25	19	P26443	P26443	Glutamate dehydrogenase 1, mitochondrial	Glud1
518350	693020	534560	408740	0	1392000000	13	13	13	P97315	P97315	Cysteine and glycine-rich protein 1	Csrp1
517010	611510	474560	646020	9.0744e-70	1665300000	11	11	11	Q8K021;Q3TSA8;D3YTP4	Q8K021;Q3TSA8	Secretory carrier-associated membrane protein 1	Scamp1
516840	528710	405880	578890	2.7377e-07	280670000	2	2	2	P03930;Q7JCZ0	P03930;Q7JCZ0	ATP synthase protein 8	Mtatp8;mt-Atp8
515410	1232200	372920	368770	1.5402e-28	916060000	7	7	7	P62900;D3YVU2;D3YWP7	P62900;D3YVU2	60S ribosomal protein L31	Rpl31;Gm16382
511800	587795	522490	441940	1.141e-12	484150000	4	4	4	Q8R5J9	Q8R5J9	PRA1 family protein 3	Arl6ip5
511490	472770	554640	448620	1.0363e-34	1110900000	11	11	11	Q91VR2;A2AKU9;Q8C2Q8;A2AKV3;A2AKV2;A2AKV1;A2AKV0	Q91VR2;A2AKU9;Q8C2Q8;A2AKV3;A2AKV2;A2AKV1	ATP synthase subunit gamma, mitochondrial;ATP synthase gamma chain	Atp5c1
511190	565510	545500	465390	0	2843700000	21	21	21	Q3TCN2;Q3TCN2-2	Q3TCN2;Q3TCN2-2	Putative phospholipase B-like 2;Putative phospholipase B-like 2 28 kDa form;Putative phospholipase B-like 2 40 kDa form;Putative phospholipase B-like 2 15 kDa form	Plbd2
505680	1149100	356460	351750	8.3012e-279	3634800000	22	22	22	G3UWA6;P10852	G3UWA6;P10852	4F2 cell-surface antigen heavy chain	Slc3a2
505540	413180	503180	651750	1.6645e-202	2338700000	13	13	13	Q3UMW8	Q3UMW8	Ceroid-lipofuscinosis neuronal protein 5 homolog	Cln5
499320	1056300	514300	380570	0	2575400000	17	17	16	P40336-2;P40336	P40336-2;P40336	Vacuolar protein sorting-associated protein 26A	Vps26a
495370	619680	516280	427430	9.5595e-137	4329000000	26	25	21	Q8BTS0;Q61656;B1ARB9;B1ARC0;B1ARB8	Q8BTS0;Q61656	Probable ATP-dependent RNA helicase DDX5	Ddx5
495080	580280	525810	408870	0	2174400000	20	20	1	Q9DCN2;Q9DCN2-2;F2Z3V0	Q9DCN2;Q9DCN2-2;F2Z3V0	NADH-cytochrome b5 reductase 3;NADH-cytochrome b5 reductase 3 membrane-bound form;NADH-cytochrome b5 reductase 3 soluble form	Cyb5r3
493640	284980	523720	552010	2.7498e-70	959780000	8	8	8	O35448;G5E8W7;F6SPQ1;E9Q0T0;E9PVM9	O35448;G5E8W7;F6SPQ1;E9Q0T0	Lysosomal thioesterase PPT2	Ppt2
491220	841720	294280	432940	9.1512e-160	936350000	10	1	1	Q8BFZ3	Q8BFZ3	Beta-actin-like protein 2	Actbl2
490610	1439800	424880	369370	1.7402e-46	3212900000	11	11	2	A2APM2;P15379;P15379-7;P15379-8;A2APM1;P15379-4;P15379-9;P15379-10;E9QKM8;P15379-5;P15379-11;A2APM4;P15379-6;A2APM3;P15379-3;A2APM5;Q3U8S1;P15379-2;P15379-13;P15379-12	A2APM2;P15379;P15379-7;P15379-8;A2APM1;P15379-4;P15379-9;P15379-10;E9QKM8;P15379-5;P15379-11;A2APM4;P15379-6;A2APM3;P15379-3;A2APM5;Q3U8S1;P15379-2	CD44 antigen	Cd44
488800	835070	468060	383220	1.0372e-136	1357800000	16	16	16	Q91WN1	Q91WN1	DnaJ homolog subfamily C member 9	Dnajc9
487070	397670	642350	487070	1.6953e-24	608350000	11	11	11	Q9D735	Q9D735	Uncharacterized protein C19orf43 homolog
485270	498690	503750	445710	8.3217e-94	1222200000	12	12	12	Q922Q8	Q922Q8	Leucine-rich repeat-containing protein 59	Lrrc59
485150	372810	514840	638900	1.123e-160	1207500000	6	6	6	Q9JHJ3;H9H9R4;H3BKY1;H3BK59;H3BJ16	Q9JHJ3;H9H9R4;H3BKY1	Lysosomal protein NCU-G1	0610031J06Rik
482530	393030	528040	507790	6.7629e-21	748700000	6	6	6	Q9R0Q3;F6V6T4;Q8BPI2	Q9R0Q3;F6V6T4;Q8BPI2	Transmembrane emp24 domain-containing protein 2	Tmed2
481310	812150	491270	283840	6.6496e-21	952600000	8	8	8	P62281	P62281	40S ribosomal protein S11	Rps11
479800	1088700	1160850	163970	4.0603e-14	3230100000	9	9	9	Q8K1J5	Q8K1J5	UPF0667 protein C1orf55 homolog
477460	1153900	409850	334800	1.4116e-34	531380000	5	5	5	P62264;D3Z7I1;D3YVF4	P62264;D3Z7I1;D3YVF4	40S ribosomal protein S14	Rps14
477440	286820	504030	1140600	0	2771600000	14	14	14	Q9Z257;Q9Z256;D3Z5U5;Q9JJX6;Q9JJX6-3;D3YYR5;Q9JJX6-2;Q9JJX6-4	Q9Z257;Q9Z256;D3Z5U5;Q9JJX6;Q9JJX6-3;D3YYR5;Q9JJX6-2;Q9JJX6-4	P2X purinoceptor;P2X purinoceptor 4	P2rx4
476650	746510	476650	443050	7.1397e-188	1615600000	16	16	1	P35279	P35279	Ras-related protein Rab-6A	Rab6a
475560	2018100	474010	223760	0	3792500000	21	21	21	Q8CFD4	Q8CFD4	Sorting nexin-8	Snx8
474660	1056800	374220	401960	9.5376e-189	3042800000	22	22	22	P84091;Q3TWV4	P84091;Q3TWV4	AP-2 complex subunit mu	Ap2m1
470450	784410	1068600	271550	1.8113e-11	759380000	7	7	7	P61255;B1ARA3;B1ARA5	P61255;B1ARA3;B1ARA5	60S ribosomal protein L26	Rpl26
469160	538340	701410	285000	1.6777e-119	1757500000	13	13	13	Q8CCH2;D6RE41	Q8CCH2	NHL repeat-containing protein 3	Nhlrc3
468110	620270	741280	376170	6.7432e-22	987510000	9	9	9	Q64433	Q64433	10 kDa heat shock protein, mitochondrial	Hspe1
467790	296560	477480	541955	8.6907e-10	611360000	4	4	4	P04184	P04184	Thymidine kinase, cytosolic	Tk1
463360	305010	435980	563170	0	3033400000	24	24	24	Q99MR3	Q99MR3	Solute carrier family 12 member 9	Slc12a9
461060	484240	590250	449500	0	2005100000	12	12	12	Q61542	Q61542	StAR-related lipid transfer protein 3	Stard3
460780	493420	424850	461310	6.9983e-48	1435300000	9	9	9	P19783;D6RG40	P19783	Cytochrome c oxidase subunit 4 isoform 1, mitochondrial	Cox4i1
453550	591170	493070	418910	0	3657100000	30	30	30	Q91YQ5	Q91YQ5	Dolichyl-diphosphooligosaccharide--protein glycosyltransferase subunit 1	Rpn1
452600	642260	375970	401370	0	7637100000	74	74	71	Q9JKF1;REV__Q64697	Q9JKF1	Ras GTPase-activating-like protein IQGAP1	Iqgap1
447120	900210	335780	355570	0	4934000000	38	38	28	P17427	P17427	AP-2 complex subunit alpha-2	Ap2a2
446750	2556800	260640	514960	3.0347e-31	1180300000	5	5	5	P62743	P62743	AP-2 complex subunit sigma	Ap2s1
445980	416070	444440	449400	0	2905200000	34	34	1	Q7TQK5	Q7TQK5	Coiled-coil domain-containing protein 93	Ccdc93
445065	492780	559340	315335	1.1764e-53	490020000	5	5	5	Q9CQX2	Q9CQX2	Cytochrome b5 type B	Cyb5b
443380	665130	342480	659180	1.5511e-07	3277600000	2	2	2	Q8BGX0;Q8BGX0-3;Q8BGX0-2;E0CY80	Q8BGX0;Q8BGX0-3;Q8BGX0-2;E0CY80	E3 ubiquitin-protein ligase TRIM23	Trim23
441330	621390	546810	268440	2.8854e-285	2380700000	24	24	23	Q80VQ0;J3QMK6;E9Q3E1;Q9D9K6	Q80VQ0	Aldehyde dehydrogenase family 3 member B1	Aldh3b1
440470	418640	450290	449540	2.5141e-154	1265500000	13	13	13	Q9D8B3;Q9D7F7	Q9D8B3	Charged multivesicular body protein 4b	Chmp4b
438980	510690	465950	343240	0	4540600000	41	41	41	Q3U7R1;Q3U7R1-2	Q3U7R1;Q3U7R1-2	Extended synaptotagmin-1	Esyt1
438790	633830	386540	397910	4.3864e-31	1160600000	8	8	8	P10639	P10639	Thioredoxin	Txn
438380	546440	510010	410670	0	17324000000	148	148	146	Q8BX70;Q8BX70-3;Q8BX70-2	Q8BX70;Q8BX70-3;Q8BX70-2	Vacuolar protein sorting-associated protein 13C	Vps13c
437650	382350	466950	454690	1.5184e-152	1831500000	8	8	8	Q3TB48;A2A6S1	Q3TB48;A2A6S1	Transmembrane protein 104	Tmem104
437030	386250	727915	294125	3.3378e-08	1165500000	2	2	2	H7BWY6;Q00724	H7BWY6;Q00724	Retinol-binding protein 4	Rbp4
435390	497800	454280	338040	1.109e-101	1674800000	15	15	15	P17751;H7BXC3	P17751;H7BXC3	Triosephosphate isomerase	Tpi1
434870	254300	375980	560090	8.6287e-96	1791200000	10	10	10	Q8BN82;Q8BN82-2;Q8BN82-3	Q8BN82;Q8BN82-2	Sialin	Slc17a5
434670	756420	468520	287270	2.0564e-200	1720500000	14	14	12	P62702;Q3V1Z5	P62702;Q3V1Z5	40S ribosomal protein S4, X isoform	Rps4x;Rps4y2
431600	179630	2406000	382260	0	3255600000	13	13	13	Q9WVJ3;Q9WVJ3-2	Q9WVJ3;Q9WVJ3-2	Carboxypeptidase Q	Cpq
430820	497730	421360	468820	2.8978e-185	1949200000	16	16	8	Q9CQF9;D3Z275	Q9CQF9	Prenylcysteine oxidase	Pcyox1
430020	479940	468040	368480	3.6882e-300	3204100000	29	29	28	Q7TMQ7;D3Z101;D3Z0V8;D3Z4Z6	Q7TMQ7	WD repeat-containing protein 91	Wdr91
429500	610440	322130	374550	2.351e-28	923960000	13	13	13	P14131	P14131	40S ribosomal protein S16	Rps16
428150	422910	398795	469500	2.1607e-135	1147800000	4	4	4	Q9CYN9	Q9CYN9	Renin receptor	Atp6ap2
427770	977950	401050	310600	2.0616e-62	1964800000	9	9	9	P21995	P21995	Embigin	Emb
426980	406460	447380	430410	2.485e-61	599280000	7	7	7	P56391	P56391	Cytochrome c oxidase subunit 6B1	Cox6b1
426180	443670	433650	353140	3.1928e-56	2140100000	13	13	13	O08749	O08749	Dihydrolipoyl dehydrogenase, mitochondrial	Dld
424970	491720	382150	458750	7.7318e-226	1000500000	10	10	4	P14901	P14901	Heme oxygenase 1	Hmox1
424900	501770	424020	424900	5.5835e-96	2494600000	24	24	24	Q91WC9;F6QP10	Q91WC9;F6QP10	Sn1-specific diacylglycerol lipase beta	Daglb
424220	383620	495120	378610	7.6195e-93	2252500000	16	16	15	Q61187;D3Z0S9;D3Z2V5	Q61187	Tumor susceptibility gene 101 protein	Tsg101
421860	592600	416130	402570	5.3559e-104	1731500000	17	17	15	G5E8N5;P06151;D3YZQ9;D3Z736;P16125;D3Z7F0	G5E8N5;P06151;D3YZQ9;D3Z736	L-lactate dehydrogenase;L-lactate dehydrogenase A chain	Ldha
418890	711760	56535.5	1044900	8.894e-20	10571000000	10	10	6	Q8CCF0;Q8CCF0-3;Q8CCF0-2	Q8CCF0;Q8CCF0-3;Q8CCF0-2	U4/U6 small nuclear ribonucleoprotein Prp31	Prpf31
417630	580600	214920	417630	2.6474e-19	419110000	5	5	5	Q9D8L3;Q62186	Q9D8L3;Q62186	Translocon-associated protein subunit delta	Ssr4
417100	397120	447100	406410	2.5325e-90	1289200000	10	10	10	O35075	O35075	Down syndrome critical region protein 3 homolog	Dscr3
416660	627610	396845	355315	2.9897e-08	1932100000	4	3	3	O88512;D6RFT7	O88512;D6RFT7	AP-1 complex subunit gamma-like 2	Ap1g2
413550	587080	362140	450950	0	11224000000	105	105	94	Q8BTM8;B7FAU9;B7FAV1;F6XC15;F6Z2C0;Q8BTM8-2;F7AVL7	Q8BTM8;B7FAU9;B7FAV1	Filamin-A	Flna
412500	307590	302910	474950	3.7362e-19	940010000	6	6	6	Q9CQ02	Q9CQ02	COMM domain-containing protein 4	Commd4
406240	420010	396210	406070	4.096e-27	943800000	10	10	10	Q8R1B7;Q64704-2;Q64704;Q64704-5;Q64704-6;Q64704-3;Q64704-4	Q8R1B7;Q64704-2;Q64704;Q64704-5;Q64704-6;Q64704-3;Q64704-4	Syntaxin-3	Stx3
406160	709600	368630	474090	5.5135e-238	1497700000	16	14	12	P63101;D3YXN6;D3YXF4	P63101	14-3-3 protein zeta/delta	Ywhaz
405770	374920	405010	425580	8.2173e-231	1533800000	17	17	17	O54734	O54734	Dolichyl-diphosphooligosaccharide--protein glycosyltransferase 48 kDa subunit	Ddost
403850	390570	407820	395540	6.8062e-71	942580000	9	9	9	Q9CQ01	Q9CQ01	Ribonuclease T2	Rnaset2
403560	502250	501750	332990	5.4414e-184	1951100000	16	16	16	P55065;A2A5K2;A2A5K4;A2A5K3	P55065;A2A5K2	Phospholipid transfer protein	Pltp
403330	1235800	363220	333090	1.6924e-18	772040000	8	8	8	O55142	O55142	60S ribosomal protein L35a	Rpl35a
402025	395925	363950	412550	7.4367e-06	360080000	3	3	3	Q3U0P4;Q8R460	Q3U0P4;Q8R460	Interleukin-36 gamma	Il1f9;Il36g
399550	700180	560100	192040	4.939e-121	3921900000	26	26	7	P29341;Q62029;F6ZAX1	P29341	Polyadenylate-binding protein 1	Pabpc1
399240	521300	363700	458950	4.5234e-276	1496200000	18	18	18	Q9CWZ7;D3Z4B2	Q9CWZ7;D3Z4B2	Gamma-soluble NSF attachment protein	Napg
396410	385440	441590	390960	0	2542800000	22	22	21	Q9DC29;F6SGP4	Q9DC29	ATP-binding cassette sub-family B member 6, mitochondrial	Abcb6
394360	307180	398380	430005	2.9855e-06	582020000	3	3	3	Q8BR63	Q8BR63	Protein FAM177A1	Fam177a1
394290	558980	255530	418680	0	864230000	10	10	4	Q91VZ6	Q91VZ6	Stromal membrane-associated protein 1	Smap1
393930	492960	224550	334940	6.8398e-77	966480000	10	10	9	Q91ZR1	Q91ZR1	Ras-related protein Rab-4B	Rab4b
388670	334710	338535	509180	4.3409e-91	343660000	5	5	5	P97450;E9QAD6	P97450	ATP synthase-coupling factor 6, mitochondrial	Atp5j
388500	1253200	284540	369200	8.9027e-66	1140400000	10	10	10	Q05685	Q05685	Folate receptor beta	Folr2
386820	370020	279960	511460	0	2896600000	41	22	22	Q5SVG4;Q5SVG5;O35643	Q5SVG4;Q5SVG5;O35643	AP-1 complex subunit beta-1	Ap1b1
384300	839020	407890	292580	0	9618500000	131	131	106	Q8VDD5;F2Z494	Q8VDD5	Myosin-9	Myh9
384270	1435600	358420	304910	0	3559400000	24	24	24	Q61490;E9Q3Q6;E9Q4G8;F6QH25;Q5MPX5	Q61490;E9Q3Q6;E9Q4G8;F6QH25	CD166 antigen	Alcam
382820	914790	360930	270510	0	386580000	4	4	4	P67984	P67984	60S ribosomal protein L22	Rpl22
382350	952080	328090	261790	0	3583100000	34	34	1	Q8CFE4	Q8CFE4	SCY1-like protein 2	Scyl2
380300	437230	487410	331070	2.5075e-70	1032200000	12	12	12	Q9DB20;F7D3P8;F6XVM5	Q9DB20	ATP synthase subunit O, mitochondrial	Atp5o
379850	472030	371490	276080	5.442e-37	1204800000	8	8	4	P62748;Q91X97;D3YVA2;D3Z2Z8	P62748	Hippocalcin-like protein 1	Hpcal1
379670	1749.3	188841	422095	3.7752e-32	44574000	3	3	3	O54885	O54885	TYRO protein tyrosine kinase-binding protein	Tyrobp
378300	814160	418380	255450	0	4915000000	33	33	33	Q8C129	Q8C129	Leucyl-cystinyl aminopeptidase	Lnpep
377810	481340	250630	405630	2.1191e-111	1256600000	9	9	3	P84084	P84084	ADP-ribosylation factor 5	Arf5
372040	372040	308520	418950	0	1427200000	14	14	14	Q8VEK0;D3YVV1;Q8BHG3	Q8VEK0;D3YVV1	Cell cycle control protein 50A	Tmem30a
366580	387650	504390	287380	2.1956e-62	1352000000	16	16	16	P49710;E9Q4E5	P49710	Hematopoietic lineage cell-specific protein	Hcls1
365740	300620	320640	433450	2.3658e-15	513380000	6	6	6	O35143;E9PV44	O35143;E9PV44	ATPase inhibitor, mitochondrial	Atpif1
364960	364960	NaN	NaN	7.7598e-05	7706500	2	2	2	P07309	P07309	Transthyretin	Ttr
364720	810600	297260	241090	0	3032000000	26	26	26	P09055	P09055	Integrin beta-1	Itgb1
363500	437920	370370	289670	5.5086e-191	1520000000	16	16	16	Q60963;E9Q330;E9Q6J0;E9Q4T5	Q60963;E9Q330	Platelet-activating factor acetylhydrolase	Pla2g7
363120	690050	315675	36867	1.9881e-11	581860000	5	5	5	B1AQD4;Q0PD20;Q64008;B1AQD3;F7BE32	B1AQD4;Q0PD20;Q64008;B1AQD3;F7BE32	Ras-related protein Rab-34	Rab34
361800	271680	379030	397910	1.4606e-291	2850000000	25	25	25	Q99MB1	Q99MB1	Toll-like receptor 3	Tlr3
360090	358550	384900	336640	0	2496400000	38	38	38	P08003	P08003	Protein disulfide-isomerase A4	Pdia4
359990	439130	399750	174870	8.5431e-31	1001000000	9	9	9	Q99PT1	Q99PT1	Rho GDP-dissociation inhibitor 1	Arhgdia
359770	564730	460190	233480	1.3993e-148	759110000	6	6	6	Q6ZWZ7;Q9CPR4;B2RY53;F6YKV1	Q6ZWZ7;Q9CPR4	60S ribosomal protein L17	Rpl17
357220	250880	399160	377070	8.7861e-37	9742800000	28	28	28	E9PVX6	E9PVX6		Mki67
357110	237040	363890	383310	1.0804e-201	1223200000	9	9	9	Q8BGD6	Q8BGD6	Putative sodium-coupled neutral amino acid transporter 9	Slc38a9
353940	424080	292300	368630	0	21843000000	289	289	2	E9QMZ5;Q9QXS1-3;E9QK43;Q9QXS1-8;Q9QXS1-7;Q9QXS1-6;E9QQ00;Q9QXS1-14;E9QL05;Q9QXS1-4;Q9QXS1-16;E9PY96;Q9QXS1-5;E9QLJ5;Q9QXS1-13;Q9QXS1-11;E9QKX4;Q9QXS1-12;Q9QXS1-9;E9Q153;Q9QXS1-10;Q9QXS1-15;E9Q3W4;F6R059;E9Q9J6;E9PW24	E9QMZ5;Q9QXS1-3;E9QK43;Q9QXS1-8;Q9QXS1-7;Q9QXS1-6;E9QQ00;Q9QXS1-14;E9QL05;Q9QXS1-4;Q9QXS1-16;E9PY96;Q9QXS1-5;E9QLJ5;Q9QXS1-13;Q9QXS1-11;E9QKX4;Q9QXS1-12;Q9QXS1-9;E9Q153;Q9QXS1-10;Q9QXS1-15;E9Q3W4		Plec
353640	812100	304330	277830	5.1246e-77	1073300000	14	12	12	P35285;A2ARZ7	P35285;A2ARZ7	Ras-related protein Rab-22A	Rab22a
350780	305290	351050	357240	3.6459e-175	2269000000	26	26	24	G5E8A0;Q8CI95	G5E8A0;Q8CI95	Oxysterol-binding protein;Oxysterol-binding protein-related protein 11	Osbpl11
348460	729080	295110	329200	2.0846e-09	1603700000	6	6	5	O35316;Q8VBW1;Q8VBW1-2;Q8VBW1-3;E9Q151;Q8VCS9;O55192;G5E8Z4;P31651;P31649;F6UKB4;E9PXG1;D3YWZ5	O35316	Sodium- and chloride-dependent taurine transporter	Slc6a6
347940	732570	209950	369360	0	1978100000	18	18	1	Q7M6Y3-5;Q7M6Y3-3;Q7M6Y3-2	Q7M6Y3-5;Q7M6Y3-3;Q7M6Y3-2
346260	474720	475950	124410	2.7501e-38	504430000	7	7	7	A2A7W1;Q6SJQ5;A2A7W0;D3Z6G8	A2A7W1;Q6SJQ5;A2A7W0	CMRF35-like molecule 3	OTTMUSG00000003606;Cd300lh;Gm11709
344380	499510	430050	282500	1.5451e-226	903200000	16	16	5	D3Z3R0;P12970;D3YXT4;D3YVE6;F6U2H0;D3YU93;F6YI27;F6ZVW4	D3Z3R0;P12970;D3YXT4;D3YVE6;F6U2H0;D3YU93;F6YI27;F6ZVW4	60S ribosomal protein L7a	Gm16477;Rpl7a;Gm5619;Rpl7a-ps10;Rpl7a-ps5;Rpl7a-ps3;Gm17415;Gm5459
343950	139320	498830	294400	1.6563e-98	3012100000	12	12	12	Q8BWT1	Q8BWT1	3-ketoacyl-CoA thiolase, mitochondrial	Acaa2
342425	328650	298800	361480	2.0245e-254	531040000	4	4	4	G3UW70;Q9D1L9	G3UW70;Q9D1L9	Hepatitis B virus X-interacting protein homolog	Hbxip
340890	415680	331430	259090	2.0113e-11	741750000	4	4	4	P30355	P30355	Arachidonate 5-lipoxygenase-activating protein	Alox5ap
338690	240560	364000	338690	1.0606e-32	736010000	10	9	9	E9QLQ7;Q91YQ1	E9QLQ7;Q91YQ1	Ras-related protein Rab-7L1	Rab7l1
338200	527450	382880	253880	3.865e-28	1386600000	8	8	8	Q61009;D3Z2V4;F7C5U2	Q61009;D3Z2V4	Scavenger receptor class B member 1	Scarb1
336260	580880	318540	175570	1.3358e-115	2916200000	34	34	32	Q8BIJ7	Q8BIJ7	RUN and FYVE domain-containing protein 1	Rufy1
335480	338540	216170	412430	0	2377100000	27	27	27	Q8CI51;Q8CI51-2;E9Q8P5;F8WJI6;Q8CI51-3;Q9CRA2	Q8CI51;Q8CI51-2	PDZ and LIM domain protein 5	Pdlim5
333970	563460	289500	388490	0	2096300000	25	25	25	P40142	P40142	Transketolase	Tkt
332770	268380	398980	317270	9.761e-96	1091000000	8	8	8	Q9CQQ7	Q9CQQ7	ATP synthase subunit b, mitochondrial	Atp5f1
330065	328800	289215	635790	1.8709e-13	2704100000	10	10	10	Q9D2L1	Q9D2L1	Arylsulfatase K	Arsk
329290	348910	328155	277670	1.8811e-25	298250000	3	3	3	Q9D3D9;D3Z7S4	Q9D3D9	ATP synthase subunit delta, mitochondrial	Atp5d
327800	332640	370650	309295	7.3536e-07	350550000	3	3	3	Q9CQR2	Q9CQR2	40S ribosomal protein S21	Rps21
323940	414490	299240	316190	0	2315100000	35	35	35	P63038;P63038-2;D3Z2F2;D3Z7J9	P63038;P63038-2	60 kDa heat shock protein, mitochondrial	Hspd1
322390	546990	370405	163210	1.751e-30	726790000	6	6	6	Q8CFE6	Q8CFE6	Sodium-coupled neutral amino acid transporter 2	Slc38a2
321520	429430	272800	564775	1.8857e-62	1107900000	18	18	18	O35639	O35639	Annexin A3	Anxa3
320750	728870	347530	169165	5.4415e-89	1019300000	12	12	12	P47962;D3YYV8	P47962;D3YYV8	60S ribosomal protein L5	Rpl5
316720	358370	395150	214785	8.5322e-17	416590000	3	3	3	P14434;P14438;G3UWR9;P01910;P04228;P23150;P14435;P14436;P14437;P04227	P14434;P14438;G3UWR9;P01910;P04228;P23150;P14435;P14436;P14437	H-2 class II histocompatibility antigen, A-B alpha chain;H-2 class II histocompatibility antigen, A-U alpha chain;H-2 class II histocompatibility antigen, A-K alpha chain;H-2 class II histocompatibility antigen, A-D alpha chain;H-2 class II histocompatibility antigen, I-E alpha chain;H-2 class II histocompatibility antigen, A-F alpha chain;H-2 class II histocompatibility antigen, A-R alpha chain;…	H2-Aa
315580	1210500	227870	254250	8.1834e-179	1595700000	15	15	15	P26151	P26151	High affinity immunoglobulin gamma Fc receptor I	Fcgr1
315190	533320	175740	284560	1.2553e-29	693420000	9	9	9	Q63829	Q63829	COMM domain-containing protein 3	Commd3
309550	272020	386420	298660	3.0669e-51	1434800000	14	14	14	Q7TMR0;Q7TMR0-2	Q7TMR0	Lysosomal Pro-X carboxypeptidase	Prcp
305190	444490	308430	226430	8.4597e-85	954950000	14	14	14	A2AUD5;Q9CYZ2;Q3TAI4;Q8BKP1;Q3TUJ9;F6VQ81	A2AUD5;Q9CYZ2;Q3TAI4;Q8BKP1;Q3TUJ9;F6VQ81	Tumor protein D54	Tpd52l2
303090	256140	303090	347540	1.9881e-11	327310000	3	3	3	Q62426	Q62426	Cystatin-B	Cstb
302060	187990	233320	456980	4.0274e-37	535890000	5	5	4	E9Q827;P56212;P56212-2;E9Q4B9;E9PXD7	E9Q827;P56212;P56212-2;E9Q4B9;E9PXD7	cAMP-regulated phosphoprotein 19	Arpp19
299930	590960	285410	174470	0	1231500000	12	12	12	P24668	P24668	Cation-dependent mannose-6-phosphate receptor	M6pr
299370	345270	290260	274020	1.6571e-165	1247600000	15	15	9	Q6ZQM8;Q63886;E9PXN8;Q64435;B2RT14;D3YZ96;D3Z7G0;D6RH94;Q3UEP4;Q91WH2;D3YUP6;D3YWN0;D3YXD5	Q6ZQM8	UDP-glucuronosyltransferase 1-7C	Ugt1a7c
298710	881550	291360	227740	4.2105e-184	834540000	6	6	6	Q61735-2;Q61735;D3Z187	Q61735-2;Q61735	Leukocyte surface antigen CD47	Cd47
298040	328905	448875	103340	9.8171e-28	286620000	2	2	2	Q9CY24	Q9CY24	Transmembrane protein 179B	Tmem179b
297480	378100	347030	244910	5.8575e-158	1418300000	14	14	2	Q921H8;H3BJZ9;Q8VCH0;H3BKA1;H3BJG8;H3BJC1	Q921H8;H3BJZ9;Q8VCH0	3-ketoacyl-CoA thiolase A, peroxisomal;3-ketoacyl-CoA thiolase B, peroxisomal	Acaa1a;Acaa1b
297320	288740	346810	266630	0	875260000	14	14	14	P26645	P26645	Myristoylated alanine-rich C-kinase substrate	Marcks
295985	398970	297720	292985	1.5766e-07	331890000	4	4	4	Q9CPQ1;D3Z6E1	Q9CPQ1	Cytochrome c oxidase subunit 6C	Cox6c
293950	409390	401240	201330	1.0289e-169	1148600000	15	15	15	Q9QZQ8;Q9QZQ8-2;Q8CCK0	Q9QZQ8;Q9QZQ8-2	Core histone macro-H2A.1	H2afy
292540	206820	279120	313840	0	1311300000	15	15	15	O35298	O35298	Acyloxyacyl hydrolase;Acyloxyacyl hydrolase small subunit;Acyloxyacyl hydrolase large subunit	Aoah
292490	312730	264510	292490	2.2341e-62	739550000	6	6	6	Q8BG94;Q8BQS7;A2AU52	Q8BG94;Q8BQS7;A2AU52	COMM domain-containing protein 7	Commd7
292300	1604400	267100	217040	0	7392000000	49	49	49	P06800;P06800-2;P06800-3	P06800;P06800-2;P06800-3	Receptor-type tyrosine-protein phosphatase C	Ptprc
292170	328410	316940	264650	0	1893300000	33	31	19	P11499;E9Q3D6;E9Q0C3;E9PX27;D3Z1R1	P11499	Heat shock protein HSP 90-beta	Hsp90ab1
292050	331330	225620	606900	1.3255e-180	2046900000	28	27	27	P48036	P48036	Annexin A5	Anxa5
292010	433340	250150	252070	2.7694e-61	2102000000	4	4	4	Q99J21;Q99J21-2	Q99J21;Q99J21-2	Mucolipin-1	Mcoln1
290700	291450	256600	399390	7.3954e-302	1362800000	18	18	18	Q8K124	Q8K124	Pleckstrin homology domain-containing family O member 2	Plekho2
289710	250830	278210	320130	1.6172e-27	970790000	13	13	13	Q9WV03;Q9WTJ8	Q9WV03	Protein FAM50A	Fam50a
288650	278795	410930	238580	8.5639e-26	349270000	2	2	2	P00397;Q70YN3	P00397;Q70YN3	Cytochrome c oxidase subunit 1	Mtco1;mt-Co1
288200	319790	245075	288200	1.0137e-27	159190000	3	3	3	Q06185;Q8BTB6	Q06185;Q8BTB6	ATP synthase subunit e, mitochondrial	Atp5i;Atp5k
287500	446130	295820	200760	5.8933e-21	550840000	7	7	7	P62245;F8WJ41;D3YVB4;D3Z712	P62245;F8WJ41;D3YVB4;D3Z712	40S ribosomal protein S15a	Rps15a
286910	246530	620650	133750	3.8462e-104	1388000000	14	14	14	Q8VEB4	Q8VEB4	Group XV phospholipase A2	Pla2g15
286220	392985	334255	221775	2.699e-48	1389400000	14	14	14	Q9Z0X1;B1AU25	Q9Z0X1;B1AU25	Apoptosis-inducing factor 1, mitochondrial	Aifm1
282850	459960	166510	277610	4.0254e-24	601500000	7	7	7	Q9JM76;H7BWZ3;D3Z2F8;D3Z2F7	Q9JM76;H7BWZ3;D3Z2F8;D3Z2F7	Actin-related protein 2/3 complex subunit 3	Arpc3
282530	199740	243150	349810	1.4297e-26	572600000	4	4	4	Q9CXY1	Q9CXY1	Transmembrane protein 175	Tmem175
282240	665560	234300	246100	2.2259e-128	486720000	6	6	6	Q6ZWZ6;P63323	Q6ZWZ6;P63323	40S ribosomal protein S12	Rps12
281650	402420	265450	241960	8.7593e-98	1279500000	18	18	18	Q9QUN3;D3YWR2	Q9QUN3;D3YWR2	B-cell linker protein	Blnk
280280	468580	226820	123030	2.1425e-38	822950000	4	4	3	Q3UKW2;P62204;Q9D6P8	Q3UKW2;P62204;Q9D6P8	Calmodulin;Calmodulin-like protein 3	Calm1;Calml3
279620	541020	312490	190450	7.8001e-34	783930000	7	7	1	E9PUV2	E9PUV2		Fcgr3
279090	293580	329830	188455	5.8067e-185	257730000	2	2	2	Q31621;P28078	Q31621;P28078	Class II histocompatibility antigen, M alpha chain	H2-DMa
278100	249710	447200	241080	6.405e-88	1469000000	15	15	8	Q8R016;E9Q6V3;E9PZH4;E9QA53	Q8R016	Bleomycin hydrolase	Blmh
277180	882350	247390	225410	1.262e-132	1471800000	12	12	12	Q8CDV7;P55772;F7B9M9;D6RHQ2	Q8CDV7;P55772;F7B9M9;D6RHQ2	Ectonucleoside triphosphate diphosphohydrolase 1	Entpd1
277130	287400	359370	214780	0	1434800000	23	23	22	E9Q1G8;E9Q9F5;O55131	E9Q1G8;E9Q9F5;O55131	Septin-7	2007-09-01
275540	353820	266990	293400	1.7272e-91	632600000	5	5	5	B1AWD9;B1AWD8;O08585;B1AWE1;Q6PFA2;B1AWE0	B1AWD9;B1AWD8;O08585;B1AWE1;Q6PFA2;B1AWE0	Clathrin light chain A	Clta
274610	178990	335220	197890	2.3609e-50	496280000	4	1	1	D6RGR1	D6RGR1		Manba
274460	780250	238310	208290	1.8465e-74	810220000	5	5	5	Q8VD58	Q8VD58	Protein EVI2B	Evi2b
272230	430660	296540	219370	7.0067e-78	1057400000	14	14	14	Q80W54	Q80W54	CAAX prenyl protease 1 homolog	Zmpste24
271910	351890	270530	247320	1.0362e-134	1208000000	13	13	13	Q9ET30	Q9ET30	Transmembrane 9 superfamily member 3	Tm9sf3
269270	816960	269270	120330	0	2309600000	22	22	22	Q9WTR1	Q9WTR1	Transient receptor potential cation channel subfamily V member 2	Trpv2
269110	641240	258680	215440	0	2927900000	31	31	31	Q9EQH3	Q9EQH3	Vacuolar protein sorting-associated protein 35	Vps35
268970	351505	344070	173190	2.2469e-20	418520000	6	6	6	P62843;D3YTQ9;F7ANJ3	P62843;D3YTQ9	40S ribosomal protein S15	Rps15
267370	407140	217360	211650	2.4337e-79	1712600000	21	21	21	P16330;P16330-2	P16330;P16330-2	2,3-cyclic-nucleotide 3-phosphodiesterase	Cnp
266940	258340	244310	305530	3.9575e-174	1175100000	13	13	5	P62137	P62137	Serine/threonine-protein phosphatase PP1-alpha catalytic subunit	Ppp1ca
266640	201290	338100	246140	4.8341e-283	3665600000	56	56	47	Q8R420;Q6AXE3	Q8R420;Q6AXE3	ATP-binding cassette sub-family A member 3	Abca3
263965	304720	625100	46399	2.6286e-10	1643500000	4	4	4	O35566	O35566	CD151 antigen	Cd151
263130	350180	253210	256740	4.6318e-143	1790600000	29	29	29	Q9JIG7	Q9JIG7	Coiled-coil domain-containing protein 22	Ccdc22
262260	398140	229770	207030	5.1423e-17	683110000	5	5	5	B7ZCT1;Q9CX84;Q8BFU4;B7ZCT0;F6WK59	B7ZCT1;Q9CX84;Q8BFU4;B7ZCT0	Regulator of G-protein signaling 19	Rgs19
259410	566320	177050	187620	0	762830000	11	11	11	Q9D3L3;O09044;B0R030;E9Q8A1;B0R029;P60879	Q9D3L3;O09044;B0R030	Synaptosomal-associated protein;Synaptosomal-associated protein 23	Snap23
252230	271050	184690	277720	5.5176e-22	2970200000	6	4	4	O08807;B1AZS9	O08807;B1AZS9	Peroxiredoxin-4	Prdx4
251300	187510	265740	281630	2.3927e-182	3008400000	41	41	2	P70704;F6WYQ5;Q3U9N5;F6Q8P7;E9Q4J5;E9Q8X4	P70704;F6WYQ5	Probable phospholipid-transporting ATPase IA	Atp8a1
251210	261340	290470	155090	4.6832e-83	443500000	6	6	6	Q61599;D3YWL7	Q61599	Rho GDP-dissociation inhibitor 2	Arhgdib
250200	171770	207710	284220	7.3278e-184	1006900000	17	17	17	Q99K70;B1AWT3;Q7TT45;B1AWT2;B1AWT4;Q99K70-2	Q99K70	Ras-related GTP-binding protein C	Rragc
249910	517050	263740	122750	1.364e-289	2088600000	31	31	31	Q62351;Q8C872	Q62351;Q8C872	Transferrin receptor protein 1	Tfrc
249750	553580	215350	218800	0	1001900000	18	7	7	Q9DC51	Q9DC51	Guanine nucleotide-binding protein G(k) subunit alpha	Gnai3
248850	382350	253150	174060	0	1875200000	23	23	22	P29351-2;P29351;P29351-3;G3UYY5	P29351-2;P29351;P29351-3	Tyrosine-protein phosphatase non-receptor type 6	Ptpn6
248800	234650	275970	251740	2.422e-225	1557400000	27	27	26	A2A8Z1;E9PXZ2;F6UHR6;E9Q6C1;A2A8Z1-2;Q5FWX7	A2A8Z1;E9PXZ2;F6UHR6;E9Q6C1;A2A8Z1-2;Q5FWX7	Oxysterol-binding protein-related protein 9;Oxysterol-binding protein	Osbpl9
248420	337840	253610	170580	1.5623e-160	2474100000	37	37	37	P58252	P58252	Elongation factor 2	Eef2
248030	324000	192400	252280	2e-13	521290000	6	6	6	P59999;E9PWA7	P59999	Actin-related protein 2/3 complex subunit 4	Arpc4
247650	387460	254890	207070	3.6544e-160	2251700000	33	33	33	Q9WU78-3;Q9WU78;Q9WU78-2	Q9WU78-3;Q9WU78	Programmed cell death 6-interacting protein	Pdcd6ip
247350	305660	242300	237990	6.7231e-32	915700000	7	7	7	Q3TMX5;Q9CXI5;Q80ZP8;E0CXA8;F6T4L3;F6USD5;F7C1S6	Q3TMX5;Q9CXI5;Q80ZP8;E0CXA8;F6T4L3;F6USD5	Mesencephalic astrocyte-derived neurotrophic factor	Manf
246720	300810	154980	285900	9.8222e-17	415020000	7	7	7	Q9D881;P19536	Q9D881;P19536	Cytochrome c oxidase subunit 5B, mitochondrial	Cox5b
246450	423870	222540	165500	1.3927e-56	644610000	10	8	8	Q3V2H3;Q3TGS7;O70493;Q6ZWQ5	Q3V2H3;Q3TGS7;O70493;Q6ZWQ5	Sorting nexin-12	Snx12
246440	197685	292800	239210	6.6419e-23	415020000	7	7	7	Q9CQB5;D3Z3X4	Q9CQB5;D3Z3X4	CDGSH iron-sulfur domain-containing protein 2	Cisd2
246330	344160	256600	187880	0	626780000	13	6	6	Q80ZJ1;F6W8Q2	Q80ZJ1	Ras-related protein Rap-2a	Rap2a
245920	175580	216050	263740	2.0215e-144	1397100000	18	18	18	Q9D8N2;Q3TH34;D6RIQ6;D3YUG1	Q9D8N2;Q3TH34	Protein FAM45A	Fam45a
245705	516595	156260	247340	1.6285e-26	2428000000	14	14	1	Q05BA5	Q05BA5		Ncoa3
245480	185650	268170	284850	0	540400000	12	12	12	Q8JZY2	Q8JZY2	COMM domain-containing protein 10	Commd10
242790	242790	222670	247860	8.188e-62	440170000	3	3	3	Q9CY50	Q9CY50	Translocon-associated protein subunit alpha	Ssr1
242650	369460	196920	215450	6.2936e-174	1618100000	14	10	9	P61982	P61982	14-3-3 protein gamma;14-3-3 protein gamma, N-terminally processed	Ywhag
242030	354320	402080	99069	9.5521e-86	439670000	7	7	7	P21460;A2APX3	P21460	Cystatin-C	Cst3
241510	275110	262130	225330	3.0063e-177	2720500000	39	39	2	P39054;Q3T9X3;F8WIV5;P39054-2;G3UZZ3	P39054;Q3T9X3;F8WIV5;P39054-2;G3UZZ3	Dynamin-2	Dnm2
241225	579770	194120	88368	3.2473e-73	419860000	7	7	7	Q6ZWQ9;Q3THE2;Q9CQ19;D3YV37;D3Z249	Q6ZWQ9;Q3THE2;Q9CQ19	Myosin regulatory light chain 12B;Myosin regulatory light polypeptide 9	Myl12a;Myl12b;Myl9
239920	311800	281110	188120	2.6838e-82	706870000	13	13	5	Q61937;Q5SQB5;Q5SQB0;Q9DAY9	Q61937;Q5SQB5;Q5SQB0;Q9DAY9	Nucleophosmin	Npm1
239740	653630	239740	93027	1.1747e-55	773440000	8	8	4	Q64281;Q64281-2	Q64281;Q64281-2	Leukocyte immunoglobulin-like receptor subfamily B member 4	Lilrb4
239540	472180	181720	239010	2.1455e-53	792360000	8	8	8	O08547;E9Q6R3	O08547;E9Q6R3	Vesicle-trafficking protein SEC22b	Sec22b
238590	287570	305970	212430	5.7272e-156	585060000	8	8	8	D3YZZ5;E9Q7G1	D3YZZ5;E9Q7G1		Tmed7
238030	316570	212150	266170	9.4494e-246	1420000000	15	15	6	Q61029;Q61029-3;Q61029-2;Q61029-4;Q61033-2	Q61029;Q61029-3;Q61029-2;Q61029-4;Q61033-2	Lamina-associated polypeptide 2, isoforms beta/delta/epsilon/gamma	Tmpo
236270	236270	190690	330080	1.0431e-86	441660000	10	5	5	Q05144	Q05144	Ras-related C3 botulinum toxin substrate 2	Rac2
235060	313160	236465	229980	1.0915e-92	357030000	7	7	7	O09117;O09117-2;D6RFU9	O09117;O09117-2;D6RFU9	Synaptophysin-like protein 1	Sypl1;Sypl
234070	207910	294240	199250	4.3978e-257	2347900000	43	43	16	Q91XL9;Q8K2D2;D6RDE4	Q91XL9	Oxysterol-binding protein-related protein 1	Osbpl1a
233930	407830	207390	154150	2.8958e-238	630230000	11	11	11	Q9CPW4;Q3UA72;E9Q2K4	Q9CPW4;Q3UA72	Actin-related protein 2/3 complex subunit 5	Arpc5
232510	220720	362650	191160	1.1198e-70	589100000	8	8	8	P09671	P09671	Superoxide dismutase [Mn], mitochondrial	Sod2
232375	169820	237830	246600	1.5291e-199	756840000	9	9	9	Q8VC04;A2A4N0;A2A4M9	Q8VC04;A2A4N0;A2A4M9	Transmembrane protein 106A	Tmem106a
230850	428390	171990	248760	2.2204e-70	744510000	12	12	12	O89051	O89051	Integral membrane protein 2B;BRI2, membrane form;BRI2 intracellular domain;BRI2C, soluble form;Bri23 peptide	Itm2b
229385	261245	169010	259850	3.881e-224	259700000	5	5	5	P40240	P40240	CD9 antigen	Cd9
228760	284800	202210	228340	2.0528e-138	1101300000	18	18	18	Q07076	Q07076	Annexin A7	Anxa7
228020	314840	202380	225760	4.2041e-66	1165900000	19	19	18	Q9D8U8	Q9D8U8	Sorting nexin-5	Snx5
227690	249280	222170	220990	2.2866e-95	1240900000	19	19	19	Q8BVW3;Q8BVW3-2;Q8BVW3-3	Q8BVW3;Q8BVW3-2;Q8BVW3-3	Tripartite motif-containing protein 14	Trim14
227370	373560	136620	227370	2.8938e-110	1006900000	13	13	13	Q99JY9;Q641P0	Q99JY9	Actin-related protein 3	Actr3
226880	223020	205050	276630	4.2384e-22	514880000	8	8	2	P62827	P62827	GTP-binding nuclear protein Ran	Ran
226610	1087400	136590	174850	1.491e-259	1596400000	19	19	19	Q8VDQ8;Q8VDQ8-2;E9PXF5	Q8VDQ8;Q8VDQ8-2;E9PXF5	NAD-dependent protein deacetylase sirtuin-2	Sirt2
225800	192975	168400	349130	8.6629e-15	1159400000	9	9	9	Q9WU60	Q9WU60	Attractin	Atrn
224140	136250	198040	267620	3.5437e-23	310650000	4	4	4	Q9CQ92;G3X9U9;D3YZ32	Q9CQ92;G3X9U9	Mitochondrial fission 1 protein	Fis1
223940	219250	209310	225490	1.2291e-280	987310000	14	14	11	Q9Z1M2	Q9Z1M2		Irgm2
223670	553850	189780	138160	1.4021e-152	485920000	3	3	3	P35762	P35762	CD81 antigen	Cd81
223660	181940	235360	235280	1.0291e-17	676740000	8	8	8	Q921W0	Q921W0	Charged multivesicular body protein 1a	Chmp1a
222770	224710	208140	222770	0	2175300000	38	38	30	O55143;J3KMM5;O55143-2;Q8R429	O55143;J3KMM5;O55143-2	Sarcoplasmic/endoplasmic reticulum calcium ATPase 2	Atp2a2
222070	354450	139370	216520	3.2721e-84	784940000	13	13	12	Q3U2K8;Q80WC7;Q3TBU7;Q80WC7-2	Q3U2K8;Q80WC7;Q3TBU7;Q80WC7-2	Arf-GAP domain and FG repeat-containing protein 2	Agfg2
221970	149270	238730	202590	7.2163e-55	306050000	8	8	8	P45878	P45878	Peptidyl-prolyl cis-trans isomerase FKBP2	Fkbp2
221650	147070	438020	230660	0	1793400000	24	24	23	Q8CBB7;P22892	Q8CBB7;P22892	AP-1 complex subunit gamma-1	Ap1g1
220120	91643	245890	332520	1.8928e-48	1009600000	10	10	10	Q80ZD3;Q80ZD3-2	Q80ZD3;Q80ZD3-2	Sodium-independent sulfate anion transporter	Slc26a11
219700	373510	207280	208280	3.2377e-113	675820000	14	14	10	Q9DBJ1	Q9DBJ1	Phosphoglycerate mutase 1	Pgam1
219540	235730	215400	219540	6.4703e-45	907930000	13	13	13	Q9DB77	Q9DB77	Cytochrome b-c1 complex subunit 2, mitochondrial	Uqcrc2
219280	358680	211810	120410	5.6812e-134	1004300000	13	13	13	Q9CY58;Q9CY58-2;Q9CY58-3;Q9CY58-4	Q9CY58;Q9CY58-2;Q9CY58-3;Q9CY58-4	Plasminogen activator inhibitor 1 RNA-binding protein	Serbp1
217165	201660	219290	230450	1.099e-44	268090000	4	4	4	Q9CPT4	Q9CPT4	UPF0556 protein C19orf10 homolog	D17Wsu104e
216910	133240	234210	233400	3.8382e-06	149590000	2	2	2	Q9D958	Q9D958	Signal peptidase complex subunit 1	Spcs1
215900	439125	224110	153590	6.5609e-15	436080000	6	6	6	Q8R2Q8	Q8R2Q8	Bone marrow stromal antigen 2	Bst2
214000	208250	251330	151440	0	1789500000	34	33	33	P38647	P38647	Stress-70 protein, mitochondrial	Hspa9
212340	174230	259660	178010	0	1858800000	29	29	29	P70699;A2AFL5;A2AFL3;F6R5R5;F6VEG4	P70699	Lysosomal alpha-glucosidase	Gaa
211560	258210	194590	196450	2.5035e-171	2342800000	24	24	24	Q8R361	Q8R361	Rab11 family-interacting protein 5	Rab11fip5
211220	459510	200240	207380	1.2188e-154	995500000	13	13	12	Q8BG05;J3QNY1;Q8BG05-2;B2RXM2;A2AL12;E9Q7H5;A2AL13	Q8BG05;J3QNY1;Q8BG05-2;B2RXM2;A2AL12;E9Q7H5	Heterogeneous nuclear ribonucleoprotein A3	Hnrnpa3;Gm6793;Gm8991
211140	332360	193050	211140	7.8267e-171	760440000	15	12	11	P68510	P68510	14-3-3 protein eta	Ywhah
207720	189640	257910	182880	5.5362e-36	3030000000	16	16	16	Q6NXI6;Q6NXI6-2	Q6NXI6;Q6NXI6-2	Regulation of nuclear pre-mRNA domain-containing protein 2	Rprd2
207655	154060	213280	264030	1.3102e-83	2541700000	21	21	18	A2A841;P48193;P48193-2;A2A842;A2A838;A2A839;A2AD32;F6S4K9;F7BUB8;F7CR30	A2A841;P48193;P48193-2;A2A842;A2A838;A2A839;A2AD32	Protein 4.1	Epb4.1;Epb41
207360	275140	167730	207360	1.6091e-104	780810000	12	12	12	Q9EQ06;Q9EQ06-2;Q8VCR2;A8Y5N5;Q8VCR2-2;A8Y5N4	Q9EQ06;Q9EQ06-2	Estradiol 17-beta-dehydrogenase 11	Hsd17b11
206320	392770	157960	175360	5.7211e-170	821550000	14	14	14	Q9WV32;F6VVE6;F6THG2;D3Z6S0	Q9WV32	Actin-related protein 2/3 complex subunit 1B	Arpc1b
206180	260900	196650	195860	0	815390000	18	5	0	P68372	P68372	Tubulin beta-4B chain	Tubb4b
206060	223505	206060	171465	4.2245e-15	176130000	2	2	2	Q9CQN6	Q9CQN6	Transmembrane protein 14C	Tmem14c
205990	352910	174950	172070	3.9251e-262	1899700000	30	30	9	Q62167;P16381	Q62167;P16381	ATP-dependent RNA helicase DDX3X;Putative ATP-dependent RNA helicase Pl10	Ddx3x;D1Pas1
205430	234780	122920	212120	2.8557e-162	1773800000	17	17	17	Q3UIA2;Q3UIA2-2;E9QAJ9;Q3UIA2-3;Q3UIA2-4;Q5SSM3;Q5SSM3-3;Q5SSM3-2	Q3UIA2;Q3UIA2-2;E9QAJ9;Q3UIA2-3;Q3UIA2-4	Rho GTPase-activating protein 17	Arhgap17
204980	262400	244920	174890	5.0425e-137	1149700000	17	17	17	Q9D0K2;Q3UJQ9	Q9D0K2;Q3UJQ9	Succinyl-CoA:3-ketoacid-coenzyme A transferase 1, mitochondrial	Oxct1
204750	367950	128460	51144	1.3924e-23	1616300000	12	12	8	E9QMP6;F6ZS70;Q05512;Q3T9A3;Q05512-4;Q05512-3;Q05512-2;E9PYX3;E9Q9N6;F6ZEX4;F7CVZ7;F6UY70;F7A3Q3;E9Q2J6;F7CRG8;E9Q8H5;E9Q2G8;E9PZ55	E9QMP6;F6ZS70;Q05512;Q3T9A3;Q05512-4;Q05512-3;Q05512-2;E9PYX3;E9Q9N6	Serine/threonine-protein kinase MARK2	Mark2
203420	162410	267380	140870	2.6044e-248	1317000000	11	11	1	P70665;P70665-3	P70665	Sialate O-acetylesterase;Sialate O-acetylesterase small subunit;Sialate O-acetylesterase large subunit	Siae
203160	219390	218570	195490	5.2194e-141	1428200000	19	19	18	Q9CWK8	Q9CWK8	Sorting nexin-2	Snx2
202970	127230	202170	344200	9.2167e-33	526580000	9	9	9	Q8K039;D3YWR8	Q8K039	Uncharacterized protein KIAA1143 homolog
201040	252030	194340	189820	2.6966e-72	316170000	7	7	7	Q9CQB4;Q9D855	Q9CQB4;Q9D855	Cytochrome b-c1 complex subunit 7	Uqcrb
198790	573310	343890	94158	0	1999400000	23	23	21	P09581	P09581	Macrophage colony-stimulating factor 1 receptor	Csf1r
198720	127200	426745	121270	5.7314e-05	339540000	2	2	2	Q8VCM3	Q8VCM3	Zinc finger FYVE domain-containing protein 21	Zfyve21
195660	502820	195500	109870	9.271e-168	810430000	12	12	12	P21855;A2AIN5;Q3UZ35;Q3UB58;Q3UNJ0	P21855;A2AIN5;Q3UZ35;Q3UB58;Q3UNJ0	B-cell differentiation antigen CD72	Cd72
195030	195030	368450	110730	0	1731700000	19	19	19	P57716	P57716	Nicastrin	Ncstn
195010	120800	195730	266350	0	2322100000	33	33	33	Q9EQU3	Q9EQU3	Toll-like receptor 9	Tlr9
194550	166990	217750	214800	9.4338e-78	1898200000	20	20	20	Q8BMS1	Q8BMS1	Trifunctional enzyme subunit alpha, mitochondrial;Long-chain enoyl-CoA hydratase;Long chain 3-hydroxyacyl-CoA dehydrogenase	Hadha
194340	174090	296700	169050	3.7467e-83	1060900000	21	21	21	Q9D379;E9PWK1;F6YTS6;D3Z4M3	Q9D379;E9PWK1	Epoxide hydrolase 1	Ephx1
193890	378020	181550	149690	4.382e-103	1085900000	17	17	16	O88569;O88569-2;O88569-3	O88569;O88569-2;O88569-3	Heterogeneous nuclear ribonucleoproteins A2/B1	Hnrnpa2b1
192855	225720	168490	112860	1.1259e-22	106770000	4	4	4	Q78IK2	Q78IK2	Up-regulated during skeletal muscle growth protein 5	Usmg5
192410	374840	230950	107180	2.1725e-48	842470000	6	6	6	P97300;P97300-1;P97300-3;H3BIX4;H3BKA7;P97300-4	P97300;P97300-1;P97300-3;H3BIX4;H3BKA7	Neuroplastin	Nptn
191130	219140	162150	200070	2.3881e-58	1398000000	15	15	15	Q921T2;Q921T2-2;F6YC07;Q921T2-3;E9PWW2;J3QQ40;D3YZJ9;D3YZP0;D3YXF8	Q921T2;Q921T2-2;F6YC07;Q921T2-3;E9PWW2	Torsin-1A-interacting protein 1	Tor1aip1
190900	121860	166730	220090	4.4016e-17	2371800000	11	11	10	Q8K4Q0;A2ACM0;Q8K4Q0-4;Q8K4Q0-2;E9PXZ5;Q8K4Q0-5;F7B6I3;F6U5L3	Q8K4Q0;A2ACM0	Regulatory-associated protein of mTOR	Rptor
190650	434690	228450	85204	1.3866e-11	776180000	6	6	6	Q9D659;E9PUF5;E9Q251;D3Z7B7	Q9D659;E9PUF5;E9Q251	Platelet receptor Gi24	4632428N05Rik
189430	266980	189430	166680	3.5977e-21	340700000	5	5	3	P63242;Q8BGY2	P63242;Q8BGY2	Eukaryotic translation initiation factor 5A-1;Eukaryotic translation initiation factor 5A-2	Eif5a;Eif5a2
189090	475210	183720	86463	8.7457e-73	624110000	11	11	11	Q60631;B1AT92;Q60631-2;B1AT95	Q60631;B1AT92;Q60631-2	Growth factor receptor-bound protein 2	Grb2
189050	674120	137720	178740	0	2966700000	37	37	24	G5E829	G5E829		Atp2b1
188500	205570	219480	177190	6.2064e-19	600720000	5	5	5	Q01730;Q9D031;A2AUR7	Q01730;Q9D031;A2AUR7	Ras suppressor protein 1	Rsu1
188140	216220	208680	143610	2.78e-06	1092600000	3	3	3	Q8K0T0;A3QM89;Q7M6W1	Q8K0T0;A3QM89;Q7M6W1	Reticulon-1	Rtn1
187715	206070	187540	133660	1.6503e-23	455680000	8	8	8	H3BJQ7;P99029;P99029-2;G3UZJ4	H3BJQ7;P99029;P99029-2;G3UZJ4	Peroxiredoxin-5, mitochondrial	Prdx5
186840	249370	223825	130365	1.3181e-44	2143100000	24	24	23	B1ASP2;P52332	B1ASP2;P52332	Tyrosine-protein kinase;Tyrosine-protein kinase JAK1	Jak1
186600	211000	249180	145710	8.4367e-60	859230000	12	12	12	Q99LJ1	Q99LJ1	Tissue alpha-L-fucosidase	Fuca1
186560	96996	190950	205450	0	1154900000	15	15	15	P54818	P54818	Galactocerebrosidase	Galc
185290	196510	185260	185290	3.9419e-236	1824700000	37	37	20	Q810B6	Q810B6	Ankyrin repeat and FYVE domain-containing protein 1	Ankfy1
184100	182825	88451	221520	1.6051e-18	2710600000	10	10	10	Q61792;A2A6H0;A2A6G9;A2A6G8;A2A6G7;A2A6G6;E9Q0N6;A2A6G5;A2A6H1;Q9DC07;A2A6G4;A2A6G0	Q61792;A2A6H0;A2A6G9;A2A6G8;A2A6G7;A2A6G6	LIM and SH3 domain protein 1	Lasp1
183800	147830	229560	186110	3.5987e-48	745260000	14	14	14	O35657	O35657	Sialidase-1	Neu1
181970	234100	213660	118950	1.1629e-72	883190000	17	17	11	Q99KR8	Q99KR8	Plasma alpha-L-fucosidase	Fuca2
181950	244990	123210	190340	2.378e-62	543730000	9	9	9	P61161	P61161	Actin-related protein 2	Actr2
181930	222100	141020	180880	7.87e-17	536000000	8	8	8	Q8R395	Q8R395	COMM domain-containing protein 5	Commd5
180920	195090	197550	102690	1.3513e-180	1975700000	42	42	42	E9PV41;E9PXV7;O08808;D3Z074;Q6NS79	E9PV41;E9PXV7;O08808;D3Z074;Q6NS79	Protein diaphanous homolog 1	Diap1;Diaph1
180760	158590	181340	191040	9.5625e-217	1011300000	17	17	17	F8WIV2;Q60854;E9Q096;E9Q0P9;E9Q108;E9Q6X2;E9Q3Y1;E9PYY0;E9Q4R2;E9PZQ9;G5E913;Q6P6K7;E9Q5Q5	F8WIV2;Q60854;E9Q096	Serpin B6	Serpinb6a;Serpinb6
178350	414000	183790	64362	3.1541e-22	388700000	5	5	5	P47963;D3YX54	P47963;D3YX54	60S ribosomal protein L13	Rpl13;Rpl13-ps3
177880	110060	196190	247680	2.4511e-34	973020000	16	16	13	P49446;P49446-2;P49446-3	P49446;P49446-2;P49446-3	Receptor-type tyrosine-protein phosphatase epsilon	Ptpre
177350	217660	192310	161280	7.8317e-157	1102900000	21	21	16	P09411	P09411	Phosphoglycerate kinase 1	Pgk1
177150	214880	154330	197390	2.417e-68	682650000	8	8	5	Q8R1G6;E9Q996	Q8R1G6;E9Q996	PDZ and LIM domain protein 2	Pdlim2
176570	546430	162110	104780	0	1706700000	17	17	1	Q6P6I8;P97797-2;E0CX65;A2ANC1;Q6F5F2	Q6P6I8;P97797-2		Sirpa
175980	217500	237220	113950	5.4859e-134	736250000	15	15	9	Q8C1B7;Q8C1B7-2;Q8C1B7-3	Q8C1B7;Q8C1B7-2;Q8C1B7-3	Septin-11	2011-09-01
175980	176250	261130	160520	1.6655e-56	543200000	12	12	12	Q99KV1	Q99KV1	DnaJ homolog subfamily B member 11	Dnajb11
175710	277360	148140	105590	3.5938e-29	414070000	10	10	6	F6YVP7;P62270;G3UZW2;F5H8M6	F6YVP7;P62270;G3UZW2;F5H8M6	40S ribosomal protein S18	Gm17352;Rps18;Gm10260
175540	246770	160390	141640	4.3179e-153	577700000	16	16	16	Q8VDD8	Q8VDD8	WAS protein family homolog 1	Wash1
174740	97407	180830	240750	2.7976e-144	925040000	28	16	16	P07901;B7ZC50;B7ZC49;A2A6A2	P07901	Heat shock protein HSP 90-alpha	Hsp90aa1
174170	169490	154420	201860	9.0558e-116	968630000	25	25	25	Q8BSY0;A2AL85;Q8CBM2;A2AL81;Q3TU40;A2AL75;A2AL78;Q6P8S1;A2AL79;A2AL83;A2AL77	Q8BSY0;A2AL85;Q8CBM2	Aspartyl/asparaginyl beta-hydroxylase	Asph
174150	202330	182370	121190	0	2013300000	34	34	32	B9EJ86;G3X9N6	B9EJ86;G3X9N6	Oxysterol-binding protein	Osbpl8
173780	159100	139270	287470	3.7646e-10	519000000	5	5	5	Q8VCH8	Q8VCH8	UBX domain-containing protein 4	Ubxn4
173690	422400	200650	93902	0	5894300000	95	95	92	Q69ZN7;E9Q390;Q69ZN7-4;Q69ZN7-2;Q69ZN7-3	Q69ZN7;E9Q390;Q69ZN7-4	Myoferlin	Myof
173330	173330	181250	172500	3.0252e-73	1009800000	19	19	19	O35129;F6QPR1;F6Q8V7	O35129;F6QPR1	Prohibitin-2	Phb2
173090	182400	149810	176530	6.2717e-43	604760000	16	16	16	P55302;F6WMD1	P55302	Alpha-2-macroglobulin receptor-associated protein	Lrpap1
172820	164310	193660	163530	5.4297e-119	492980000	8	8	8	Q91XB0;D3YUE0	Q91XB0;D3YUE0	Three prime repair exonuclease 1	Trex1
172810	211390	124330	204620	4.6079e-135	805920000	17	17	17	P70429;F8WJB9;P70429-2;E9PVP4	P70429;F8WJB9;P70429-2;E9PVP4	Ena/VASP-like protein	Evl
172480	312240	257890	120930	6.2237e-18	740960000	8	8	8	Q9QYF1;Q9R1R8	Q9QYF1;Q9R1R8	Retinol dehydrogenase 11	Rdh11
171790	331100	161130	134340	6.7522e-164	1538500000	23	23	23	Q60855;F7D1J2	Q60855;F7D1J2	Receptor-interacting serine/threonine-protein kinase 1	Ripk1
170740	229320	170740	142400	3.2086e-77	1486100000	25	25	21	Q8BPU7;Q8BPU7-3;Q8BPU7-2;Q8BPU7-4;D6RHT3;A2A5A7	Q8BPU7	Engulfment and cell motility protein 1	Elmo1
170555	377820	149510	123515	4.2655e-10	181400000	2	2	2	P62855	P62855	40S ribosomal protein S26	Rps26
170125	279400	169230	NaN	3.2258e-07	71882000	3	3	3	Q91WX5;E9QM21;O08734;F7CUQ1	Q91WX5;E9QM21;O08734	Bcl-2 homologous antagonist/killer	Bak1
169750	124080	109635	488410	1.2854e-30	799270000	16	16	16	Q3TEA8;Q3TEA8-2;Q3TEA8-3;A2AM65;A2AM63;A2AM70;A2AM62;A2AM69	Q3TEA8;Q3TEA8-2;Q3TEA8-3;A2AM65	Heterochromatin protein 1-binding protein 3	Hp1bp3
169400	158520	158920	195800	3.1521e-61	536250000	9	8	8	P50428;F6QGM0	P50428	Arylsulfatase A	Arsa
169220	NaN	NaN	169220	1.3977e-10	5660000	3	3	3	Q91XF4	Q91XF4	E3 ubiquitin-protein ligase RNF167	Rnf167
169090	211180	108400	153370	5.2525e-43	950410000	15	15	14	Q91YI4-2;Q91YI4;Q5F2D9;E0CY53;E0CYB1;J3QNV6	Q91YI4-2;Q91YI4;Q5F2D9	Beta-arrestin-2	Arrb2
168730	113110	182110	168730	1.4904e-42	204540000	4	4	4	Q9D0M5;D6RIN4;P63168;Q80ZS7	Q9D0M5;D6RIN4	Dynein light chain 2, cytoplasmic	Dynll2
168620	106180	272270	176590	4.4524e-28	339040000	6	6	6	Q78HU3	Q78HU3	Multivesicular body subunit 12A	Fam125a
167465	93665	166700	210990	1.6052e-74	145590000	3	3	2	P97425;Q923L6;P97426	P97425	Eosinophil cationic protein 2	Ear2
167140	325560	185410	81511	4.7232e-103	956310000	15	15	15	E9QN92;Q8CI59-2;Q8CI59;D3YTP0	E9QN92;Q8CI59-2;Q8CI59;D3YTP0	Metalloreductase STEAP3	Steap3
166770	173360	163610	166620	4.0522e-267	710240000	7	7	7	Q9JM96;A2A6Q2;A2A6Q3	Q9JM96;A2A6Q2;A2A6Q3	Cdc42 effector protein 4	Cdc42ep4
166560	39253.5	190620	NaN	0	140910000	12	5	5	Q9CQW2	Q9CQW2	ADP-ribosylation factor-like protein 8B	Arl8b
165850	354290	177390	153640	2.892e-19	685390000	7	7	7	Q6NTA4;Q80X95;G3UYP1	Q6NTA4;Q80X95	Ras-related GTP-binding protein B;Ras-related GTP-binding protein A	Rragb;Rraga
165580	288240	142140	147830	1.1599e-94	735130000	12	12	12	Q60865;F6YLI0;F6YP03;A2BH47	Q60865	Caprin-1	Caprin1
165560	143090	227590	165560	1.4662e-56	260030000	6	6	6	Q8VI86;Q8K4M5;F7BZY0;F7BCN0;G8JL54	Q8VI86;Q8K4M5;F7BZY0;F7BCN0	COMM domain-containing protein 1	Commd1
165130	96542	229200	265540	4.2931e-07	169990000	2	2	2	P17665;J3QNB4;G3X8T4	P17665;J3QNB4;G3X8T4	Cytochrome c oxidase subunit 7C, mitochondrial	Cox7c
165070	198720	139320	165070	0	3163800000	67	67	67	Q5SXR6;Q68FD5;F6Z1R4	Q5SXR6;Q68FD5	Clathrin heavy chain 1	Cltc
164750	238990	164750	135440	5.4067e-206	1469100000	25	25	25	Q8VEK3;G3XA10	Q8VEK3;G3XA10	Heterogeneous nuclear ribonucleoprotein U	Hnrnpu
164690	203630	146160	182950	1.2888e-75	519010000	7	7	7	Q9CQC8;Q9CQC8-2	Q9CQC8;Q9CQC8-2	Maspardin	Spg21
162140	84877	149600	244380	3.9391e-73	862280000	9	9	9	Q8BWC0;Q8BWC0-2;Q8BWC0-3	Q8BWC0	Two pore calcium channel protein 2	Tpcn2
162120	277750	177910	111720	4.8888e-125	826160000	10	10	0	P25444;D3YWJ3;D3YVC1;J3QMG5;J3QM94;F6YTZ4;D3Z659	P25444;D3YWJ3;D3YVC1;J3QMG5;J3QM94;F6YTZ4;D3Z659	40S ribosomal protein S2	Rps2;Gm6576;Rps2-ps6
162020	333690	143910	136550	3.7114e-120	1178300000	19	19	19	Q64324;F8WGM5	Q64324;F8WGM5	Syntaxin-binding protein 2	Stxbp2
161860	173565	202010	118960	1.1865e-239	498020000	5	5	1	Q8R5L1	Q8R5L1		C1qbp
161330	145490	160490	164750	4.4982e-58	1270300000	21	21	20	Q9R1C7;Q9R1C7-2;A2AQW6;D3Z4N6	Q9R1C7;Q9R1C7-2	Pre-mRNA-processing factor 40 homolog A	Prpf40a
160775	252410	91928	85093	1.2063e-08	62201000	4	4	4	Q9CR57	Q9CR57	60S ribosomal protein L14	Rpl14
159950	223980	160950	91799	4.8344e-47	908780000	18	18	17	P27601;Q9D034;P27600;O70443	P27601	Guanine nucleotide-binding protein subunit alpha-13	Gna13
159570	206890	185330	120960	1.2e-145	956500000	18	18	18	O70194	O70194	Eukaryotic translation initiation factor 3 subunit D	Eif3d
159350	244990	81031	226490	9.3822e-242	607720000	15	15	15	Q80SY3	Q80SY3	V-type proton ATPase subunit d 2	Atp6v0d2
159110	173750	62159	277400	1.0773e-70	659820000	7	7	7	Q99P65;D3YWS9;D6RI95	Q99P65	Equilibrative nucleoside transporter 3	Slc29a3
158680	201580	109850	242430	1.7696e-159	1590200000	12	12	12	P61979-2;P61979;B2M1R6;P61979-3;D3YWG1;D3Z5X4;H3BLL4;H3BKD0;H3BK96;H3BKI8;Q8BT23;H3BJS9;H3BLP7;H3BJ43	P61979-2;P61979;B2M1R6;P61979-3;D3YWG1;D3Z5X4;H3BLL4;H3BKD0;H3BK96;H3BKI8	Heterogeneous nuclear ribonucleoprotein K	Hnrnpk;Gm7964
158670	252080	191220	97724	9.6339e-133	904380000	13	13	13	Q8BH24	Q8BH24	Transmembrane 9 superfamily member 4	Tm9sf4
158300	204710	134610	157490	1.2078e-09	563420000	6	6	6	Q9D8T2	Q9D8T2	Gasdermin-D	Gsdmdc1
158230	157060	239960	147965	1.5337e-27	168740000	4	4	4	P63028;D3YU75	P63028;D3YU75	Translationally-controlled tumor protein	Tpt1
157410	174850	180310	101501	6.6266e-09	508540000	5	5	3	Q8CFE3	Q8CFE3	REST corepressor 1	Rcor1
156470	172260	173360	121080	2.9215e-67	714470000	13	13	13	Q9DBH5	Q9DBH5	Vesicular integral-membrane protein VIP36	Lman2
156455	97459	205725	166240	1.4105e-190	892330000	19	19	19	O08529	O08529	Calpain-2 catalytic subunit	Capn2
156280	156280	218835	3687.35	1.4636e-23	94395000	6	6	6	Q61124;Q6PAH4;D3YUU4;D3Z448;D3YZN0;D3Z6L5;D3YVA8	Q61124;Q6PAH4	Battenin	Cln3
156190	167710	166840	127510	1.8354e-120	761980000	11	11	11	Q99LC5	Q99LC5	Electron transfer flavoprotein subunit alpha, mitochondrial	Etfa
154830	262030	105970	108398	1.5064e-38	1075500000	12	12	12	P06869	P06869	Urokinase-type plasminogen activator;Urokinase-type plasminogen activator long chain A;Urokinase-type plasminogen activator short chain A;Urokinase-type plasminogen activator chain B	Plau
154760	181155	173740	101520	7.6241e-09	186240000	3	3	3	Q9CRY7	Q9CRY7	Glycerophosphodiester phosphodiesterase domain-containing protein 1	Gdpd1
154590	75781.5	146510	253950	1.6934e-19	182830000	6	6	6	O55102;D3YVM8;D3Z4L7	O55102;D3YVM8;D3Z4L7	Biogenesis of lysosome-related organelles complex 1 subunit 1	Bloc1s1
153635	203710	142740	140110	4.3615e-57	246270000	4	4	4	Q8BMJ3;Q60872;J3QNQ2;J3QPQ5;D3Z367;E9Q5G6;J3QMW5;J3QNT6;J3QP87;J3QPI8;J3QQ02;Q3TQZ4;Q3UT53;Q3UTA4;Q8BX20	Q8BMJ3;Q60872;J3QNQ2;J3QPQ5	Eukaryotic translation initiation factor 1A, X-chromosomal;Eukaryotic translation initiation factor 1A	Eif1ax;Eif1a
153310	154890	124960	168770	1.4932e-38	490590000	9	9	9	Q3THK3	Q3THK3	General transcription factor IIF subunit 1	Gtf2f1
152960	174135	114305	174490	1.9739e-147	340340000	6	6	6	P61089	P61089	Ubiquitin-conjugating enzyme E2 N	Ube2n
152960	269670	201875	109560	3.6372e-17	103780000	4	1	1	Q8QZZ8	Q8QZZ8	Ras-related protein Rab-38	Rab38
152840	212560	133490	137090	2.723e-153	1130800000	25	25	25	G3X8X7;Q920Q4;Q920Q4-2;A2BI90	G3X8X7;Q920Q4;Q920Q4-2	Vacuolar protein sorting-associated protein 16 homolog	Vps16
152805	114960	148860	204095	3.3693e-54	485780000	12	12	3	P61965	P61965	WD repeat-containing protein 5	Wdr5
152360	151040	122370	171270	1.3097e-135	733110000	14	14	14	A8DIL0;Q9JL15;Q8C6H0	A8DIL0;Q9JL15;Q8C6H0	Galectin-8	Lgals8
152350	145170	149840	153120	2.3549e-189	1249000000	32	32	32	Q01853	Q01853	Transitional endoplasmic reticulum ATPase	Vcp
151560	231470	94227	163360	0	1141300000	19	19	3	Q80X50-5;Q80X50;Q80X50-4;Q80X50-3	Q80X50-5;Q80X50;Q80X50-4;Q80X50-3	Ubiquitin-associated protein 2-like	Ubap2l
151450	151450	152025	166345	2.7308e-14	219700000	7	7	7	Q9JHS9	Q9JHS9	Protein CWC15 homolog	Cwc15
150985	45846	104370	269700	3.9165e-19	514290000	8	8	8	Q8C7K6	Q8C7K6	Prenylcysteine oxidase-like	Pcyox1l
150020	309000	107740	135940	1.4476e-38	392290000	7	7	2	O54946-2;O54946;F6YRQ2	O54946-2;O54946	DnaJ homolog subfamily B member 6	Dnajb6
149880	159060	149880	142850	1.1927e-284	786470000	16	16	2	Q91YH5	Q91YH5	Atlastin-3	Atl3
148550	99878	154300	173070	5.3318e-29	683460000	13	13	13	Q9CRG1;D6RI14	Q9CRG1	Transmembrane 7 superfamily member 3	Tm7sf3
147120	163930	157250	101540	8.9805e-122	683430000	14	14	9	Q9CZU6	Q9CZU6	Citrate synthase, mitochondrial	Cs
146820	451850	154870	76701.5	5.5527e-12	153660000	4	4	4	Q9CQ75	Q9CQ75	NADH dehydrogenase [ubiquinone] 1 alpha subcomplex subunit 2	Ndufa2
146510	256260	118880	146510	0	4623300000	93	93	82	P26039;A2AIM2;F6SX70;F6S1V7	P26039	Talin-1	Tln1
146500	163990	151450	119480	1.8715e-41	497600000	12	12	12	Q9DCW4	Q9DCW4	Electron transfer flavoprotein subunit beta	Etfb
146380	116950	141175	213885	3.7978e-20	393860000	6	6	6	P12787	P12787	Cytochrome c oxidase subunit 5A, mitochondrial	Cox5a
146210	167500	133220	137940	6.9243e-125	1149200000	30	30	30	E9QLA5;Q0GNC1;Q0GNC1-3	E9QLA5;Q0GNC1;Q0GNC1-3	Inverted formin-2	Inf2
145610	121618	131060	152345	3.6413e-10	293970000	5	5	5	O35988	O35988	Syndecan-4	Sdc4
145495	152090	145780	143965	1.0106e-41	448210000	4	4	4	Q8BH31;F6R8A9	Q8BH31	Major facilitator superfamily domain-containing protein 8	Mfsd8
145395	311410	136030	100937	1.0049e-21	240320000	3	3	3	Q9D8Y7	Q9D8Y7	Tumor necrosis factor alpha-induced protein 8-like protein 2	Tnfaip8l2
144780	247250	149300	105332	1.1287e-07	203690000	2	2	2	P62267	P62267	40S ribosomal protein S23	Rps23
144585	NaN	88264	190210	5.1407e-216	51385000	5	2	2	F6VRP8	F6VRP8		Lgals3bp
144420	123770	149180	137340	2.5703e-94	187370000	5	5	5	G3UW85;P84089;Q9D9P6	G3UW85;P84089	Enhancer of rudimentary homolog	Erh
144410	302850	116720	128740	0	3643900000	63	63	63	G3X8X6;Q62230;H9KUZ3;Q62230-3;H9KUZ2;Q62230-2	G3X8X6;Q62230;H9KUZ3;Q62230-3	Sialoadhesin	Siglec1
143985	155220	147680	106730	7.9746e-24	452790000	6	6	6	P12815	P12815	Programmed cell death protein 6	Pdcd6
143445	142110	170775	96278	3.9446e-45	334890000	7	7	7	Q9CZG3	Q9CZG3	COMM domain-containing protein 8	Commd8
141490	341400	156215	99055	6.481e-15	137600000	2	2	2	G3XA41;Q9CQV6;J3QN16;Q91VR7	G3XA41;Q9CQV6;J3QN16;Q91VR7	Microtubule-associated proteins 1A/1B light chain 3B;Microtubule-associated proteins 1A/1B light chain 3A	Gm6055;Map1lc3b;Map1lc3a
141480	181280	100970	161060	2.2795e-15	347790000	6	6	5	Q60749;Q9WU01;Q9WU01-2	Q60749	KH domain-containing, RNA-binding, signal transduction-associated protein 1	Khdrbs1
141460	256010	145260	31810	1.1058e-12	233180000	5	5	5	P41105;F6Z0X0	P41105	60S ribosomal protein L28	Rpl28
140870	44440.5	591150	115341	1.5193e-05	337330000	2	2	2	Q8C551;D3Z7I5	Q8C551;D3Z7I5	RAD51-associated protein 1	Rad51ap1
140430	144730	172380	134310	7.3029e-71	776330000	15	15	15	Q8BUE4;Q8BUE4-2	Q8BUE4;Q8BUE4-2	Apoptosis-inducing factor 2	Aifm2
139860	283060	172070	64205	7.7923e-12	405330000	4	4	4	P40237;A2AIJ1;A2AIJ2	P40237;A2AIJ1	CD82 antigen	Cd82
139800	150585	115905	185520	1.7055e-05	47623000	2	2	2	Q9D083;Q9D083-2;Q9D083-3	Q9D083;Q9D083-2;Q9D083-3	Kinetochore protein Spc24	Spc24
139780	199140	129540	139780	7.0661e-104	1058700000	23	23	23	Q80XQ2	Q80XQ2	TBC1 domain family member 5	Tbc1d5
139510	139510	NaN	NaN	6.8586e-51	711240	2	2	2	P05533;P0CW02	P05533;P0CW02	Lymphocyte antigen 6A-2/6E-1;Lymphocyte antigen 6C1	Ly6a;Ly6c1
138820	142070	165970	112400	2.0404e-148	596320000	17	17	16	Q04447	Q04447	Creatine kinase B-type	Ckb
138420	243560	90539	138420	1.4735e-62	831250000	19	19	18	Q60770;Q60770-2;E9Q6R9;A2AEC9	Q60770;Q60770-2	Syntaxin-binding protein 3	Stxbp3
138140	136560	191310	112300	9.0539e-94	1214600000	17	17	17	Q80UG5;Q80UG5-3;A2A6U3;Q80UG5-2;A2A6U5;A8Y5D3	Q80UG5;Q80UG5-3;A2A6U3;Q80UG5-2;A2A6U5	Septin-9	2009-09-01
137900	145780	142080	123300	8.2613e-77	173900000	4	4	4	P62320	P62320	Small nuclear ribonucleoprotein Sm D3	Snrpd3
137630	187540	100980	134720	4.0277e-95	418210000	10	10	10	F8WHQ1;Q62393;Q62393-3;E9PUA7;Q62393-2;D3Z637;D3Z7X7;D3Z125;D3Z2U2	F8WHQ1;Q62393;Q62393-3;E9PUA7;Q62393-2;D3Z637;D3Z7X7;D3Z125;D3Z2U2	Tumor protein D52	Tpd52
137320	137320	155770	102610	4.1867e-88	572440000	14	14	14	Q8QZT1	Q8QZT1	Acetyl-CoA acetyltransferase, mitochondrial	Acat1
137060	367750	34668	137060	2.4514e-157	714710000	14	14	14	Q7TN29;Q7TN29-2	Q7TN29;Q7TN29-2	Stromal membrane-associated protein 2	Smap2
137020	180100	197340	26655	1.6424e-152	445300000	4	4	4	Q3UDR8;F6YIY0	Q3UDR8	Protein YIPF3	Yipf3
136940	191140	133340	123660	1.9801e-38	222230000	2	2	2	D6RI20;Q9CR20;J3QMQ2	D6RI20;Q9CR20;J3QMQ2	Immediate early response 3-interacting protein 1	Hdhd2;Ier3ip1
136880	206220	65466	154510	3.0298e-60	450820000	12	12	12	P19973;P19973-2;A2A6J7;A2A6J4	P19973;P19973-2;A2A6J7;A2A6J4	Lymphocyte-specific protein 1	Lsp1
136730	197880	142480	63049	3.1878e-33	643690000	9	9	8	P27659	P27659	60S ribosomal protein L3	Rpl3
135680	108680	212250	134770	0	1077400000	22	22	22	P12265;Q99KJ6;D3YY48	P12265	Beta-glucuronidase	Gusb
135670	127275	141840	149675	1.5775e-10	214070000	3	3	3	Q9CQU3	Q9CQU3	Protein RER1	Rer1
134840	195340	89997	152430	1.376e-35	143540000	4	4	4	F6XUP5;P61961;D3YW97;H7BWZ1	F6XUP5;P61961;D3YW97;H7BWZ1	Ubiquitin-fold modifier 1	Ufm1
134595	184310	129320	112930	1.7738e-15	295170000	7	7	7	Q8BXC6;G3X955	Q8BXC6	COMM domain-containing protein 2	Commd2
134400	191880	84712	143390	2.1157e-27	556280000	10	10	10	Q99PG4	Q99PG4	Regulator of G-protein signaling 18	Rgs18
134050	201475	325550	46310	8.3618e-09	318260000	5	5	5	Q8R344	Q8R344	Coiled-coil domain-containing protein 12	Ccdc12
133830	93696	135830	171070	2.5669e-100	349800000	7	7	7	Q8R0J7	Q8R0J7	Vacuolar protein sorting-associated protein 37B	Vps37b
133750	389190	98396	106240	0	1952200000	38	38	38	P43406;A2AKI5;B7ZCI9;F6W6Q6;F6RWM8	P43406;A2AKI5	Integrin alpha-V;Integrin alpha-V heavy chain;Integrin alpha-V light chain	Itgav
133180	223140	119980	133180	3.3475e-164	83048000	3	3	3	O70480;Q8BSN6	O70480;Q8BSN6	Vesicle-associated membrane protein 4	Vamp4
132380	147280	114240	132380	0	204300000	6	4	4	P62746	P62746	Rho-related GTP-binding protein RhoB	Rhob
132280	233750	135185	85254	3.8291e-09	121400000	2	2	2	Q3U1Z5;Q3U1Z5-2	Q3U1Z5;Q3U1Z5-2	G-protein-signaling modulator 3	Gpsm3
132135	118970	151120	126380	8.0478e-21	1023100000	10	10	10	Q8C3V4;P42225	Q8C3V4;P42225	Signal transducer and activator of transcription 1	Stat1
131530	116080	150170	126880	8.231e-93	2299200000	36	36	35	Q6P5E4;G3UYG7;G3UY73;G3UZU8;G3UZC1;G3UXP5	Q6P5E4	UDP-glucose:glycoprotein glucosyltransferase 1	Uggt1
131210	94529	147260	95092	4.4838e-136	239770000	3	1	1	P63011;D3YZP5	P63011	Ras-related protein Rab-3A	Rab3a
130970	142910	134655	123920	4.5639e-38	715670000	14	14	14	Q9Z0F8;Q9Z0F8-2;E9PXU2;J3QNB3	Q9Z0F8;Q9Z0F8-2;E9PXU2	Disintegrin and metalloproteinase domain-containing protein 17	Adam17
130640	104010	161980	105960	7.0953e-19	1375500000	4	3	3	D3YW52;Q61838	D3YW52;Q61838	Alpha-2-macroglobulin;Alpha-2-macroglobulin 165 kDa subunit;Alpha-2-macroglobulin 35 kDa subunit	Pzp;A2m
130630	148640	149260	111620	1.5897e-57	577180000	14	14	14	P67778;Q5SQG5	P67778;Q5SQG5	Prohibitin	Phb
130110	576530	107170	117550	1.0814e-280	1275600000	25	23	22	P25911-2;P25911	P25911-2;P25911	Tyrosine-protein kinase Lyn	Lyn
129890	71736	92495	219860	2.4734e-172	1059900000	18	18	18	Q91YX0	Q91YX0	Protein THEMIS2	Themis2
129850	218770	114310	92631	3.692e-17	279890000	6	6	6	P63073	P63073	Eukaryotic translation initiation factor 4E	Eif4e
129730	62879	826260	976160	0	267780000	5	5	5	O09043	O09043	Napsin-A	Napsa
129700	112905	163010	114970	7.0029e-21	302100000	8	8	1	Q8R1V4	Q8R1V4	Transmembrane emp24 domain-containing protein 4	Tmed4
129495	129390	158570	114110	9.8391e-24	1049200000	12	12	2	Q3UW53;D3Z233;D3YYZ9	Q3UW53	Protein Niban	Fam129a
127280	69639	145120	149360	2.0878e-234	1069200000	27	27	27	Q9CTG6;E9Q2A4;E9PYX5;F6XP69	Q9CTG6;E9Q2A4;E9PYX5	Probable cation-transporting ATPase 13A2	Atp13a2
127100	133000	141000	89552	2.1807e-59	684620000	18	18	12	P06745;F6SAC3	P06745;F6SAC3	Glucose-6-phosphate isomerase	Gpi;Gm1840
127080	79342	152880	133140	3.148e-77	284060000	11	11	11	Q9QZ06;A9JEI5;Q8C5G6;F7AT44	Q9QZ06;A9JEI5;Q8C5G6	Toll-interacting protein	Tollip
127080	108500	122780	154230	1.5726e-12	224780000	3	3	3	Q3UBX0;D3Z0I8;D3YX08;D3Z3Z2;D3Z7P2	Q3UBX0;D3Z0I8;D3YX08;D3Z3Z2;D3Z7P2	Transmembrane protein 109	Tmem109
126790	327420	125340	95342	5.2082e-22	333890000	4	4	4	Q3U2S8;D3Z019;D3YZ46	Q3U2S8;D3Z019	Voltage-gated hydrogen channel 1	Hvcn1
126650	129170	142620	102940	2.4062e-126	986710000	23	23	23	Q9EP69	Q9EP69	Phosphatidylinositide phosphatase SAC1	Sacm1l
126290	76433.5	147165	127430	6.557e-32	266780000	8	8	8	Q8VBT0;F6V084	Q8VBT0;F6V084	Thioredoxin-related transmembrane protein 1	Tmx1
126205	253770	164040	67321	4.4589e-76	456700000	9	9	5	F8WHB7;P49300;J3QPR7;A2CF65;B1AU03	F8WHB7;P49300;J3QPR7;A2CF65	Macrophage asialoglycoprotein-binding protein 1	Clec10a;Mgl1
125650	169650	122610	107840	5.0827e-241	1399500000	34	34	34	Q8R5L3;Q8R5L3-2	Q8R5L3;Q8R5L3-2	Vam6/Vps39-like protein	Vps39
125650	110270	112075	145950	8.6036e-19	604720000	9	9	9	Q9CZW5	Q9CZW5	Mitochondrial import receptor subunit TOM70	Tomm70a
125540	76265	183535	141030	4.5295e-22	455290000	9	9	9	Q9CZA6;Q9CZA6-2;Q9CZA6-3;Q9CZA6-4;Q9ERR1;Q9ERR1-2;F6Q325;D6RJ36	Q9CZA6;Q9CZA6-2;Q9CZA6-3;Q9CZA6-4;Q9ERR1;Q9ERR1-2;F6Q325	Nuclear distribution protein nudE homolog 1;Nuclear distribution protein nudE-like 1	Nde1;Ndel1
125180	100726	121850	166860	9.816e-29	465080000	9	9	9	Q8R0A0	Q8R0A0	General transcription factor IIF subunit 2	Gtf2f2
125070	103730	142700	139900	1.4321e-212	1182900000	31	31	24	Q8BZZ3	Q8BZZ3	NEDD4-like E3 ubiquitin-protein ligase WWP1	Wwp1
124940	148440	1521300	63142.5	4.3158e-10	68096000	3	3	3	Q8BHV4;A2ALN9	Q8BHV4		Gm6377
124490	98805.5	173480	84193	3.7504e-13	110340000	2	2	2	D3YX83;O09167;Q9CQM8;D3YX47;D3Z4H7	D3YX83;O09167;Q9CQM8;D3YX47;D3Z4H7	60S ribosomal protein L21	Gm9104;Rpl21;Rpl21-ps6;Rpl21-ps4
124050	119540	127530	132270	3.8509e-48	578550000	12	12	12	Q3TCU5;Q9R233;Q9R233-2;G3UWL0;G3UZZ2	Q3TCU5;Q9R233;Q9R233-2	Tapasin	Tapbp
123690	100940	158080	96212	1.2432e-77	586340000	15	15	15	Q99LR1;D6RFU2;D6RI21;F7BHM8	Q99LR1;D6RFU2	Monoacylglycerol lipase ABHD12	Abhd12
123680	91994	114380	138870	1.1858e-19	225150000	9	8	8	Q8BGB5	Q8BGB5	LIM domain-containing protein 2	Limd2
123060	123060	NaN	NaN	7.4542e-05	4792500	2	2	2	Q6ZWV7;G3UWD7	Q6ZWV7;G3UWD7	60S ribosomal protein L35	Rpl35;Gm10269
122650	152830	142660	99391	3.5545e-23	388300000	9	9	9	G5E911;Q91VU0;G3X9I1;E9Q0W5;E9Q6F0;E9Q8C5	G5E911;Q91VU0;G3X9I1;E9Q0W5	Protein FAM3C	Fam3c
122520	301760	109050	35803	2.0675e-15	301620000	5	5	5	Q3TZ86;P30993	Q3TZ86;P30993	C5a anaphylatoxin chemotactic receptor	C5ar1
122270	95480	112590	135200	1.4522e-97	1107500000	28	28	28	Q3U4X8;P37913;D3YUC0;F6RQT5;E9PV36;D3YUW4	Q3U4X8;P37913;D3YUC0	DNA ligase;DNA ligase 1	Lig1
121900	153070	123120	84289	9.58e-13	219040000	4	4	4	Q6ZWQ7	Q6ZWQ7		Spcs3
121400	127940	112990	121400	1.6037e-62	458450000	12	12	12	Q9CR62;Q5SX46;Q5SX48	Q9CR62;Q5SX46	Mitochondrial 2-oxoglutarate/malate carrier protein	Slc25a11
120850	119330	31884	194250	1.9351e-94	693900000	24	12	12	P26040	P26040	Ezrin	Ezr
120520	158350	86306	101140	2.559e-284	1173400000	32	32	32	O35350	O35350	Calpain-1 catalytic subunit	Capn1
120440	113480	88218	138090	2.9338e-14	246340000	4	4	4	P61208	P61208	ADP-ribosylation factor-like protein 4C	Arl4c
120306	NaN	NaN	120306	4.9872e-06	2048400	2	2	2	P61079;P62838;P61080;Q6ZWY6	P61079;P62838;P61080;Q6ZWY6	Ubiquitin-conjugating enzyme E2 D3;Ubiquitin-conjugating enzyme E2 D2;Ubiquitin-conjugating enzyme E2 D1;Ubiquitin-conjugating enzyme E2 D2B	Ube2d3;Ube2d2;Ube2d1;Ube2d2b
120163	120163	NaN	NaN	2.3926e-20	5943700	3	3	3	Q9CXS4;F6SS03;Q9CXS4-2	Q9CXS4	Centromere protein V	Cenpv
119710	280850	114080	54975	0	1200300000	26	26	26	P97333	P97333	Neuropilin-1	Nrp1
119650	176890	91721	97219	0	1873300000	43	43	0	Q9JL26;G3UWI1	Q9JL26	Formin-like protein 1	Fmnl1
119410	126830	110890	124420	4.6078e-163	555930000	20	8	8	P48962	P48962	ADP/ATP translocase 1	Slc25a4
119190	116220	138150	107860	2.2238e-35	266590000	6	3	3	Q99KF1	Q99KF1	Transmembrane emp24 domain-containing protein 9	Tmed9
119080	112450	81234	215790	6.121e-231	465670000	12	12	10	Q7M759	Q7M759	Abhydrolase domain-containing protein FAM108B1	Fam108b1
118325	124550	91738.5	142670	1.9802e-70	77014000	2	2	2	Q9CRC6	Q9CRC6	UPF0693 protein C10orf32 homolog
118000	178510	106920	110560	9.3319e-35	572090000	12	12	12	Q9CVB6;D3YXG6	Q9CVB6;D3YXG6	Actin-related protein 2/3 complex subunit 2	Arpc2
117790	129480	89343	113290	3.3275e-18	281860000	8	8	8	P14152;B1ATQ3	P14152	Malate dehydrogenase, cytoplasmic	Mdh1
117720	430020	88490	75917	7.1592e-30	542620000	13	13	9	Q504P2	Q504P2	C-type lectin domain family 12 member A	Clec12a
117070	199400	97134	101430	3.086e-61	515350000	12	11	11	O89053;G3UYK8;D3YW57;D3YXM2;G3UX53	O89053;G3UYK8	Coronin-1A	Coro1a
117015	72232	148100	107355	8.4644e-33	191540000	5	4	4	O55022	O55022	Membrane-associated progesterone receptor component 1	Pgrmc1
116880	209690	120950	73073	1.512e-94	1042200000	29	29	17	Q9JIS8;F8WIJ0;F6TQE2	Q9JIS8;F8WIJ0	Solute carrier family 12 member 4	Slc12a4
116670	272960	72373	118930	1.1727e-265	1433300000	33	23	23	P17426;P17426-2;F6TPX8;F6VSP9;E9PWD0	P17426;P17426-2	AP-2 complex subunit alpha-1	Ap2a1
116270	145450	122630	99658	3.1874e-99	663110000	21	21	21	Q61598;Q61598-2;P50396;B7FAU8	Q61598;Q61598-2	Rab GDP dissociation inhibitor beta	Gdi2
115990	207430	87653	146460	5.7553e-31	533750000	12	12	9	Q922I7;Q8BGJ5;Q8CB58;P17225;E9QMW9;F7DCW4;F7AXP1;E9Q0W3	Q922I7;Q8BGJ5;Q8CB58;P17225;E9QMW9	Polypyrimidine tract-binding protein 1	Ptbp1
115945	293520	70909	91532	3.3429e-61	456690000	12	12	11	Q9JK48;Q9JK48-2	Q9JK48;Q9JK48-2	Endophilin-B1	Sh3glb1
115625	188550	132780	81438	3.2946e-13	186500000	6	6	5	P60521;Q8R3R8	P60521	Gamma-aminobutyric acid receptor-associated protein-like 2	Gabarapl2
115410	NaN	NaN	115410	9.5252e-08	1351000	3	2	2	Q9CQH7	Q9CQH7	Transcription factor BTF3 homolog 4	Btf3l4
115220	78073.5	116790	147480	2.7588e-19	333440000	4	4	4	Q8R164	Q8R164	Valacyclovir hydrolase	Bphl
115050	98660	97498	126900	1.5026e-30	298570000	10	10	10	Q9Z2G9;Q9Z2G9-2	Q9Z2G9;Q9Z2G9-2	Oxidoreductase HTATIP2	Htatip2
114580	81764	122110	131300	2.2516e-12	1748300000	7	7	7	Q8BXR9-2;Q8BXR9;F8WIZ7	Q8BXR9-2;Q8BXR9;F8WIZ7	Oxysterol-binding protein-related protein 6;Oxysterol-binding protein	Osbpl6
114530	72370	132500	131270	3.8031e-281	1803600000	50	50	50	E0CZ22;G3XA21;D3Z624;E9PYI5;F6UUF6;E0CYC5	E0CZ22;G3XA21;D3Z624		Heatr7a
114150	125410	117710	108190	1.6263e-15	291430000	9	9	9	Q9CY27;Q52L67;G3UWE1	Q9CY27;Q52L67;G3UWE1	Trans-2,3-enoyl-CoA reductase	Tecr
114130	81795	136680	100080	7.7993e-125	480910000	8	8	8	P20108	P20108	Thioredoxin-dependent peroxide reductase, mitochondrial	Prdx3
113980	167240	129130	62066	2.5742e-84	999380000	16	16	16	Q80VA0;Q80VA0-2;Q80VA0-3	Q80VA0;Q80VA0-2	N-acetylgalactosaminyltransferase 7	Galnt7
113680	259820	118990	92068	0	901280000	16	16	16	O35405;D3YY25;D3Z179;D6RCG9	O35405	Phospholipase D3	Pld3
113370	129190	111610	112780	4.3664e-44	472850000	11	11	11	O88597;E9PYD6;F7CVL9;F7C090	O88597;E9PYD6	Beclin-1	Becn1
113165	44574	87780	176130	2.4919e-51	512010000	8	8	8	Q9D6R2;Q9D6R2-2	Q9D6R2;Q9D6R2-2	Isocitrate dehydrogenase [NAD] subunit alpha, mitochondrial	Idh3a
112985	159705	116040	104780	9.7935e-24	103840000	2	2	2	Q8R1I1	Q8R1I1	Cytochrome b-c1 complex subunit 9	Uqcr10
112610	81358	112680	119200	1.0074e-101	792800000	26	26	26	Q8BQ30;Q8BQ30-2	Q8BQ30;Q8BQ30-2	Phostensin	Ppp1r18
112070	141050	116970	84636	2.2401e-210	873100000	22	22	22	Q9D2N9	Q9D2N9	Vacuolar protein sorting-associated protein 33A	Vps33a
111655	88327	127490	132415	3.3452e-151	535880000	14	14	14	Q9DBS1	Q9DBS1	Transmembrane protein 43	Tmem43
111475	170830	85846	104560	5.7497e-26	240010000	6	6	6	Q3TFQ1;Q3UBW1	Q3TFQ1;Q3UBW1	SPRY domain-containing protein 7	Spryd7;6330409N04Rik
111390	118720	89659	115370	0	1361400000	37	37	2	Q6P9Q6	Q6P9Q6	FK506-binding protein 15	Fkbp15
110595	89228	120360	114660	3.3338e-52	415090000	5	5	5	Q8BNQ3	Q8BNQ3	Integral membrane protein GPR137B	Gpr137b
110590	380360	96264	77918	4.0267e-62	1040000000	18	18	18	Q01965;E9PV93;E9PX73	Q01965;E9PV93;E9PX73	T-lymphocyte surface antigen Ly-9	Ly9
110550	110490	96409	171430	2.2358e-47	477080000	6	6	6	Q8R0G7;D3YTR6;D3YWA9;D3YWU4;D6REG2	Q8R0G7;D3YTR6;D3YWA9;D3YWU4	Protein spinster homolog 1	Spns1
110240	49193.5	174590	91583	1.1724e-69	680210000	16	16	16	Q8BMG0;P48441;Q8BLF6;D6REH5;D6RIN7	Q8BMG0;P48441;Q8BLF6	Alpha-L-iduronidase	Idua
110200	263360	114675	100320	7.0279e-07	271830000	4	4	4	Q99LU0;Q9CQD4	Q99LU0;Q9CQD4	Charged multivesicular body protein 1b-1;Charged multivesicular body protein 1b-2	Chmp1b1;Chmp1b2
109580	120510	114316	87240	4.9312e-06	454620000	3	3	3	Q9QZH3	Q9QZH3	Peptidyl-prolyl cis-trans isomerase E	Ppie
108560	155335	112480	84818.5	1.3794e-18	878000000	13	13	12	Q640N3;E9QMX7;Q640N3-2	Q640N3;E9QMX7;Q640N3-2	Rho GTPase-activating protein 30	Arhgap30
107800	253490	116290	59248	2.1922e-112	349230000	4	4	4	P15702	P15702	Leukosialin	Spn
107480	124440	113740	88395.5	4.7808e-10	207250000	5	5	5	P83940	P83940	Transcription elongation factor B polypeptide 1	Tceb1
107350	72769	106620	121495	9.637e-11	1082000000	7	7	2	Q8VDM4	Q8VDM4	26S proteasome non-ATPase regulatory subunit 2	Psmd2
106770	89351	101030	124210	5.043e-60	885830000	20	20	20	E9Q3X0;Q9EQK5;D3Z2N7	E9Q3X0;Q9EQK5	Major vault protein	Mvp
106745	91900	92329	120055	3.341e-85	357520000	17	17	17	Q99L04	Q99L04	Dehydrogenase/reductase SDR family member 1	Dhrs1
106055	176410	114100	65134	6.1783e-87	594530000	8	8	8	Q8BUV8	Q8BUV8	Protein GPR107	Gpr107
105920	316570	91989	75379	4.2611e-289	609910000	8	8	3	E9PYN1;Q8R5M8;Q8R5M8-2;Q8R5M8-3;Q8R5M8-4;Q8R5M8-6;Q8R5M8-7;Q8R5M8-5	E9PYN1;Q8R5M8;Q8R5M8-2;Q8R5M8-3;Q8R5M8-4;Q8R5M8-6;Q8R5M8-7;Q8R5M8-5	Cell adhesion molecule 1	Cadm1
105470	85974	135230	105470	1.7804e-48	229310000	8	8	8	Q9CX00	Q9CX00	IST1 homolog	Ist1
105380	71456	110280	143300	6.059e-20	200750000	6	5	2	Q3TIV9;Q9DB50;B1B0F6	Q3TIV9;Q9DB50	AP-1 complex subunit sigma-2	Ap1s2
105340	396120	88833	59892	0	2811700000	55	55	54	B2RXS4	B2RXS4	Plexin-B2	Plxnb2
105060	105060	NaN	NaN	6.9089e-06	3106700	3	3	3	Q9D8S9	Q9D8S9	BolA-like protein 1	Bola1
104985	257300	124790	68624.5	2.906e-132	261420000	5	5	5	Q61462;Q61462-2	Q61462;Q61462-2	Cytochrome b-245 light chain	Cyba
104980	232690	87895	98271	6.6933e-62	439630000	9	9	9	Q9CX86	Q9CX86	Heterogeneous nuclear ribonucleoprotein A0	Hnrnpa0
104550	166890	108720	89432	1.1686e-241	1464800000	32	32	10	I1E4X5;Q8BWQ6;D3YW19;D3YW20;Q8BWQ6-2;H3BJE8;F6RR19	I1E4X5;Q8BWQ6;D3YW19;D3YW20;Q8BWQ6-2	UPF0505 protein C16orf62 homolog	9030624J02Rik
104270	146810	86180	82725	6.2676e-218	510610000	13	13	13	P70315	P70315	Wiskott-Aldrich syndrome protein homolog	Was
104250	81419	93999	122880	7.3444e-105	320540000	9	9	9	Q9CXR1	Q9CXR1	Dehydrogenase/reductase SDR family member 7	Dhrs7
104110	132760	90829.5	90201	1.5627e-31	229010000	5	5	5	Q02105	Q02105	Complement C1q subcomponent subunit C	C1qc
104020	102610	120820	87216	1.6414e-25	468580000	10	10	4	E9PZF0;Q01768;Q5NC80;Q5NC79	E9PZF0;Q01768;Q5NC80	Nucleoside diphosphate kinase;Nucleoside diphosphate kinase B	Gm20390;Nme2;Nme1
103790	92365	312120	54713	6.7836e-143	709860000	17	17	16	Q571E4	Q571E4	N-acetylgalactosamine-6-sulfatase	Galns
103688	132020	159260	59468	7.6288e-48	765870000	9	9	9	A2AQJ6;A2AQJ5;Q8BXN9-2;Q8BXN9;A2AQJ7;Q8BXN9-3	A2AQJ6;A2AQJ5;Q8BXN9-2;Q8BXN9;A2AQJ7;Q8BXN9-3	Transmembrane protein 87A	Tmem87a
103620	235540	103620	82698	1.2778e-37	594150000	4	4	4	Q91VW3	Q91VW3	SH3 domain-binding glutamic acid-rich-like protein 3	Sh3bgrl3
103230	211930	72702	95631	2.6497e-52	673860000	17	17	17	O88342	O88342	WD repeat-containing protein 1	Wdr1
103100	93430	112130	95211	1.0734e-63	541720000	14	14	14	Q8BXZ1	Q8BXZ1	Protein disulfide-isomerase TMX3	Tmx3
102840	109755	90069.5	74757	5.0868e-08	37280000	4	4	4	Q80YW0	Q80YW0	Cytohesin-4	Cyth4
102810	98839	89550	129290	2.1709e-05	191500000	2	2	2	B2RVW2	B2RVW2		Clrn2
102390	94886	76087	111670	2.7662e-33	597940000	13	13	13	P35821	P35821	Tyrosine-protein phosphatase non-receptor type 1	Ptpn1
102200	212455	52176	90434	2.3825e-29	173140000	4	4	4	P41251	P41251	Natural resistance-associated macrophage protein 1	Slc11a1
102100	116610	143070	67095	8.9909e-65	644170000	17	17	17	P14576;E9PXC0;P14576-2	P14576;E9PXC0	Signal recognition particle 54 kDa protein	Srp54;Srp54c
102005	33886.5	102250	127690	1.4524e-06	155570000	2	2	2	Q6PGD0;F6RYG0;G3UXG8;D3Z6U7	Q6PGD0;F6RYG0;G3UXG8;D3Z6U7	Apoptosis-related protein 3	Apr3;0610007C21Rik
101600	151760	106450	77567	0	1275500000	28	28	28	P51660	P51660	Peroxisomal multifunctional enzyme type 2;(3R)-hydroxyacyl-CoA dehydrogenase;Enoyl-CoA hydratase 2	Hsd17b4
101580	168990	93618	86007	3.7861e-218	997950000	28	28	28	Q91W86	Q91W86	Vacuolar protein sorting-associated protein 11 homolog	Vps11
101260	228000	144530	39733	0	3163300000	67	67	67	G3X973;Q8R4Y4;Q8R4Y4-2;F7BK35	G3X973;Q8R4Y4;Q8R4Y4-2	Stabilin-1	Stab1
101240	38578	83333	141830	4.4384e-09	158150000	6	6	6	Q9DB73;Q9DB73-2;G3UZG6;G3UZ57;G3UXV8	Q9DB73;Q9DB73-2;G3UZG6	NADH-cytochrome b5 reductase 1	Cyb5r1
100680	71470	110520	124510	3.8895e-27	232710000	9	9	9	Q62087;H3BL07	Q62087	Serum paraoxonase/lactonase 3	Pon3
100450	120220	82578	191750	0	1908900000	36	20	16	E9PYB0	E9PYB0		Ahnak2
100090	50362	176940	146995	2.5776e-94	884140000	10	10	10	Q569Z5;F8WHR6;Q569Z5-2	Q569Z5;F8WHR6;Q569Z5-2	Probable ATP-dependent RNA helicase DDX46	Ddx46
99708	102014	93986	100859	9.4381e-42	236400000	10	10	10	Q8K2Q0	Q8K2Q0	COMM domain-containing protein 9	Commd9
99423	322090	84511.5	61599	2.32e-11	135320000	2	2	2	P04918	P04918	Serum amyloid A-3 protein	Saa3
99309.5	117900	96448.5	89780	6.2859e-32	376850000	5	5	5	P15535;P15535-2;B1AXY5	P15535;P15535-2;B1AXY5	Beta-1,4-galactosyltransferase 1;Lactose synthase A protein;N-acetyllactosamine synthase;Beta-N-acetylglucosaminylglycopeptide beta-1,4-galactosyltransferase;Beta-N-acetylglucosaminyl-glycolipid beta-1,4-galactosyltransferase;Processed beta-1,4-galactosyltransferase 1	B4galt1
99253	132210	109300	55139	1.3729e-29	291330000	9	9	9	Q9QZI9	Q9QZI9	Serine incorporator 3	Serinc3
98862	109500	98855	98777	3.3833e-46	154050000	5	5	5	Q8R2Y8	Q8R2Y8	Peptidyl-tRNA hydrolase 2, mitochondrial	Ptrh2
98335	193850	70860	87139	0	1265000000	39	39	39	G3XA17;Q62448;F7CBP1;Q62448-2;F6TW20;F7DAB1;F6UU81	G3XA17;Q62448;F7CBP1;Q62448-2	Eukaryotic translation initiation factor 4 gamma 2	Eif4g2
97958	97958	148930	50606	1.553e-210	449880000	13	13	13	P29758	P29758	Ornithine aminotransferase, mitochondrial	Oat
97552	180765	86638.5	90726	4.6198e-49	340430000	10	10	10	Q8C845;Q9D8Y0;Q9D4J1	Q8C845;Q9D8Y0	EF-hand domain-containing protein D2	Efhd2
97422	113840	85377	99240	6.2245e-06	93531000	2	2	2	Q9DCC8	Q9DCC8	Mitochondrial import receptor subunit TOM20 homolog	Tomm20
96901	187670	76598	51415	8.6805e-15	333950000	5	5	5	Q8BZ00	Q8BZ00	Sodium/hydrogen exchanger 9	Slc9a9
96738	103470	107720	77516	1.5351e-280	1157800000	25	25	25	Q8K382;A2ALU3;A2AUP6;D6RH88;D6RI65	Q8K382	DENN domain-containing protein 1A	Dennd1a
96561	64506.5	87423	137040	2.458e-13	132790000	4	4	4	P98086	P98086	Complement C1q subcomponent subunit A	C1qa
96520	138020	81712	96520	8.4281e-91	1336500000	16	16	16	P51125-6;P51125;Q8CE80;P51125-2;P51125-3;P51125-7;P51125-4;P51125-5	P51125-6;P51125;Q8CE80;P51125-2;P51125-3;P51125-7;P51125-4;P51125-5	Calpastatin	Cast
96170.5	123570	93922	93845	5.2479e-06	75077000	3	3	3	Q9CQ69	Q9CQ69	Cytochrome b-c1 complex subunit 8	Uqcrq
96004	104390	83899	89827	1.7889e-65	1031000000	27	27	25	E9Q3G7;P98197;F6Z4J2;D6RII8	E9Q3G7;P98197	Probable phospholipid-transporting ATPase IH	Atp11a
95737	67519	96195.5	115260	2.9373e-47	149820000	2	2	2	Q9DC26	Q9DC26	Solute carrier family 46 member 3	Slc46a3
95134	110640	105560	65016	2.385e-106	211490000	16	1	1	P35279-2;D3YV69	P35279-2;D3YV69		Rab6a
95056	27648	120810	102590	1.1609e-12	1181500000	8	8	8	H3BL37;O08784;H3BIX0;Q05CS0;H3BK88	H3BL37;O08784;H3BIX0;Q05CS0	Treacle protein	Tcof1
94978	69540	121660	92216	4.3463e-72	956750000	21	21	21	Q9JKR6;E0CYZ2;F6TRP3	Q9JKR6	Hypoxia up-regulated protein 1	Hyou1
94958.5	244950	39250	94294	5.8431e-88	841480000	19	19	19	P98078;E9QL31;P98078-2;P98078-3;Q3TRE6;E9PX84;F6TQN9;E0CXT5;Q9DCE6;E0CZ53;E0CYJ2	P98078;E9QL31;P98078-2;P98078-3;Q3TRE6;E9PX84;F6TQN9	Disabled homolog 2	Dab2
94844	195610	81273	84930	4.0004e-51	568290000	17	17	17	P50580;D3YVH7	P50580;D3YVH7	Proliferation-associated protein 2G4	Pa2g4
94588	64256.5	123990	56334	8.0989e-20	1101100000	8	8	7	Q9DAU1;Q9DAU1-2;B0V2V1	Q9DAU1;Q9DAU1-2	Protein canopy homolog 3	Cnpy3
94522	283800	74301.5	51887.5	1.357e-58	212160000	7	7	7	Q9CYL5;B1AWD6	Q9CYL5	Golgi-associated plant pathogenesis-related protein 1	Glipr2
94248	89699	96963	90221	2.3313e-60	303890000	10	10	1	Q6ZQI3	Q6ZQI3	Malectin	Mlec
93649	311830	86129	80891	1.0525e-59	547230000	13	13	13	Q61549	Q61549	EGF-like module-containing mucin-like hormone receptor-like 1	Emr1
92775	98394	107330	71716	4.4128e-34	652520000	16	16	16	Q8BMD8	Q8BMD8	Calcium-binding mitochondrial carrier protein SCaMC-1	Slc25a24
92740	205100	102270	32009	2.2331e-176	539450000	6	6	6	P07141;P07141-2;D3Z090;F6RNW8;D3YTW1	P07141;P07141-2;D3Z090;F6RNW8;D3YTW1	Macrophage colony-stimulating factor 1;Processed macrophage colony-stimulating factor 1	Csf1
92233	101530	97247	83594	1.3697e-245	1261000000	22	22	17	E9Q634	E9Q634	Unconventional myosin-Ie	Myo1e
91852	145680	94703	61015	0	1682500000	13	13	1	E9QNP0;E9Q4P0;P62984;J3QK04;P0CG50;P0CG49;Q5SX22;E9Q5F6;E9Q9J0;F6X7C4;D3YYZ2;D3YWA5;D3Z2M8;D3YXX6	E9QNP0;E9Q4P0;P62984;J3QK04;P0CG50;P0CG49;Q5SX22;E9Q5F6;E9Q9J0	Ubiquitin-60S ribosomal protein L40;Ubiquitin;60S ribosomal protein L40;Polyubiquitin-C;Ubiquitin;Ubiquitin-related 1;Ubiquitin-related 2;Polyubiquitin-B;Ubiquitin	2810422J05Rik;Uba52;Ubc;Ubb
91634	62608	84069.5	203470	5.4799e-36	1139100000	5	5	5	E9Q2W8;Q9D920	E9Q2W8;Q9D920	Loss of heterozygosity 12 chromosomal region 1 protein homolog	Loh12cr1
91540.5	142590	39254	99015.5	1.3885e-27	445990000	13	13	13	Q3UMA3;Q99LI8;B1ATZ1;B1ATZ0;B1ATY9;F6VV02	Q3UMA3;Q99LI8;B1ATZ1;B1ATZ0;B1ATY9	Hepatocyte growth factor-regulated tyrosine kinase substrate	Hgs
90830	132460	83078	84997	4.3403e-62	1008500000	16	16	16	Q8K2B3	Q8K2B3	Succinate dehydrogenase [ubiquinone] flavoprotein subunit, mitochondrial	Sdha
90622	109850	81717	83567	1.3076e-91	509390000	15	15	15	P70460	P70460	Vasodilator-stimulated phosphoprotein	Vasp
90520	63358	92741	104700	3.5805e-145	1040600000	30	30	30	Q3TAA7	Q3TAA7	Serine/threonine-protein kinase 11-interacting protein	Stk11ip
90284	89439	104840	72535	6.5289e-17	256340000	7	7	7	Q9WUM5	Q9WUM5	Succinyl-CoA ligase [ADP/GDP-forming] subunit alpha, mitochondrial	Suclg1
90096	339600	76609	55273	0	1606600000	39	39	3	Q61739-2;F6VSK8	Q61739-2;F6VSK8		Itga6
89802	89802	76976	101960	7.7105e-76	397890000	11	11	8	Q91X78	Q91X78	Erlin-1	Erlin1
89311.5	87721	93379	84716.5	3.4636e-39	334060000	7	7	7	A2AFQ2;Q99N15;O08756	A2AFQ2;Q99N15;O08756	3-hydroxyacyl-CoA dehydrogenase type-2	Hsd17b10
89135	147030	55249	100400	4.6203e-92	433680000	16	16	16	G5E924;Q8R081;G3UY38;G3UY56;G3UYY3	G5E924;Q8R081;G3UY38	Heterogeneous nuclear ribonucleoprotein L	Hnrnpl
88391	61079	101612	94697	5.349e-33	309040000	13	13	13	P51174	P51174	Long-chain specific acyl-CoA dehydrogenase, mitochondrial	Acadl
88124	144515	65359	87964	2.0767e-35	724280000	15	15	15	E9QPD4;Q3B7Z2;Q3B7Z2-2	E9QPD4;Q3B7Z2;Q3B7Z2-2	Oxysterol-binding protein;Oxysterol-binding protein 1	Osbp
87971	NaN	93868	41664	6.4343e-114	17297000	6	6	6	P04370;P04370-2;F6TYB7;F6RT34;F7A0B0;P04370-4;F6VME3;P04370-10;P04370-9;P04370-11;P04370-5;P04370-7;F6ZIA4;P04370-6;F6RWW8;P04370-13;P04370-8;P04370-14	P04370;P04370-2;F6TYB7;F6RT34;F7A0B0;P04370-4;F6VME3;P04370-10;P04370-9;P04370-11;P04370-5;P04370-7;F6ZIA4;P04370-6;F6RWW8;P04370-13;P04370-8;P04370-14	Myelin basic protein	Mbp
87865	131095	62974.5	75529	7.3201e-15	134830000	6	6	5	E9PW66;P28656;J3QP68	E9PW66;P28656;J3QP68	Nucleosome assembly protein 1-like 1	Nap1l1
87333	31632.5	62465	108200	5.4227e-08	118490000	4	4	4	Q9D6Y4;D3Z373;D6RJ21	Q9D6Y4;D3Z373	Protein MEF2BNB	Mef2bnb;2310045N01Rik
87203	127525	82277.5	42251	1.2165e-29	584450000	9	9	8	Q3UHJ0;Q3UHJ0-2	Q3UHJ0;Q3UHJ0-2	AP2-associated protein kinase 1	Aak1
87091	123540	54630	44554	3.5842e-73	913540000	22	22	22	P11688	P11688	Integrin alpha-5;Integrin alpha-5 heavy chain;Integrin alpha-5 light chain	Itga5
86863	135510	84625	59867	9.3226e-43	360180000	10	10	9	P97855	P97855	Ras GTPase-activating protein-binding protein 1	G3bp1
86483	113630	86483	83359	1.774e-52	452860000	16	16	14	P60843;P10630-2;P10630;Q8BTU6;E9Q561;D6RJ11;D6RJ60	P60843	Eukaryotic initiation factor 4A-I	Eif4a1
86176	142460	86176	69815	1.264e-226	1712800000	55	55	55	Q8C3J5;Q5SRI3;D6RGU3;Q3TMS1	Q8C3J5;Q5SRI3;D6RGU3	Dedicator of cytokinesis protein 2	Dock2
86137	98375	36863	110300	7.2328e-53	348460000	12	12	8	P60335;G3UYM5	P60335	Poly(rC)-binding protein 1	Pcbp1
86125	172260	26955	102500	1.8656e-25	293510000	9	9	9	Q921F2;Q6VYI4;Q6VYI5;Q8BLD4;Q8R0B4	Q921F2;Q6VYI4;Q6VYI5;Q8BLD4;Q8R0B4	TAR DNA-binding protein 43	Tardbp
85619	87859	92324	69042	5.4168e-34	464590000	11	11	11	Q9R1J0	Q9R1J0	Sterol-4-alpha-carboxylate 3-dehydrogenase, decarboxylating	Nsdhl
85579	56518	99317	66202	3.8895e-12	309990000	7	7	7	Q99LC3	Q99LC3	NADH dehydrogenase [ubiquinone] 1 alpha subcomplex subunit 10, mitochondrial	Ndufa10
85485	120040	81183	85485	3.344e-178	565330000	15	15	15	Q9DCD0	Q9DCD0	6-phosphogluconate dehydrogenase, decarboxylating	Pgd
85069	114750	82666.5	75491	1.0799e-45	355350000	15	15	15	O08795-2;O08795	O08795-2;O08795	Glucosidase 2 subunit beta	Prkcsh
84783.5	84783.5	NaN	NaN	1.5147e-07	15069000	2	1	1	P57724	P57724	Poly(rC)-binding protein 4	Pcbp4
84635	67473	105900	63477	1.0994e-52	1057700000	25	25	25	Q6PF93;E9QLS6;Q6PF93-2;D3YZ98;E9Q824	Q6PF93;E9QLS6;Q6PF93-2;D3YZ98;E9Q824	Phosphatidylinositol 3-kinase catalytic subunit type 3	Pik3c3
84626	78943	72836	93324	1.1849e-41	571660000	12	12	12	Q8BWY3	Q8BWY3	Eukaryotic peptide chain release factor subunit 1	Etf1
84404	107410	104370	54105	8.5178e-23	404060000	9	9	9	Q9EQY5;D3YYJ5	Q9EQY5;D3YYJ5		Fcrls
84351.5	99116	102342	72407	6.957e-25	293010000	9	9	9	H3BKH6;Q9R0P3;H3BJL6;H3BLJ9;H3BJP2;H3BK43;H3BJC6;H3BL99	H3BKH6;Q9R0P3;H3BJL6;H3BLJ9;H3BJP2;H3BK43	S-formylglutathione hydrolase	Esd
83950	98902	75277	73844	0	356190000	7	7	6	P49769;P49769-2	P49769	Presenilin-1;Presenilin-1 NTF subunit;Presenilin-1 CTF subunit;Presenilin-1 CTF12	Psen1
82285	108100	72317	82285	2.1224e-142	189930000	10	5	2	Q61411;Q61411-2	Q61411;Q61411-2	GTPase HRas;GTPase HRas, N-terminally processed	Hras1
82246	83118	63964	85180	2.2381e-59	510610000	14	14	14	P36371	P36371	Antigen peptide transporter 2	Tap2
82237	79680	105400	68886	1.1746e-34	484580000	15	15	15	O35474;Q8C4U8;Q8C8K0;O35474-2	O35474;Q8C4U8;Q8C8K0	EGF-like repeat and discoidin I-like domain-containing protein 3	Edil3
82129	102860	81622.5	62350	1.0603e-13	57434000	5	5	5	P11031	P11031	Activated RNA polymerase II transcriptional coactivator p15	Sub1
82043	96321	83536	54761	1.7885e-167	832050000	28	28	28	Q99KI0	Q99KI0	Aconitate hydratase, mitochondrial	Aco2
81624	81624	61023	148160	0	1013800000	24	2	2	F7CVJ5	F7CVJ5		Ahnak2
81567	71766	73423	102050	4.8914e-152	463330000	8	8	8	Q8BPX9	Q8BPX9	Solute carrier family 15 member 3	Slc15a3
81491	64247	97827	79127	1.2009e-13	80369000	4	4	4	P61804	P61804	Dolichyl-diphosphooligosaccharide--protein glycosyltransferase subunit DAD1	Dad1
81446	177530	78043	55291	8.9802e-15	201430000	3	3	3	P62918	P62918	60S ribosomal protein L8	Rpl8
81167	88455	81282	77639	1.3068e-104	266850000	8	6	6	Q9Z2X1;J3QMQ5;Q9Z2X1-2;J3QM80;J3QMT0;J3QP45;J3QMV8;J3QNH2	Q9Z2X1;J3QMQ5;Q9Z2X1-2;J3QM80;J3QMT0	Heterogeneous nuclear ribonucleoprotein F;Heterogeneous nuclear ribonucleoprotein F, N-terminally processed	Hnrnpf
81137	182370	65460	89162	2.9116e-06	7771700	2	2	2	Q9JKD3	Q9JKD3	Secretory carrier-associated membrane protein 5	Scamp5
80760	34057	40078	100020	8.2991e-28	179950000	6	6	6	Q8C9E8	Q8C9E8	Protein FAM26F	Fam26f
80739	140640	38479	91806	1.4272e-29	381740000	11	11	11	A2CG35;P35283	A2CG35;P35283	Ras-related protein Rab-12	Rab12
80660.5	80639.5	80198	86130	2.1214e-11	207330000	5	5	5	Q8C6B0;Q76I26;Q5I0W6;Q76I24;G3X9G9;H3BJI7	Q8C6B0;Q76I26;Q5I0W6;Q76I24;G3X9G9;H3BJI7		Mettl7a1;Mettl7a2-Higd1c;Ubie;Mettl7a2;Mettl7a3;AB099516
80192	98007	87371	68476	6.1901e-49	773390000	12	12	12	Q9D8N0	Q9D8N0	Elongation factor 1-gamma	Eef1g
80008	56685	77250	104250	6.4658e-34	374300000	7	7	7	Q9DC37	Q9DC37	Major facilitator superfamily domain-containing protein 1	Mfsd1
79862	215410	62987	44181	2.3539e-61	338710000	7	7	7	Q9D7J6	Q9D7J6	Deoxyribonuclease-1-like 1	Dnase1l1
79688	135250	79552	54531	0	1027300000	34	34	34	Q6PGL7;Q6PGL7-2	Q6PGL7;Q6PGL7-2	WASH complex subunit FAM21	Fam21
79103	105790	78154	74605	1.0614e-12	86676000	4	4	4	Q62241	Q62241	U1 small nuclear ribonucleoprotein C	Snrpc
78928	135260	75265	68784	1.3638e-115	293320000	10	6	6	Q9CQV8;Q9CQV8-2;A2A5N1	Q9CQV8;Q9CQV8-2;A2A5N1	14-3-3 protein beta/alpha;14-3-3 protein beta/alpha, N-terminally processed	Ywhab
78902	77374	79488.5	78902	3.653e-19	224400000	7	7	7	Q62086	Q62086	Serum paraoxonase/arylesterase 2	Pon2
78790	185115	69191	40528	1.8967e-86	401290000	17	17	5	P97384	P97384	Annexin A11	Anxa11
78702	134110	81768.5	52644.5	4.3803e-10	163000000	3	3	3	Q9CR27;G3UWG7	Q9CR27;G3UWG7	WASH complex subunit CCDC53	Ccdc53
78500	102564	70412.5	73701	5.328e-09	58697000	3	3	3	Q91WS0	Q91WS0	CDGSH iron-sulfur domain-containing protein 1	Cisd1
78404	78404	NaN	NaN	1.4012e-13	931420000	5	3	3	P01942;Q91VB8	P01942;Q91VB8	Hemoglobin subunit alpha	Hba;Hba-a1
78304	97768	48103.5	88079	1.3667e-111	178820000	5	5	5	Q9D0I4;Q9D614;B1AVI2	Q9D0I4;Q9D614;B1AVI2	Syntaxin-17	Stx17
78139	129880	83373	62963	1.7609e-73	412340000	16	16	3	O35887;G3UWR0;G3UWV3;G3UY49	O35887;G3UWR0;G3UWV3	Calumenin	Calu
78126	38653	103255	73550	7.0496e-62	167370000	10	10	10	Q9CYN2	Q9CYN2	Signal peptidase complex subunit 2	Spcs2
78069	56877	93228	32830	5.7075e-10	60712000	5	5	5	Q9WTL7	Q9WTL7	Acyl-protein thioesterase 2	Lypla2
77924	65034	74302	107725	8.1103e-42	368170000	6	6	6	Q8BWH0	Q8BWH0	Putative sodium-coupled neutral amino acid transporter 7	Slc38a7
77846	126260	60672	74251	4.8833e-79	316610000	9	9	9	J3QQ26;P17918	J3QQ26;P17918	Proliferating cell nuclear antigen	Pcna
77800.5	50134	137520	55387	6.1172e-27	297130000	11	11	11	P45952;D6RFD7	P45952	Medium-chain specific acyl-CoA dehydrogenase, mitochondrial	Acadm
77285	170980	62381	62527	2.3885e-165	1286500000	31	31	31	Q5KU39	Q5KU39	Vacuolar protein sorting-associated protein 41 homolog	Vps41
76980.2	NaN	NaN	76980.2	1.279e-07	22687000	4	4	4	Q3TMX7;Q3TMX7-2;Q3TMX7-3	Q3TMX7;Q3TMX7-2;Q3TMX7-3	Sulfhydryl oxidase 2	Qsox2
76901	67325	85247	71028	1.1616e-107	236870000	8	8	8	Q9ESP1	Q9ESP1	Stromal cell-derived factor 2-like protein 1	Sdf2l1
76696	139750	59090	73727	3.6251e-18	283980000	4	4	4	Q6DFX2	Q6DFX2	Anthrax toxin receptor 2	Antxr2
76642	23744	129540	NaN	7.7838e-10	14122000	5	5	5	Q9D6Z1;A2APD7;F7CHQ7;F6V095;F6U250	Q9D6Z1;A2APD7;F7CHQ7;F6V095;F6U250	Nucleolar protein 56	Nop56
76621	60876	75281	99250	1.0478e-66	189060000	6	6	6	Q91WL6;A2A880;Q9CWT3;D3YW62;D3Z4P6	Q91WL6;A2A880	Sorting nexin-11	Snx11
76525.5	59024	76343	81779	7.3842e-38	392710000	12	12	11	B1ATI0;B1AV77;P47740	B1ATI0;B1AV77;P47740	Aldehyde dehydrogenase;Fatty aldehyde dehydrogenase	Aldh3a2
76206	69021	113890	72197	3.4917e-22	266730000	9	9	9	Q9R1P4	Q9R1P4	Proteasome subunit alpha type-1	Psma1
76115	41554	54850	141980	1.0059e-21	210440000	6	6	6	Q8K352	Q8K352	SAM and SH3 domain-containing protein 3	Sash3
76054	52522	68319	188430	9.2047e-137	594960000	14	14	13	P53810;J3QPW1;J3QQ30;F8WGG5	P53810;J3QPW1;J3QQ30	Phosphatidylinositol transfer protein alpha isoform	Pitpna
76006	59391.5	48918	113960	2.2843e-23	57641000	8	8	5	Q6PGH2	Q6PGH2	Hematological and neurological expressed 1-like protein	Hn1l
75936	67487	87134	80319.5	9.1601e-05	26838000	2	2	2	Q78XF5	Q78XF5	Oligosaccharyltransferase complex subunit OSTC	Ostc
75926	75926	65565.5	51257.5	9.702e-07	14689000	2	2	2	Q9WV98	Q9WV98	Mitochondrial import inner membrane translocase subunit Tim9	Timm9
75446.5	NaN	74697	80974	4.0013e-05	85189000	2	2	2	Q8CIM1	Q8CIM1	Leucine-rich repeat-containing protein 45	Lrrc45
74897	70699	57871	87450	2.4616e-65	606370000	31	31	31	Q921K2;P11103;P11103-2	Q921K2;P11103	Poly [ADP-ribose] polymerase 1	Parp1
74809.5	NaN	59066	123740	2.0171e-07	21777000	3	3	3	Q9D3J9	Q9D3J9	Uncharacterized protein CXorf21 homolog
74729	399970	42038	43596	1.5923e-23	394380000	4	4	4	Q3TB92;Q3TB92-2	Q3TB92;Q3TB92-2	Allergin-1	Milr1
74686	98888	67988	74686	1.1747e-11	167560000	7	7	7	Q91YT0;D3YUM1;D3Z1U9;D3Z0K1;D3YXX5;D6RG60	Q91YT0;D3YUM1;D3Z1U9;D3Z0K1;D3YXX5	NADH dehydrogenase [ubiquinone] flavoprotein 1, mitochondrial	Ndufv1
74549.5	136040	72645	72938	3.2614e-07	11934000	3	3	3	Q9CR64;Q9CR64-2;E0CY07	Q9CR64;Q9CR64-2;E0CY07	Protein kish-A	Tmem167a;Tmem167
74521	204970	76643	28095	8.1881e-69	1235600000	15	15	15	Q6PE70;O70309;G5E8F8;O70309-2	Q6PE70;O70309;G5E8F8;O70309-2	Integrin beta;Integrin beta-5	Itgb5
74394.5	105790	85604	44049	1.8189e-38	73848000	4	4	2	P16254	P16254	Signal recognition particle 14 kDa protein	Srp14
74195	74630	58112	90833	5.5426e-43	387470000	19	19	12	P46467	P46467	Vacuolar protein sorting-associated protein 4B	Vps4b
73861	82924	36551	278530	1.2497e-10	74397000	5	5	5	P52927;Q6NSP9	P52927;Q6NSP9	High mobility group protein HMGI-C	Hmga2
73256	46842	88276	87045	1.9001e-88	278030000	18	9	1	Q08619	Q08619	Interferon-activable protein 205-B	Ifi205b
73201.5	60948	82043	64823	4.6194e-05	84434000	2	2	2	Q8R0J2;Q5F2B1;E9PVP3;Q9R0Q9;F6XX36	Q8R0J2;Q5F2B1;E9PVP3;Q9R0Q9;F6XX36	Mannose-P-dolichol utilization defect 1 protein	Mpdu1
72945	123075	72840	44855	2.548e-08	58716000	3	3	1	Q9D1R9	Q9D1R9	60S ribosomal protein L34	Rpl34
72923	74925.5	43622	81328.5	3.7996e-15	60319000	4	4	4	P23198;Q9DCC5;D3Z313;D3Z1A9	P23198;Q9DCC5;D3Z313	Chromobox protein homolog 3	Cbx3
72745	107705	68220.5	50293	2.5097e-22	197130000	6	6	6	Q9CQI6	Q9CQI6	Coactosin-like protein	Cotl1
72449.5	74399	43846	302920	6.0011e-15	88320000	2	2	2	Q8BVF7;Q8BVF7-2	Q8BVF7;Q8BVF7-2	Gamma-secretase subunit APH-1A	Aph1a
71898	57974.5	78219	75675	2.0063e-122	281140000	9	9	9	Q91W90;E9PXX7	Q91W90;E9PXX7	Thioredoxin domain-containing protein 5	Txndc5
71815	65407	73160	71815	2.195e-27	287430000	13	13	7	P68181-4;P68181;P68181-3;P68181-2;P05132-2	P68181-4;P68181;P68181-3;P68181-2	cAMP-dependent protein kinase catalytic subunit beta	Prkacb
71696	83288	50709	49765	4.0066e-38	423470000	9	9	8	P59108	P59108	Copine-2	Cpne2
71593	71593	NaN	NaN	3.7914e-07	4650600	4	4	4	Q80UK7;Q80UK7-2	Q80UK7;Q80UK7-2	Spindle assembly abnormal protein 6 homolog	Sass6
71369	64627	66114	86453	7.1051e-21	100900000	7	7	7	Q9Z2M6	Q9Z2M6	Ubiquitin-like protein 3	Ubl3
71318	54463	64928	97370	0	547420000	15	15	15	Q8CFB4	Q8CFB4	Guanylate-binding protein 5	Gbp5
71096	102400	67395	70360	3.2916e-26	223560000	5	5	3	Q9Z2U0	Q9Z2U0	Proteasome subunit alpha type-7	Psma7
71061.5	103855	50300	68074	6.661e-13	190740000	8	8	8	O70251;G3UX43;G3UZ47	O70251	Elongation factor 1-beta	Eef1b
70878.5	62742	105040	28984.5	1.4041e-25	194520000	6	6	6	Q31094;Q31099;P35737	Q31094;Q31099;P35737	Class II histocompatibility antigen, M beta 1 chain	H2-DMb1;H2-DMb2
70759	64364	NaN	70759	7.2053e-27	2602300	2	2	2	O35740;O35740-4;O35740-2;O35740-3	O35740;O35740-4;O35740-2;O35740-3	Cbp/p300-interacting transactivator 2	Cited2
70536	129440	91311	59372	4.7262e-210	1025000000	29	29	29	Q8VD65	Q8VD65	Phosphoinositide 3-kinase regulatory subunit 4	Pik3r4
70486	50386	159610	113250	2.9224e-28	202380000	7	7	7	O09130	O09130	NFATC2-interacting protein	Nfatc2ip
70460	58408	91790.5	60900.5	1.7003e-48	244570000	9	9	9	Q9D1C8	Q9D1C8	Vacuolar protein sorting-associated protein 28 homolog	Vps28
70376	79698	79004	61682	3.3526e-65	321080000	10	10	10	Q80X71;D3Z191;D3Z0M2;D3Z6E0	Q80X71;D3Z191;D3Z0M2;D3Z6E0	Transmembrane protein 106B	Tmem106b
70358	146220	104760	44947	2.4696e-174	2264100000	42	42	42	Q07113;F6SFP4	Q07113	Cation-independent mannose-6-phosphate receptor	Igf2r
70216	95667	60212	70216	5.3838e-106	374610000	16	16	16	Q9D1A2	Q9D1A2	Cytosolic non-specific dipeptidase	Cndp2
70147	107160	66896	38948	9.4078e-21	289700000	6	6	6	P57787;B1ATM2;B1ATM1	P57787;B1ATM2	Monocarboxylate transporter 4	Slc16a3
69786	97360	54128	46477	1.7985e-46	756630000	12	12	12	Q9EQ32;Q9EQ32-2;Q9EQ32-3	Q9EQ32;Q9EQ32-2	Phosphoinositide 3-kinase adapter protein 1	Pik3ap1
69784	83671.5	66591	38449	2.7312e-08	195050000	5	5	4	Q99N11;Q99N11-2	Q99N11;Q99N11-2	Dual specificity protein phosphatase 22	Dusp22
69273.5	57308	68550.5	78605	8.737e-25	194100000	11	11	11	Q8JZX5;Q9D1G5;A2AKH7;B0R031	Q8JZX5;Q9D1G5;A2AKH7	Leucine-rich repeat-containing protein 57	Lrrc57
69262	74565.5	10260	29551.4	2.8974e-07	32527000	3	3	3	E9PZC3;Q923D2;E9PZC4	E9PZC3;Q923D2;E9PZC4	Flavin reductase (NADPH)	Blvrb
68969	70919	45502	100240	5.3459e-09	212260000	4	4	3	P58466;F7AIT6	P58466	Carboxy-terminal domain RNA polymerase II polypeptide A small phosphatase 1	Ctdsp1
68701	63368.5	36681.5	246620	9.8681e-14	225400000	4	4	4	O35295	O35295	Transcriptional activator protein Pur-beta	Purb
68490	61420.5	85946	NaN	1.9155e-07	13942000	3	3	3	P61358;E9PV49;A2A4Q0	P61358;E9PV49	60S ribosomal protein L27	Rpl27;Gm4825
68097	41543	46285	131510	1.6905e-48	196790000	10	10	10	Q7TNE3;Q5SX56	Q7TNE3;Q5SX56	Sperm-associated antigen 7	Spag7
68026	36686	113270	69099	1.557e-26	763810000	15	15	15	Q569Z6;Q8BZN7;F6YSQ2;F6YH92;F7AB07	Q569Z6;Q8BZN7	Thyroid hormone receptor-associated protein 3	Thrap3
67751.5	60414	52637	83003.5	5.6431e-10	144310000	5	5	5	P62869	P62869	Transcription elongation factor B polypeptide 2	Tceb2
67664	NaN	68345	42659	2.8508e-10	6374400	2	2	2	Q91WK5	Q91WK5	Glycine cleavage system H protein, mitochondrial	Gcsh
67637	84441.5	75440	60870	3.0291e-48	252290000	10	9	7	Q6IRU2	Q6IRU2	Tropomyosin alpha-4 chain	Tpm4
67154	219020	68747	37711	3.2277e-192	733140000	19	19	4	Q3UHD6;Q3UHD6-2;F6QKA8;Q91VY6;D6RE54	Q3UHD6;Q3UHD6-2	Sorting nexin-27	Snx27
66929	133460	66929	39834	1.1793e-62	892050000	17	17	17	A2AWF9;E9Q4S7;Q64455;A2AWF8	A2AWF9;E9Q4S7;Q64455;A2AWF8	Receptor-type tyrosine-protein phosphatase eta	Ptprj
66716	79720.5	68085.5	58095.5	5.6927e-43	158010000	7	7	7	P61211;F8WIB1;E9Q006	P61211;F8WIB1	ADP-ribosylation factor-like protein 1	Arl1
66544	58478	106600	36060	3.6016e-85	435910000	12	12	12	P58242	P58242	Acid sphingomyelinase-like phosphodiesterase 3b	Smpdl3b
66491	124975	49071	61678.5	2.2628e-14	1060600000	10	10	8	F8VQC9;Q8BTY2;Q8BTY2-2;Q8JZR6;Q8JZR6-2	F8VQC9;Q8BTY2;Q8BTY2-2	Sodium bicarbonate cotransporter 3	Slc4a7
66198	100851	66198	25130	3.345e-25	168090000	6	6	6	Q9DBU1;P23336;Q8C2H7;Q91W00;B2FDI6;P23336-3;P23336-2	Q9DBU1;P23336;Q8C2H7;Q91W00;B2FDI6;P23336-3;P23336-2	N-acetyllactosaminide alpha-1,3-galactosyltransferase	Ggta1
66046	117580	62214	38853	3.0423e-38	484270000	17	17	16	Q8VIJ6	Q8VIJ6	Splicing factor, proline- and glutamine-rich	Sfpq
65686	88521.5	87183	29727	7.0652e-05	92259000	2	2	2	Q9ER63;F8WH78	Q9ER63;F8WH78	Tumor necrosis factor receptor superfamily member 23	Tnfrsf23
65535	48237	100390	44608	1.0094e-65	550490000	11	11	11	P48999;E9Q6H6;E9QA93	P48999;E9Q6H6;E9QA93	Arachidonate 5-lipoxygenase	Alox5
65512	65512	NaN	NaN	1.1771e-09	16127000	5	5	5	Q6ZWN5;Q9CXW7;D3YWH9;F7CJS8	Q6ZWN5;Q9CXW7;D3YWH9;F7CJS8	40S ribosomal protein S9	Rps9
65345	122895	36694	71494	3.5021e-19	194320000	9	9	9	Q9EPR4;Q9EPR4-2;A2ANL1	Q9EPR4	Solute carrier family 23 member 2	Slc23a2
65279	80168	51468.5	58388	6.0855e-20	92246000	2	2	2	Q8VDV8	Q8VDV8	MIT domain-containing protein 1	Mitd1
65167	55621	60685	66665	5.4917e-09	190230000	4	4	4	A2AEM2;Q99LI2	A2AEM2;Q99LI2	Chloride channel CLIC-like protein 1	Clcc1
64898	194210	64898	42294	6.1536e-57	366610000	11	10	10	Q8C0E2;Q8C0E2-2	Q8C0E2;Q8C0E2-2	Vacuolar protein sorting-associated protein 26B	Vps26b
64808	99989	64350	49296	2.5179e-75	278330000	13	13	13	P68040	P68040	Guanine nucleotide-binding protein subunit beta-2-like 1	Gnb2l1
64787.5	129920	51035	62728	1.6526e-11	163740000	5	5	5	Q9JJR8;D3Z6W5;D3YU78;Q9CR23	Q9JJR8;D3Z6W5	Transmembrane protein 9B	Tmem9b
64784	72440	45158	75185	7.7611e-09	104950000	3	3	3	Q3UDM0;Q8BPB0;Q921Y0;Q921Y0-2	Q3UDM0;Q8BPB0;Q921Y0;Q921Y0-2	MOB kinase activator 1B;MOB kinase activator 1A	Mob1b;Mob1a
64212	67156	74767	56517	2.5758e-131	563320000	22	22	22	Q8BHN3;Q8BHN3-2;Q8BHN3-3	Q8BHN3;Q8BHN3-2;Q8BHN3-3	Neutral alpha-glucosidase AB	Ganab
64058	68936	75547	56551	6.2241e-07	200720000	2	2	2	P61620;Q9JLR1;A2ATT9	P61620;Q9JLR1;A2ATT9	Protein transport protein Sec61 subunit alpha isoform 1;Protein transport protein Sec61 subunit alpha isoform 2	Sec61a1;Sec61a2
64047	59598	81942	64047	2.4196e-86	570520000	20	20	14	E9PWV3;F6Q8A4;F6RQA2;Q505N6;P18653;G3UZI3;P18654;B1AXN9;B1AXP0;B1AXN5;B1AXN8;F6UG16	E9PWV3;F6Q8A4;F6RQA2;Q505N6;P18653;G3UZI3	Ribosomal protein S6 kinase;Ribosomal protein S6 kinase alpha-1	Rps6ka1
63925	80909	53979	76094	1.7907e-122	672750000	26	26	21	Q9D0E1;Q9D0E1-2;B8JK32;B8JK33;F7C9U3	Q9D0E1;Q9D0E1-2;B8JK32;B8JK33	Heterogeneous nuclear ribonucleoprotein M	Hnrnpm
63874	90298	68326	49869	2.3414e-185	1120600000	36	36	36	Q8C2E7;Q8C2E7-2	Q8C2E7;Q8C2E7-2	WASH complex subunit strumpellin	Kiaa0196
63857	98187	50270	65118	5.7136e-13	116620000	5	5	5	Q8BSZ2	Q8BSZ2	AP-3 complex subunit sigma-2	Ap3s2
63605	58983	54798	110410	9.4532e-18	251290000	6	6	6	Q3UFS4	Q3UFS4	Coiled-coil domain-containing protein 75	Ccdc75
63038	79030	74683	47126	5.6767e-236	129390000	3	3	3	D3YX79;Q9Z2U1	D3YX79;Q9Z2U1	Proteasome subunit alpha type;Proteasome subunit alpha type-5	Gm8394;Psma5
63015	67844	NaN	4199.3	1.6074e-06	9773200	3	3	3	Q91WB7;Q6PGH0	Q91WB7	Ubiquitin domain-containing protein 1	Ubtd1
62977.5	280580	NaN	38983	7.8526e-09	25285000	4	2	2	D3Z3G6;Q63844;D3Z6D8	D3Z3G6;Q63844;D3Z6D8	Mitogen-activated protein kinase 3	Mapk3
62654	46295.5	54272	104650	8.7523e-45	1480700000	5	5	5	Q8BGH2	Q8BGH2	Sorting and assembly machinery component 50 homolog	Samm50
62549	191860	50613	52031	1.2057e-40	320060000	8	8	8	Q8CGA3;Q5ND23;Q5ND24;Q5ND25	Q8CGA3	Large neutral amino acids transporter small subunit 4	Slc43a2
62264.5	21212	21527	80459	4.4652e-06	92517000	3	3	3	Q8BTX9	Q8BTX9	Inactive hydroxysteroid dehydrogenase-like protein 1	Hsdl1
62066	34453	87825	24115	3.613e-09	412400000	4	3	3	P08071	P08071	Lactotransferrin	Ltf
61930.5	152310	13494	28210.7	3.0706e-46	47169000	7	7	6	Q61249	Q61249	Immunoglobulin-binding protein 1	Igbp1
61842	56733.5	66495	61364.5	6.911e-12	168970000	4	4	4	Q9D8V0;Q9D8V0-3;Q9D8V0-4;A3KGR9;Q6PGJ8;Q9D8V0-2	Q9D8V0;Q9D8V0-3;Q9D8V0-4;A3KGR9	Minor histocompatibility antigen H13	Hm13;H13
61828	73534.5	51110.5	55714	2.9954e-21	126190000	7	7	7	Q9CWE0;D3YW54;D3Z0X8;D6RCX5;Q9CWE0-2	Q9CWE0;D3YW54;D3Z0X8;D6RCX5	Protein FAM54B	Fam54b
61802	22738	67335	86884	9.8824e-25	296780000	9	9	9	Q9R013	Q9R013	Cathepsin F	Ctsf
61765	101530	82549	38096	0	1826800000	64	64	64	G3X922	G3X922		Dnajc13
61718	61718	53357	64350	3.0656e-24	142830000	9	9	9	Q9JHK5;Q8CAG6;Q5F270	Q9JHK5;Q8CAG6	Pleckstrin	Plek
61564	78431	68112	54956	0	264620000	20	1	0	P68369;P05214	P68369;P05214	Tubulin alpha-1A chain;Tubulin alpha-3 chain	Tuba1a;Tuba3a
61451	76140	70899.5	38381	6.9796e-10	94451000	4	4	4	Q9CR68	Q9CR68	Cytochrome b-c1 complex subunit Rieske, mitochondrial;Cytochrome b-c1 complex subunit 11	Uqcrfs1
61396	59107	62217	59525	0	301860000	10	10	10	D3Z6Q9	D3Z6Q9	Bridging integrator 2	Bin2
61157	114590	69983	54227.5	2.0556e-10	52376000	5	5	4	A3KGL9;F6W687;Q5XK38;P09602;B7ZCQ3	A3KGL9;F6W687;Q5XK38;P09602	Non-histone chromosomal protein HMG-17	Hmgn2
61112	52989.5	67054	49813	2.2954e-06	38644000	3	3	2	Q921K9;D3YYL1;Q921K9-2;O08664	Q921K9;D3YYL1;Q921K9-2	B-cell CLL/lymphoma 7 protein family member B	Bcl7b
61070.5	61484	42084	68044.5	4.5005e-13	179130000	6	6	6	Q6P069;Q6P069-2	Q6P069;Q6P069-2	Sorcin	Sri
60870	92654	39545	68928	9.0883e-115	751020000	34	34	17	E9QKL6;P15092;P15092-2;G3UY50;G3UXS8	E9QKL6;P15092;P15092-2	Interferon-activable protein 204	Ifi204
60726.5	54078	55657	68101	2.238e-133	159570000	6	6	6	Q9CR26;F6W5Q8	Q9CR26;F6W5Q8	Vacuolar protein sorting-associated protein VTA1 homolog	Vta1
60720	68808	76763	20365	2.2921e-252	1269200000	22	22	22	P11276	P11276	Fibronectin;Anastellin	Fn1
60623	53156	90900	25655.5	5.5645e-11	303950000	6	6	6	Q61235	Q61235	Beta-2-syntrophin	Sntb2
60580.5	56063	76755	40894	9.6615e-100	486010000	20	20	20	A2AL50;Q8C0I1;H3BKN2;A2AL49;H3BIY5;H3BJ14	A2AL50;Q8C0I1;H3BKN2;A2AL49	Alkyldihydroxyacetonephosphate synthase, peroxisomal	Agps
60142	132135	9361.8	65568	4.0077e-08	572890000	5	5	5	Q3UMB5;Q3UMB5-2	Q3UMB5;Q3UMB5-2	Smith-Magenis syndrome chromosomal region candidate gene 8 protein homolog	Smcr8
60097	53851.5	68357	60003	2.405e-14	2850600000	6	6	6	P11609;P11610;E9QLX1;E9Q395	P11609;P11610;E9QLX1;E9Q395	Antigen-presenting glycoprotein CD1d1;Antigen-presenting glycoprotein CD1d2	Cd1d1;Cd1d2
60000	75551	40453	36332	1.244e-24	513450000	9	9	9	O88587;O88587-2;D3Z227	O88587;O88587-2	Catechol O-methyltransferase	Comt
59728.5	48112.5	59312	71363	1.7613e-10	80348000	4	4	4	P10922	P10922	Histone H1.0	H1f0
59693	31416.5	8770.6	93228.5	7.3449e-83	67917000	6	6	6	Q8R105;Q8R105-2	Q8R105	Vacuolar protein sorting-associated protein 37C	Vps37c
59671	59943	86319	37788	3.9113e-220	610560000	19	19	19	Q9EPL9;E9Q296;Q8C178;D3Z2N6	Q9EPL9;E9Q296;Q8C178	Peroxisomal acyl-coenzyme A oxidase 3;Acyl-coenzyme A oxidase	Acox3
59270.5	53410	60452.5	48898.5	3.3578e-06	32901000	3	3	3	Q9DB15	Q9DB15	39S ribosomal protein L12, mitochondrial	Mrpl12
59118.5	47265	83992	36563	1.7305e-47	154330000	5	5	5	P52875;D3YV67	P52875	Transmembrane protein 165	Tmem165
59091.5	77878	60723.5	55417	4.5064e-23	310940000	11	11	11	F8VQC1;E9Q740	F8VQC1;E9Q740		Srp72
59048	NaN	59048	NaN	3.7056e-108	2565900	9	2	2	Q91Z98	Q91Z98	Chitinase-3-like protein 4	Chi3l4
58827	104315	54182	42455.5	9.8816e-11	306150000	6	6	6	Q8K212	Q8K212	Phosphofurin acidic cluster sorting protein 1	Pacs1
58722	80773.5	58419	60832	4.0132e-35	83181000	2	2	2	Q9Z266;Q9Z266-2	Q9Z266;Q9Z266-2	SNARE-associated protein Snapin	Snapin
58549.5	31760.5	67588	70175	7.2298e-38	101290000	7	7	7	Q9ER38	Q9ER38	Torsin-3A	Tor3a
58513	57231	105288	55588.5	2.7002e-12	44785000	6	6	6	Q3U9N9;Q3U9N9-2	Q3U9N9;Q3U9N9-2	Monocarboxylate transporter 10	Slc16a10
57812	33985	69847	81708	4.6286e-11	251410000	3	3	3	Q9D5T0	Q9D5T0	ATPase family AAA domain-containing protein 1	Atad1
57403	52898	67023	52056	7.1583e-33	513060000	8	8	8	Q3UDW8;Q3UDW8-2	Q3UDW8;Q3UDW8-2	Heparan-alpha-glucosaminide N-acetyltransferase	Hgsnat
56959	281940	42048	35384	7.6514e-273	1251000000	43	43	41	B1AVY7	B1AVY7	Kinesin-like protein KIF16B	Kif16b
56812	86013	66024	36569	1.0259e-17	64447000	3	3	3	Q9CQ88;Q9D8C2	Q9CQ88	Tetraspanin-31	Tspan31
56725	67827	40109	56566	2.1437e-15	243550000	8	8	8	P63037;B1AXY1;B1AXY0;B1AXX9	P63037;B1AXY1;B1AXY0;B1AXX9	DnaJ homolog subfamily A member 1	Dnaja1
56684.5	156500	47445	32222.5	5.5746e-70	451210000	16	16	16	Q6A0D4;D3Z731	Q6A0D4	Raftlin	Rftn1
56519.5	79294.5	44451	42831	7.2228e-19	105300000	2	2	2	Q8R4V1;Q8R4V1-2;Q8R4V1-3	Q8R4V1;Q8R4V1-2;Q8R4V1-3	NFAT activation molecule 1	Nfam1
56473	51624	108595	27951	1.3008e-122	181290000	7	7	7	Q64191	Q64191	N(4)-(beta-N-acetylglucosaminyl)-L-asparaginase;Glycosylasparaginase alpha chain;Glycosylasparaginase beta chain	Aga
56445	54152	60192	41910	5.0943e-33	650420000	16	6	6	D3Z576;Q8VHX6;D3YW87;Q8VHX6-2	D3Z576;Q8VHX6;D3YW87;Q8VHX6-2	Filamin-C	Flnc
56166	81769	35188	64628	1.4163e-92	322830000	11	11	9	Q8C2Q7;O35737;P70333;J3QPH6	Q8C2Q7;O35737	Heterogeneous nuclear ribonucleoprotein H;Heterogeneous nuclear ribonucleoprotein H, N-terminally processed	Hnrnph1
55340.5	40041.5	67125	55159	7.9038e-24	128330000	7	7	7	Q8BP92	Q8BP92	Reticulocalbin-2	Rcn2
55320	138505	56676	33578	1.0409e-14	332110000	5	5	5	Q9ESU7;P51912;F7CEQ5	Q9ESU7;P51912	Neutral amino acid transporter B(0)	Slc1a5
55258	155830	53062.5	38166	2.0153e-06	34961000	3	3	3	Q80X45	Q80X45	Protein kish-B	Tmem167b
55228	72217	55278	41855	2.7e-186	781560000	27	27	27	Q8R307	Q8R307	Vacuolar protein sorting-associated protein 18 homolog	Vps18
54712	116245	38450	59043.5	2.3239e-14	182940000	7	7	7	Q08943-2;Q08943;A2AW05	Q08943-2;Q08943;A2AW05	FACT complex subunit SSRP1	Ssrp1
54482.5	120345	54927	36505	3.0154e-12	131090000	5	5	5	Q99L47;F8WJK8;E9Q1V0;E9Q1X9	Q99L47;F8WJK8;E9Q1V0	Hsc70-interacting protein	St13
54370	61206	58134	33867	2.9652e-15	1134200000	7	7	7	Q8R3H7	Q8R3H7	Heparan sulfate 2-O-sulfotransferase 1	Hs2st1
54162	76844	84302	44278	1.5354e-70	112680000	4	4	4	O09005	O09005	Sphingolipid delta(4)-desaturase DES1	Degs1
54154	68000	40654	62086	1.2516e-49	173770000	9	9	9	Q9CQW1	Q9CQW1	Synaptobrevin homolog YKT6	Ykt6
54106	49296	64566	52063	1.8838e-26	184680000	7	7	6	P38060;Q3TPS7;D3YVU9	P38060	Hydroxymethylglutaryl-CoA lyase, mitochondrial	Hmgcl
54061	56414	54061	51866	1.8979e-12	214030000	7	7	7	Q8JZU2;F6VVY4	Q8JZU2;F6VVY4		Slc25a1
53969	48792	53086	59579	2.4334e-34	377990000	9	9	2	P04627;E9Q0P8;B1AUN8;B1AUP0	P04627;E9Q0P8;B1AUN8	Serine/threonine-protein kinase A-Raf	Araf
53860.5	80618	39892.5	43471	1.8114e-23	205980000	8	8	5	O70172;F6RJE8;A2ASS3	O70172;F6RJE8	Phosphatidylinositol 5-phosphate 4-kinase type-2 alpha	Pip4k2a
53845	25663	76907	56543	9.3002e-25	359310000	6	6	6	Q99L27;Q9DCZ1	Q99L27	GMP reductase 2	Gmpr2
53634	45074	52796	54022	9.4495e-11	229530000	4	4	4	P32233	P32233	Developmentally-regulated GTP-binding protein 1	Drg1
53615	70982	40527.5	60288	1.1749e-28	324510000	12	12	10	P46978;D3YZN5	P46978	Dolichyl-diphosphooligosaccharide--protein glycosyltransferase subunit STT3A	Stt3a
53471	77074	57854	23112	7.4398e-132	356210000	13	13	13	O35598;E9PYF2;D3Z1E6	O35598;E9PYF2	Disintegrin and metalloproteinase domain-containing protein 10	Adam10
53401	99189	27218.5	68224	9.4935e-76	236150000	13	13	13	Q9Z204-2;Q9Z204-3;Q9Z204-4;Q9Z204;Q9Z204-5	Q9Z204-2;Q9Z204-3;Q9Z204-4;Q9Z204;Q9Z204-5	Heterogeneous nuclear ribonucleoproteins C1/C2	Hnrnpc
53363	41278	57649	54313	5.7016e-24	178650000	9	9	9	Q9D0F3;D3Z5B9	Q9D0F3	Protein ERGIC-53	Lman1
53322	46877.5	57872	46700	1.8153e-07	66120000	3	3	3	Q9ERR7;D3Z3Y8	Q9ERR7	15 kDa selenoprotein	2015-09-01
53092	37584	62437	55911	1.649e-56	407940000	14	14	14	P21958;Q3TBA3;F6QHF1	P21958;Q3TBA3	Antigen peptide transporter 1	Tap1
53088	60191	59573	40461	2.8532e-145	991130000	15	15	15	O35114	O35114	Lysosome membrane protein 2	Scarb2
53079	182580	26790	45049	5.0768e-86	198760000	6	6	6	Q99020;Q20BD0;Q80XR6	Q99020;Q20BD0;Q80XR6	Heterogeneous nuclear ribonucleoprotein A/B	Hnrnpab
52970.5	102470	43891.5	32472	3.7155e-28	82787000	4	4	4	Q9D6Y7;Q9D6Y7-2;Q9D6Y7-3;Q9D6Y7-4	Q9D6Y7;Q9D6Y7-2;Q9D6Y7-3;Q9D6Y7-4	Mitochondrial peptide methionine sulfoxide reductase	Msra
52721	63972	52279	52721	7.2986e-192	1006100000	43	43	43	Q5ND34;Q5ND34-2;Q5ND34-3;F6XD87	Q5ND34;Q5ND34-2;Q5ND34-3	WD repeat-containing protein 81	Wdr81
52705	59643	39840	54231	1.5246e-69	433400000	16	16	1	A2A5V4;P55194;A2A5V1	A2A5V4;P55194	SH3 domain-binding protein 1	Sh3bp1
52682	19010	146950	46206.5	4.0357e-13	946820000	5	5	5	Q8R1Q8	Q8R1Q8	Cytoplasmic dynein 1 light intermediate chain 1	Dync1li1
52585	112720	51213.5	30620	2.7256e-26	196860000	12	12	12	P47911;E9PUX4	P47911;E9PUX4	60S ribosomal protein L6	Rpl6;Gm5428
52178.5	57912	47176.5	48410	3.1052e-15	174400000	4	4	4	A1L3P4;B0QZV3;D3Z0Q9	A1L3P4;B0QZV3;D3Z0Q9	Sodium/hydrogen exchanger	Slc9a6
52133.5	58649	NaN	45618	0	19052000	18	1	1	Q7M6Y3;Q7M6Y3-6;Q7M6Y3-4;E9QLK9;Q61548;Q61548-2;E9QQ05;Q61548-3;E9Q9A3;Q3TWS4;Q8BQA2	Q7M6Y3;Q7M6Y3-6;Q7M6Y3-4	Phosphatidylinositol-binding clathrin assembly protein	Picalm
52100	53734.5	45136	64243	5.1584e-13	143710000	4	4	4	P70362;F6SYJ2	P70362	Ubiquitin fusion degradation protein 1 homolog	Ufd1l
51623.5	84153	27563	69286.5	3.3105e-13	207890000	9	9	9	P08074;F6YNX9;Q91X52;A2AC16	P08074	Carbonyl reductase [NADPH] 2	Cbr2
51598.5	53195	57294	43733.5	3.5856e-19	85065000	7	7	6	Q80UU9	Q80UU9	Membrane-associated progesterone receptor component 2	Pgrmc2
51504.5	175980	20521	34764.5	3.0118e-58	181070000	6	6	6	Q9QXW9	Q9QXW9	Large neutral amino acids transporter small subunit 2	Slc7a8
51336	27974	52865	60445	1.3885e-15	195200000	6	6	6	Q99KG7	Q99KG7	Hermansky-Pudlak syndrome 4 protein homolog	Hps4
51191	166960	26050	41306	1.5245e-72	226820000	7	7	7	P70452;D6RJ29	P70452	Syntaxin-4	Stx4
50971	50971	61416	41324	1.2358e-21	781400000	12	12	10	Q5SSL4-2;Q5SSL4;E9PUE7;Q5SSL4-4;Q5SSL4-3;H3BKV6;H3BJY3;H3BKT3;H3BL84	Q5SSL4-2;Q5SSL4;E9PUE7;Q5SSL4-4;Q5SSL4-3	Active breakpoint cluster region-related protein	Abr
50963	53896	35922.5	51552	2.7791e-19	47968000	5	5	5	Q9CQE5	Q9CQE5	Regulator of G-protein signaling 10	Rgs10
50934	53414	66845	27371.2	3.0263e-12	118360000	5	5	5	Q8BT14-3;E9QA19;Q8BT14;Q8BT14-2	Q8BT14-3;E9QA19;Q8BT14;Q8BT14-2	CCR4-NOT transcription complex subunit 4	Cnot4
50933.5	47266	50064	60455.5	1.5994e-10	110040000	4	4	4	Q91ZJ9;Q91ZJ9-2;D3YXU8	Q91ZJ9;Q91ZJ9-2;D3YXU8	Hyaluronidase-1	Hyal1
50855	66380	23464	54641	7.0715e-125	606760000	29	29	17	P57780;E9Q2W9;D3Z0L8;D3Z761	P57780;E9Q2W9	Alpha-actinin-4	Actn4
50649	95161	31803	47947	7.5304e-60	95078000	5	5	5	P14106	P14106	Complement C1q subcomponent subunit B	C1qb
50548	70424	53592	34225	4.1461e-22	155780000	5	5	5	Q9DCI3	Q9DCI3	MLN64 N-terminal domain homolog	Stard3nl
50466	97123	30449.5	36481.5	2.0109e-111	234360000	11	11	11	O89103	O89103	Complement component C1q receptor	Cd93
50358.5	187370	36396.5	42358	7.1905e-55	210160000	4	4	4	Q9ES57	Q9ES57	Cell surface glycoprotein CD200 receptor 1	Cd200r1
50167	50167	NaN	NaN	5.3141e-05	19205000	2	2	1	O55101;B0QZP8;H3BIZ8;H3BJY1	O55101;B0QZP8;H3BIZ8;H3BJY1	Synaptogyrin-2	Syngr2
50156	58039	56630	35623	1.0799e-27	117620000	3	3	2	Q9CXE7;E9PXY3;E9Q2J2;Q3V440;D3Z615	Q9CXE7;E9PXY3	Transmembrane emp24 domain-containing protein 5	Tmed5
50155	60004	49699	45810	1.0327e-65	401910000	20	20	19	G3X9H7;Q8R1S4;Q8R1S4-2	G3X9H7;Q8R1S4;Q8R1S4-2	Metastasis suppressor protein 1	Mtss1
50139	260700	37419	28897	0	1110100000	37	21	19	Q8VCE0;Q6PIC6	Q8VCE0;Q6PIC6	Sodium/potassium-transporting ATPase subunit alpha-3	Atp1a3
50104	56066	48734	50104	2.1661e-57	589720000	28	28	2	Q8CAQ8-5;Q8CAQ8;Q8CAQ8-2;E9Q800;E9QAY6;Q8CAQ8-4	Q8CAQ8-5;Q8CAQ8;Q8CAQ8-2;E9Q800;E9QAY6	Mitochondrial inner membrane protein	Immt
49943	57734	42296	50233	6.8792e-68	302230000	11	11	11	Q9EQJ0;Q9EQJ0-2	Q9EQJ0	Two pore calcium channel protein 1	Tpcn1
49815	31480	48303	78607	7.4449e-19	125310000	7	7	6	P35294	P35294	Ras-related protein Rab-19	Rab19
49413.5	38769.5	52788	51920	3.7484e-19	139310000	6	6	5	Q99L43;Q6PBC0;A2AMQ5;F6S4G2;H3BKR7	Q99L43;Q6PBC0;A2AMQ5	Phosphatidate cytidylyltransferase 2;Phosphatidate cytidylyltransferase	Cds2
49319	72496	30453	45751	2.1791e-45	682520000	19	19	8	P27546;P27546-2;P27546-3;E9QPW8;Q78TF3	P27546;P27546-2;P27546-3;E9QPW8	Microtubule-associated protein 4;Microtubule-associated protein	Map4;Mtap4
49297	67539	5003.2	55675.5	6.1195e-15	279600000	11	11	11	Q6PB66;F6V2A3	Q6PB66	Leucine-rich PPR motif-containing protein, mitochondrial	Lrpprc
49295	43764	30348	65447.5	7.7373e-108	180470000	9	9	9	Q9WUK2;Q9WUK2-2	Q9WUK2;Q9WUK2-2	Eukaryotic translation initiation factor 4H	Eif4h
49221	67463.5	50600.5	33479	1.1431e-53	141620000	2	2	2	Q3U3W2;E9Q6H7	Q3U3W2;E9Q6H7		Tmem181a;Tmem181b-ps
49211.5	70746	46869	40458	1.0092e-07	69194000	4	4	4	P97352	P97352	Protein S100-A13	S100a13
49117	27199.5	58718	52362	4.8667e-22	415300000	13	13	12	Q9ERG0;Q9ERG0-2	Q9ERG0;Q9ERG0-2	LIM domain and actin-binding protein 1	Lima1
49112.5	51492	NaN	14724	4.9591e-17	4589100	3	3	3	Q75N73;Q75N73-2;D3Z6P5;D3YXD7;D3Z354;D3Z4Q7	Q75N73;Q75N73-2;D3Z6P5	Zinc transporter ZIP14	Slc39a14
49112	64681	43780.5	21102	2.708e-08	34923000	4	4	4	Q8BP67;E9Q132;F6RSK3	Q8BP67;E9Q132;F6RSK3	60S ribosomal protein L24	Rpl24;Gm17430
49107	42060	69907	49107	1.5018e-17	106670000	7	7	7	Q8BRV5	Q8BRV5	Uncharacterized protein KIAA1671	Kiaa1671
49103	49698	25683.5	53153	0	383750000	10	9	9	Q8K2K6;Q8K2K6-1;Q8K2K6-3;Q8K2K6-2	Q8K2K6;Q8K2K6-1;Q8K2K6-3;Q8K2K6-2	Arf-GAP domain and FG repeat-containing protein 1	Agfg1
48826	31223	72500	54654	3.7395e-59	335830000	17	17	17	D3YVN7;Q8BFR5;Q8BFR5-2	D3YVN7;Q8BFR5;Q8BFR5-2	Elongation factor Tu;Elongation factor Tu, mitochondrial	Gm9755;Tufm
48732.5	51371.5	49732	39294.5	3.224e-24	265210000	10	10	10	Q99JY0;D3YXU1	Q99JY0	Trifunctional enzyme subunit beta, mitochondrial;3-ketoacyl-CoA thiolase	Hadhb
48708	47922.5	48231	54556	3.8387e-62	605840000	14	14	12	Q9ES28;Q9ES28-7;Q9ES28-2;Q9ES28-3;Q9ES28-4;Q9ES28-8;D3Z0V2;Q9ES28-5;Q9ES28-6	Q9ES28;Q9ES28-7;Q9ES28-2;Q9ES28-3;Q9ES28-4;Q9ES28-8;D3Z0V2;Q9ES28-5;Q9ES28-6	Rho guanine nucleotide exchange factor 7	Arhgef7
48706	61065	31696	59038	5.3481e-171	803940000	46	46	41	P70335;P70335-2	P70335;P70335-2	Rho-associated protein kinase 1	Rock1
48505	43638.5	53810	44884	3.7777e-21	50801000	5	5	2	P0C0A3	P0C0A3	Charged multivesicular body protein 6	Chmp6
48450.5	146620	33300	18617	1.0831e-08	87758000	4	4	4	P62192	P62192	26S protease regulatory subunit 4	Psmc1
48440	47016	42750	68250.5	4.2478e-17	121610000	9	9	9	Q9EQC8	Q9EQC8		Prcc
48325	33779	48325	59308	6.1453e-61	426580000	19	19	19	P08226;G3UWN5;E9Q327;G3UZM8	P08226	Apolipoprotein E	Apoe
48048	8565	48048	240120	2.2806e-08	28751000	4	3	3	Q9JLT4;J3QMQ8;Q9JLT4-4;D3Z0K8;J3QMN4;Q9JLT4-2;Q9JLT4-3	Q9JLT4;J3QMQ8;Q9JLT4-4;D3Z0K8;J3QMN4;Q9JLT4-2;Q9JLT4-3	Thioredoxin reductase 2, mitochondrial	Txnrd2
47947	56293.5	48925	43860	1.0608e-13	99246000	4	4	4	Q8BXL7;E9PZK7	Q8BXL7;E9PZK7	ADP-ribosylation factor-related protein 1	Arfrp1
47831.5	90834	42456	28672.5	5.6257e-12	84601000	4	4	1	P62242	P62242	40S ribosomal protein S8	Rps8
47618	38796	77012	33737	3.8953e-106	24252000	4	4	4	Q3SXA6	Q3SXA6		Tnip3
47431.5	66992.5	54064.5	13885.5	3.2193e-08	68009000	4	4	4	Q921G7;Q6PF96	Q921G7;Q6PF96	Electron transfer flavoprotein-ubiquinone oxidoreductase, mitochondrial	Etfdh
47252	49708	50921.5	35402.5	1.2571e-09	39982000	3	3	3	Q91V17;E9PZB7;E9PWL2;G3UWY5;G3UYU9;G3UWW9;G3UWN6	Q91V17	E3 ubiquitin-protein ligase ZNRF1	Znrf1
47187	76956	48264	33397	1.2387e-182	586150000	23	23	22	E9Q8Z8;E9Q8Z6;P30999;G3X9V2;E9Q8Z5;P30999-3;P30999-2;E9Q904;E9Q901;D3Z2H2;E9Q8Z9;E9Q8Z4;E9Q903;E9Q905;E9Q907;D3Z7H6;E9Q986;E9Q906;D3Z2H7	E9Q8Z8;E9Q8Z6;P30999;G3X9V2;E9Q8Z5;P30999-3;P30999-2;E9Q904;E9Q901;D3Z2H2;E9Q8Z9;E9Q8Z4;E9Q903;E9Q905;E9Q907;D3Z7H6;E9Q986;E9Q906;D3Z2H7	Catenin delta-1	Ctnnd1
47132	71643	47523	24481.5	1.3318e-09	64825000	3	3	3	P99026	P99026	Proteasome subunit beta type-4	Psmb4
47056.5	51570	61255.5	42757	9.7887e-122	36289000	6	6	6	Q8BFY6	Q8BFY6	Peflin	Pef1
46864	46796	46932	47799.5	6.7873e-08	61913000	4	4	4	E0CZB3;E9QJZ1;Q9EPV8;E0CY38;E0CYW1;E0CY91;G3UWR6	E0CZB3;E9QJZ1;Q9EPV8;E0CY38;E0CYW1;E0CY91	Ubiquitin-like protein 5	Ubl5;Gm2001
46861	37747	46861	54256	5.8027e-69	321880000	16	16	16	Q91YT8;E0CXM3;E0CX44;E0CX77;E0CXH8;E0CX31	Q91YT8	Transmembrane protein 63A	Tmem63a
46770.5	60738	22957	23769	8.3273e-27	170610000	4	4	4	Q09143;E9Q3N1;E9Q6C4;P18581-2	Q09143;E9Q3N1	High affinity cationic amino acid transporter 1	Slc7a1
46758	49921.5	41757	54333	2.1723e-38	221220000	10	10	10	Q9D051	Q9D051	Pyruvate dehydrogenase E1 component subunit beta, mitochondrial	Pdhb
46738	59347	52757	36638	1.0969e-05	39098000	2	2	2	Q8BGA2;D3Z698	Q8BGA2;D3Z698	Lipoma HMGIC fusion partner-like 2 protein	Lhfpl2
46546	30865	47770	53000	5.2932e-20	523950000	16	16	15	B9EKS2;Q6ZPY7;Q6ZPY7-2	B9EKS2;Q6ZPY7	Lysine-specific demethylase 3B	Kdm3b
46493	37618	57468	42383	2.8227e-169	401300000	14	14	14	Q8BMQ8	Q8BMQ8	Vacuolar fusion protein MON1 homolog B	Mon1b
46453	35592	85494	62147	4.4771e-32	54495000	3	3	3	Q9D967	Q9D967	Magnesium-dependent phosphatase 1	Mdp1
46304	47516.5	34186	54242	5.6269e-08	54233000	3	3	3	O89098	O89098	Cystatin-F	Cst7
46160.5	38710	46095	48922	3.0981e-79	219570000	8	8	8	Q9JIY0;F6XQM2;F6VV25;D3YVD1	Q9JIY0;F6XQM2;F6VV25	Pleckstrin homology domain-containing family O member 1	Plekho1
46075.5	41897	52540.5	67266	1.5304e-05	13856000	2	2	2	O35326;Q9D8S5;Q640L9	O35326;Q9D8S5;Q640L9	Serine/arginine-rich splicing factor 5	Srsf5
45706	48095	41417	49729.5	2.9713e-07	53544000	3	3	1	D3YY09;Q9D6N5;F6T9K1	D3YY09;Q9D6N5;F6T9K1	Dr1-associated corepressor	Drap1
45567.5	22397	45981	52523.5	3.6734e-13	52493000	3	3	3	Q8BFQ6;D6RI31	Q8BFQ6;D6RI31	Disrupted in renal carcinoma protein 2 homolog	Dirc2
45538	18437.5	63430	42413.5	5.4354e-06	84322000	3	3	3	Q8BLR7;Q8BLR7-2;Q8BLR7-3	Q8BLR7	Rho-related GTP-binding protein Rho6	Rnd1
45462	43361.5	29599	66079	2.2376e-11	195510000	4	4	4	Q9JL62;D3Z1H9;D3Z1H8	Q9JL62;D3Z1H9;D3Z1H8	Glycolipid transfer protein	Gltp
45411	27781	40558.5	46349.5	7.3812e-07	16063000	2	2	2	Q9QUK3;D3Z332;D3Z2H1	Q9QUK3;D3Z332;D3Z2H1	Protein CLN8	Cln8
45317	42067	45317	52466	3.1789e-29	168930000	6	6	6	P23492;Q543K9;Q9D8C9	P23492;Q543K9	Purine nucleoside phosphorylase	Pnp
45311.5	52191	40261	23488	5.2797e-12	28302000	2	2	2	Q9JIP4	Q9JIP4	Pannexin-1	Panx1
45185	69098	41402	26234	6.0934e-81	224300000	13	13	12	Q9WUM4;E9PX03;E9PVJ1;E9PZJ0	Q9WUM4	Coronin-1C	Coro1c
45066.5	115600	46524.5	13679.5	3.4685e-09	40996000	4	4	4	Q8JZX4;A2AP40	Q8JZX4	Splicing factor 45	Rbm17
45062.5	43004.5	38489.5	47687	1.344e-10	618650000	5	5	5	Q6GQT9	Q6GQT9	Nodal modulator 1	Nomo1
45049.5	45939.5	54242	39245	1.84e-09	57201000	3	3	3	Q9CXX9	Q9CXX9	CUE domain-containing protein 2	Cuedc2
44953	83314	38336	21341.5	1.8975e-25	78981000	4	4	4	O55242;O55242-2	O55242;O55242-2	Sigma non-opioid intracellular receptor 1	Sigmar1
44939	32677	49152	66432	2.985e-19	142830000	8	8	8	Q9QYA2;G3UY77	Q9QYA2	Mitochondrial import receptor subunit TOM40 homolog	Tomm40
44936	109890	22104	45533	5.6061e-50	304090000	12	12	12	P13597;P13597-2	P13597;P13597-2	Intercellular adhesion molecule 1	Icam1
44809	85882.5	28140	56023.5	5.0793e-22	230010000	8	8	5	J3QNK8;Q8CBW3;B7ZCU0;Q8CBW3-3;Q8CBW3-4;B7ZCU3;B7ZCU4;Q8CBW3-2;B7ZCU5;B7ZCU2;Q8CBW3-5	J3QNK8;Q8CBW3;B7ZCU0;Q8CBW3-3;Q8CBW3-4;B7ZCU3;B7ZCU4;Q8CBW3-2;B7ZCU5;B7ZCU2;Q8CBW3-5	Abl interactor 1	Abi1
44772	96722.5	29675	27268	7.9438e-16	111700000	5	5	5	Q9DAV9	Q9DAV9	Trimeric intracellular cation channel type B	Tmem38b
44717	61367	38027	32403	3.0622e-09	63476000	6	6	6	P0CL69;Q7TMA2	P0CL69	Zinc finger protein 703	Znf703
44532	41382.5	53234.5	41620	6.2137e-25	75696000	5	5	5	Q9CQU0	Q9CQU0	Thioredoxin domain-containing protein 12	Txndc12
44471	34866	52312	38183	1.7083e-86	652250000	20	9	8	Q7TPR4;A1BN54;Q9JI91;D3YY95	Q7TPR4;A1BN54	Alpha-actinin-1	Actn1
44051	106050	31540.5	38245	1.6486e-105	58308000	8	3	3	P61750;E9Q798;F6UFB9;E9Q2C2;D3YV25	P61750;E9Q798	ADP-ribosylation factor 4	Arf4
43909.5	24645	147120	115885	1.045e-09	131280000	6	6	6	Q61510;Q5SU71;Q5SU72	Q61510;Q5SU71;Q5SU72	E3 ubiquitin/ISG15 ligase TRIM25	Trim25
43779	51189	43872	42218	3.4829e-11	63160000	4	4	4	O09047	O09047	C3a anaphylatoxin chemotactic receptor	C3ar1
43741	55234	34502	43333	1.6328e-05	76783000	2	2	2	B1AQF4;Q9D7X3;H3BKL8;H3BKD1;Q3V2Y9	B1AQF4;Q9D7X3;H3BKL8;H3BKD1;Q3V2Y9	Dual specificity protein phosphatase 3	Dusp3
43682	53647	44037	31865.5	7.0566e-49	229560000	12	11	10	P11440;D3Z2T9	P11440;D3Z2T9	Cyclin-dependent kinase 1	Cdk1
43574.5	35688	49375	33763	8.3499e-75	325630000	20	20	20	Q02819;H3BK79;D3Z7D7;D3Z1N1	Q02819;H3BK79	Nucleobindin-1	Nucb1
43476	28131	26087	60376	5.4672e-215	302750000	17	17	14	E9Q1P8	E9Q1P8		Irf2bp2
43452	46055	84390	10428.2	5.6198e-17	360990000	11	11	11	O35239	O35239	Tyrosine-protein phosphatase non-receptor type 9	Ptpn9
43364	42178	27289	69820	9.1805e-91	527130000	24	24	22	P70268-2;P70268;D6RH37	P70268-2;P70268;D6RH37	Serine/threonine-protein kinase N1	Pkn1
43308	183690	30156	37820	2.015e-38	286310000	9	9	9	Q80W45;Q3TJ55;Q00262;D3YY94	Q80W45;Q3TJ55;Q00262	Syntaxin-2	Stx2
43258.5	140480	41210	23658	4.3764e-177	409570000	15	15	7	P97484;E9Q6M9	P97484	Leukocyte immunoglobulin-like receptor subfamily B member 3	Lilrb3
43219	51529	45052	36352	2.2316e-11	214440000	8	8	8	Q7TNV0;D3YVJ6;E9Q8Y1	Q7TNV0;D3YVJ6;E9Q8Y1	Protein DEK	Dek
43156	41627	58848	42316	2.8385e-09	131310000	6	6	6	E9Q137;Q3TXY2	E9Q137;Q3TXY2		Tex264
43127	32787	68248	36367.5	5.6021e-145	171790000	14	12	12	B1AQZ0;B1AQY9;B7ZC46;Q8CHH9-2;Q8CHH9;E0CYM4	B1AQZ0;B1AQY9;B7ZC46;Q8CHH9-2;Q8CHH9	Septin-8	2008-09-01
43020	33046	38216	53071	5.5915e-173	319470000	16	16	16	Q91VI7	Q91VI7	Ribonuclease inhibitor	Rnh1
43018.5	18744	46669	40292.5	7.4404e-08	34527000	3	3	3	P99028;Q9D2Q7	P99028	Cytochrome b-c1 complex subunit 6, mitochondrial	Uqcrh
42800	46940	31839	52341	2.8412e-18	151260000	11	11	9	A2AEW1;Q64092;A2AEW0;Q64092-4;Q64092-2;Q64092-3;Q08874;Q3U2D2;E9QL92;Q08874-4;E9PZ28;Q08874-2;Q08874-7;Q08874-8;Q08874-9;Q08874-5;Q9WTW4;Q08874-3;Q08874-6;A2AEW2	A2AEW1;Q64092;A2AEW0;Q64092-4;Q64092-2;Q64092-3	Transcription factor E3	Tfe3
42746	34830	46796	55282	1.4718e-198	185500000	13	10	10	Q9DCE9	Q9DCE9		Igtp
42728	67319	19224	52465.5	1.818e-12	179640000	7	7	7	Q8BH95;F6T930	Q8BH95;F6T930	Enoyl-CoA hydratase, mitochondrial	Echs1
42665	92327	27580	41517	3.3003e-63	241690000	11	11	9	Q921M7	Q921M7	Protein FAM49B	Fam49b
42609	67645	27463	28706	3.8121e-26	112310000	12	12	12	P70372	P70372	ELAV-like protein 1	Elavl1
42530	43398	32898	42966	2.0045e-73	48770000	5	5	5	Q9D880	Q9D880	Mitochondrial import inner membrane translocase subunit TIM50	Timm50
42466	12106	75434	34745.5	2.5943e-08	44522000	4	4	4	Q9DCS9;D3YUK4	Q9DCS9;D3YUK4	NADH dehydrogenase [ubiquinone] 1 beta subcomplex subunit 10	Ndufb10
42413	29163	52837	42413	3.661e-113	367800000	19	19	19	G3X9Q3;Q3TBD2;D3Z7R7;Q3TBD2-2;Q3TBD2-3;Q3TBD2-4	G3X9Q3;Q3TBD2;D3Z7R7;Q3TBD2-2;Q3TBD2-3	Minor histocompatibility protein HA-1	Hmha1
42390	32799	56195	34439.5	1.3471e-31	149400000	6	6	6	P49586;D3Z3T5;Q811Q9;Q811Q9-2	P49586;D3Z3T5;Q811Q9;Q811Q9-2	Choline-phosphate cytidylyltransferase A;Choline-phosphate cytidylyltransferase B	Pcyt1a;Pcyt1b
42331	69067.5	30542	38482	4.6486e-10	253640000	2	2	2	Q8BLY7	Q8BLY7	Hermansky-Pudlak syndrome 6 protein homolog	Hps6
42307.5	48437	41224	23688.5	2.1995e-33	307860000	18	18	17	Q6PB93-2;Q6PB93	Q6PB93-2;Q6PB93	Polypeptide N-acetylgalactosaminyltransferase 2;Polypeptide N-acetylgalactosaminyltransferase 2 soluble form	Galnt2
42301.5	37285	42301.5	40871	1.1601e-08	55627000	3	3	3	Q9EP72	Q9EP72	UPF0480 protein C15orf24 homolog	ORF3
42287	57584	127784	38067	3.4485e-17	76200000	5	5	4	Q91W53;Q91W53-2	Q91W53	Golgin subfamily A member 7	Golga7
42270	70839.5	22823	40681	2.9918e-12	129160000	6	6	6	O09061	O09061	Proteasome subunit beta type-1	Psmb1
42230.5	45044	45907	21989	6.8069e-171	210420000	11	11	11	D3YTT7;P14206	D3YTT7;P14206	40S ribosomal protein SA	Rpsa-ps10;Rpsa
42116	42116	34977	88792	2.4694e-34	72204000	4	3	3	P60840;P60840-2;P60840-3	P60840;P60840-2	Alpha-endosulfine	Ensa
42080	33702	41209	49612	6.7178e-49	243830000	8	8	6	Q8CIF6-2;Q8CIF6;E0CXC7;F7B6N2;F6TVH9;F6SV01;F6SS13;F7DFH5	Q8CIF6-2;Q8CIF6;E0CXC7	SID1 transmembrane family member 2	Sidt2
41929.5	46311	38281	41695	6.0454e-32	271130000	15	15	15	Q8C0K8	Q8C0K8		Uvrag
41736	60299	38104	24754	6.4241e-83	360820000	13	13	1	Q8BY89-2	Q8BY89-2
41374	35287	48049	47575	3.5688e-70	105220000	6	6	6	Q62422	Q62422	Osteoclast-stimulating factor 1	Ostf1
41333	47878	43062	26863	1.2221e-20	77899000	4	4	4	P56959;Q8CFQ9;G3UXT7;Q8BQ46;F6QCI0	P56959;Q8CFQ9;G3UXT7;Q8BQ46;F6QCI0	RNA-binding protein FUS	Fus;Taf15
41317	50660.5	31037	46257	1.0678e-44	29573000	4	4	4	P97765;A2A860	P97765;A2A860	WW domain-binding protein 2	Wbp2
41257	78893	40345.5	28409	4.6969e-05	91186000	2	2	2	Q3TA56;Q62170	Q3TA56;Q62170	P-selectin glycoprotein ligand 1	Selplg
41233	59418	38868	37866.5	1.4083e-22	99126000	2	2	2	Q9D8C4	Q9D8C4	Interferon-induced 35 kDa protein homolog	Ifi35
41209	85178	36470	16017	3.5569e-26	749940000	12	12	12	Q00651;Q792F9	Q00651;Q792F9	Integrin alpha-4	Itga4
41163	53026	40413	41268	8.2389e-125	756980000	40	35	35	P70336-2;F8VPK5;P70336	P70336-2;F8VPK5;P70336	Rho-associated protein kinase 2	Rock2
41081.5	49139.5	31788	41500	1.3592e-14	56017000	5	5	2	Q9DC16;F6Z6A5	Q9DC16	Endoplasmic reticulum-Golgi intermediate compartment protein 1	Ergic1
41013	60124	41013	29900	2.5993e-102	350930000	14	14	12	O08553	O08553	Dihydropyrimidinase-related protein 2	Dpysl2
40996.5	38651.5	41250	37649	7.7563e-05	271620000	2	2	1	E9QQ38;F8WHP5;Q80YA3;Q80YA3-2	E9QQ38;F8WHP5;Q80YA3;Q80YA3-2	Phospholipase DDHD1	Ddhd1
40932.5	27806	58318.5	36963.5	2.6175e-43	242040000	10	10	10	Q9D2G2;Q9D2G2-2	Q9D2G2;Q9D2G2-2	Dihydrolipoyllysine-residue succinyltransferase component of 2-oxoglutarate dehydrogenase complex, mitochondrial	Dlst
40878	40170	68702.5	29371	1.16e-72	111140000	6	6	6	O55135;B1AZQ4;D6RJJ3;D6RG53;A6PWZ2	O55135	Eukaryotic translation initiation factor 6	Eif6
40671.5	52787	30328.5	42479	8.32e-31	194150000	10	10	10	Q64337;Q64337-2;D3YZJ1;F6VD69	Q64337;Q64337-2;D3YZJ1	Sequestosome-1	Sqstm1
40603.5	34968	49485	35921	2.1981e-28	139240000	7	7	3	P45376	P45376	Aldose reductase	Akr1b1
40316	37357	370070	17447	3.1569e-105	1612400000	26	26	26	Q3UMB9	Q3UMB9	WASH complex subunit 7	Kiaa1033
40254.5	15072	NaN	65437	1.0035e-19	37907000	4	4	4	E9PUB2;P28662;Q8C7X8	E9PUB2;P28662;Q8C7X8	Brain protein I3	Bri3
40124	77199.5	37079	26147.5	3.73e-17	130860000	7	1	0	P08508	P08508	Low affinity immunoglobulin gamma Fc region receptor III	Fcgr3
40119	35751	45831	52880	1.714e-62	925330000	34	34	34	A2AGT5;A2AGT5-3;A2AGT5-2	A2AGT5;A2AGT5-3;A2AGT5-2	Cytoskeleton-associated protein 5	Ckap5
40046	30382	44941	34277.5	1.3476e-40	168530000	7	7	7	Q8C561;Q8C561-2;Q8C561-3	Q8C561;Q8C561-2;Q8C561-3	LMBR1 domain-containing protein 2	Lmbrd2
39965.5	156212	23289.5	45467	1.8782e-05	49246000	2	2	2	Q8QZY9	Q8QZY9	Splicing factor 3B subunit 4	Sf3b4
39932	45365	33761.5	38774.5	3.6129e-07	24362000	2	2	2	Q9D050;Q791V5;A2AFW6	Q9D050;Q791V5;A2AFW6	Mitochondrial carrier homolog 2	Mtch2
39902	35488	41314	40028	4.7514e-17	142480000	6	6	6	Q91V61;Q91V61-2;Q3U4F0	Q91V61;Q91V61-2;Q3U4F0	Sideroflexin-3	Sfxn3
39880	26029	28018	74205	1.2409e-26	142390000	9	8	8	Q8BHD0;Q8BHC1	Q8BHD0	Ras-related protein Rab-39A	Rab39a
39696	32744	30133	52676	1.1884e-259	650650000	28	28	3	O54824;D6RI15;D3Z3C7	O54824	Pro-interleukin-16;Interleukin-16	Il16
39616	43508	44200	29038	9.8278e-91	163330000	8	8	8	Q9JHE3	Q9JHE3	Neutral ceramidase;Neutral ceramidase soluble form	Asah2
39608	89934.5	31601	32421	2.2153e-84	175260000	10	8	8	Q5EBP8;P49312;J3QK72;P49312-2	Q5EBP8;P49312;J3QK72;P49312-2	Heterogeneous nuclear ribonucleoprotein A1	Hnrnpa1
39597.5	66132	23361	50722	4.1044e-16	120030000	5	5	5	Q9QYS9-7;Q9QYS9;Q9QYS9-2;Q9QYS9-6;Q9QYS9-3;Q9QYS9-4;Q9QYS9-8;Q9QYS9-5	Q9QYS9-7;Q9QYS9;Q9QYS9-2;Q9QYS9-6;Q9QYS9-3;Q9QYS9-4;Q9QYS9-8;Q9QYS9-5	Protein quaking	Qki
39574	48398	38891	38393	5.2961e-107	255160000	9	9	9	Q8K1I7;F6QWW7	Q8K1I7	WAS/WASL-interacting protein family member 1	Wipf1
39518	58766	31770	35868	1.6631e-97	318620000	26	13	13	P26043;Q7TSG6	P26043;Q7TSG6	Radixin	Rdx
39305	43046	43059	35962	4.7763e-41	254310000	12	12	9	Q00612;A3KG36	Q00612;A3KG36	Glucose-6-phosphate 1-dehydrogenase X;Glucose-6-phosphate 1-dehydrogenase	G6pdx
39290	65333	36812	35938.5	1.4195e-10	42796000	5	5	5	Q9CQR4	Q9CQR4	Acyl-coenzyme A thioesterase 13	Acot13
39083	38330	47860.5	34899	2.7118e-06	18863000	2	2	2	D3YW25;O70131;D6RFN5	D3YW25;O70131;D6RFN5	Ninjurin-1	Ninj1
39048	50748	41546	33663	2.2742e-173	375810000	18	16	15	Q9WVL3;Q9WVL3-2	Q9WVL3;Q9WVL3-2	Solute carrier family 12 member 7	Slc12a7
38771	35305	49047	15422.5	5.3855e-12	46841000	7	7	7	Q9EPJ9;Q3TGS9;Q9EPJ9-2	Q9EPJ9;Q3TGS9;Q9EPJ9-2	ADP-ribosylation factor GTPase-activating protein 1	Arfgap1
38636.5	23191	43380	48337	3.1641e-122	206860000	9	9	9	Q8VBZ3	Q8VBZ3	Cleft lip and palate transmembrane protein 1 homolog	Clptm1
38597	45939	42758	29216	1.4687e-05	69515000	2	2	2	Q924Z4;D3Z0Z2;D3YTM0;D3Z4M2	Q924Z4;D3Z0Z2;D3YTM0;D3Z4M2	Ceramide synthase 2	Cers2;Lass2
38470	48576	37077	25319.5	2.3841e-13	107560000	6	6	6	Q9D172	Q9D172	ES1 protein homolog, mitochondrial	D10Jhu81e
38425	76660	34851	27043.5	7.6282e-55	258480000	15	15	9	Q7TMK9;Q7TMK9-2;G3V018;G3UZI2;G3UZ48;G3UXJ6;G3UWM1;G3XA76;G3UXU5	Q7TMK9;Q7TMK9-2;G3V018;G3UZI2;G3UZ48;G3UXJ6;G3UWM1	Heterogeneous nuclear ribonucleoprotein Q	Syncrip
38325	29809	32737	44390	1.731e-73	101140000	6	6	6	Q9ERB0	Q9ERB0	Synaptosomal-associated protein 29	Snap29
38176	58772	37619.5	27591	4.0445e-19	31259000	2	2	2	P34022;H7BX22	P34022;H7BX22	Ran-specific GTPase-activating protein	Ranbp1
38172	46169	37574.5	20921	6.5867e-05	41756000	2	2	2	P62754	P62754	40S ribosomal protein S6	Rps6
38105	38601.5	22982.5	41322	1.5679e-12	55994000	7	7	7	O08579;Q3THM8;B7FAU5	O08579;Q3THM8	Emerin	Emd
38064.5	42463	38064.5	32969	1.7827e-26	176170000	13	12	11	Q99K48;Q99K48-2	Q99K48	Non-POU domain-containing octamer-binding protein	Nono
38041	41221	30833	32718	7.7897e-24	63750000	6	6	6	Q9WTX5;E9PUV4	Q9WTX5	S-phase kinase-associated protein 1	Skp1
38035.5	490210	38035.5	34191	2.093e-06	47178000	3	3	3	Q9DBP5	Q9DBP5	UMP-CMP kinase	Cmpk1
37961.5	49065.5	31726	53725	5.9287e-26	57530000	5	5	2	Q9R1P1	Q9R1P1	Proteasome subunit beta type-3	Psmb3
37903	84992	36914	34415	1.8803e-07	43720000	4	4	4	Q9CQ54	Q9CQ54	NADH dehydrogenase [ubiquinone] 1 subunit C2	Ndufc2
37853	62973	24444	34901	6.0713e-26	36664000	5	5	4	Q9EST5-2;Q9EST5	Q9EST5-2;Q9EST5	Acidic leucine-rich nuclear phosphoprotein 32 family member B	Anp32b
37717	39061	9289.9	37717	6.0577e-129	4455200	11	3	2	Q9ERD7	Q9ERD7	Tubulin beta-3 chain	Tubb3
37651	65587	39019	21805	4.2356e-20	228640000	10	10	10	Q9Z1M0;F8WI93;Q3UN00;Q6P5P0	Q9Z1M0;F8WI93;Q3UN00	P2X purinoceptor 7;P2X purinoceptor	P2rx7
37596	54018.5	38522.5	31645	4.6032e-47	129050000	8	5	5	O08919	O08919	Numb-like protein	Numbl
37482.5	36918	761175	23592	3.0524e-14	82077000	2	2	1	Q9JJC8;Q8BMW7	Q9JJC8;Q8BMW7	Magnesium transporter NIPA2;Magnesium transporter NIPA3	Nipa2;Nipal1
37437	37437	NaN	NaN	1.7168e-13	8006800	4	4	4	Q9R0E1;F6W3Q8	Q9R0E1	Procollagen-lysine,2-oxoglutarate 5-dioxygenase 3	Plod3
37363	41455	36012	29808	5.4456e-25	142220000	10	7	7	Q9DD03;D3YUS4	Q9DD03;D3YUS4	Ras-related protein Rab-13	Rab13
37207.5	41638	29942	33840.5	6.186e-08	24132000	4	4	4	E9PW43;Q9CQS8	E9PW43;Q9CQS8	Protein transport protein Sec61 subunit beta	Gm10320;Sec61b
37139	57786.5	42826	24803	1.5964e-10	90182000	4	4	4	Q6ZWV3;P86048	Q6ZWV3;P86048	60S ribosomal protein L10;60S ribosomal protein L10-like	Rpl10;Rpl10l
36963	23036	35899	37986	6.8718e-11	113910000	6	6	6	Q8R5A6;Q8R5A6-2	Q8R5A6;Q8R5A6-2	TBC1 domain family member 22A	Tbc1d22a
36918.5	35680	29323	55591.5	1.6651e-208	93352000	5	5	5	Q8VE96;D6RHL1	Q8VE96	Transmembrane protein C2orf18 homolog
36881	20438	68113	171010	1.2815e-47	34770000	6	6	5	Q9ERE3	Q9ERE3	Serine/threonine-protein kinase Sgk3	Sgk3
36733	109720	21823	26851	1.996e-236	727770000	29	29	27	O70318	O70318	Band 4.1-like protein 2	Epb41l2
36597.5	57328	39847	27193	1.3847e-46	167270000	9	9	6	P10649;A2AE89;F6WHQ7;P19639	P10649;A2AE89;F6WHQ7	Glutathione S-transferase Mu 1	Gstm1
36505	51891	15837.5	14973	1.3178e-05	33481000	2	2	2	P13745;E9Q6L7;P10648;D3YZV3;D3Z6A6	P13745;E9Q6L7;P10648;D3YZV3;D3Z6A6	Glutathione S-transferase A1;Glutathione S-transferase;Glutathione S-transferase A2	Gsta1;Gm10639;Gsta2
36442.5	37631.5	18907	70951	2.4768e-41	133930000	10	9	9	Q91Z50;P39749	Q91Z50;P39749	Flap endonuclease 1	Fen1
36372	32105	36372	40268.5	1.5886e-23	49777000	3	3	3	Q9CQE1;B1AWZ5	Q9CQE1;B1AWZ5	Protein NipSnap homolog 3B	Nipsnap3b
36333	70309	NaN	21364.6	7.2118e-238	309500000	12	12	12	P16110;Q8C253	P16110;Q8C253	Galectin-3	Lgals3
36201	38219.5	56629	14239	4.4802e-34	46311000	9	9	9	Q9Z1Q5	Q9Z1Q5	Chloride intracellular channel protein 1	Clic1
36146	42324.5	29048	40484	3.409e-11	103070000	6	6	6	Q9CRB9;D3Z0L4;Q9D9P1;F6QFL0	Q9CRB9;D3Z0L4;Q9D9P1;F6QFL0	Coiled-coil-helix-coiled-coil-helix domain-containing protein 3, mitochondrial	Chchd3
35920	30261.5	1658500	2.47594e+06	4.2393e-07	197660000	4	4	4	Q91VX9	Q91VX9	Transmembrane protein 168	Tmem168
35814	NaN	NaN	35814	2.9347e-05	2232100	2	2	2	Q8C6U2;Q8C259	Q8C6U2;Q8C259	PQ-loop repeat-containing protein 3	Pqlc3
35797	35797	28682	50289	2.791e-78	779720000	37	37	36	Q6PNC0;F8WGX5	Q6PNC0;F8WGX5	DmX-like protein 1	Dmxl1
35763	28815	31112	41316	1.2711e-50	161560000	12	12	9	E9QPA6;P80317	E9QPA6;P80317	T-complex protein 1 subunit zeta	Cct6a
35282.5	43868	35190	30443.5	1.083e-24	240010000	7	2	2	P31001	P31001	Desmin	Des
35192	21085.5	15023	68057	3.1709e-25	524070000	12	12	10	Q99KY4-2;Q99KY4;F6SLK1;D6RHK5	Q99KY4-2;Q99KY4;F6SLK1	Cyclin-G-associated kinase	Gak
35093	38237	34323	35093	4.6981e-30	252670000	10	10	10	Q76MZ3;G3UWS4;H3BKU1;Q3TTF6;H3BLE7;Q7TNP2;H3BLQ0;H3BIV7;G3UWL2	Q76MZ3	Serine/threonine-protein phosphatase 2A 65 kDa regulatory subunit A alpha isoform	Ppp2r1a
35062	36928	30699.5	36847	4.6004e-06	26465000	3	3	3	Q9CQZ5	Q9CQZ5	NADH dehydrogenase [ubiquinone] 1 alpha subcomplex subunit 6	Ndufa6
35017.5	66082.5	42189	10700	1.0912e-15	174710000	8	8	8	Q8BL80;Q8BL80-2;D3Z1Y5;Q8BL80-3	Q8BL80;Q8BL80-2;D3Z1Y5;Q8BL80-3	Rho GTPase-activating protein 22	Arhgap22
34732	68298	30852	27775	3.0295e-18	59211000	4	4	4	Q61559	Q61559	IgG receptor FcRn large subunit p51	Fcgrt
34590	27544	28616	48003	7.2261e-58	222410000	15	15	15	Q9DBL2-2;Q9DBL2	Q9DBL2-2;Q9DBL2	Ganglioside-induced differentiation-associated protein 2	Gdap2
34508	37655	22765	39772	1.8741e-08	151250000	5	5	5	P46061	P46061	Ran GTPase-activating protein 1	Rangap1
34465.5	33926.5	41139.5	26684.5	8.1374e-08	26363000	4	4	4	Q8BM88	Q8BM88	Cathepsin O	Ctso
34458.5	55015	37475	23254	7.8419e-29	106910000	7	7	7	Q9DCM2	Q9DCM2	Glutathione S-transferase kappa 1	Gstk1
34452	21658	35802	41282	8.4284e-37	283310000	11	11	10	Q80U62;Q80U62-2;Q80U62-3;D3Z7B1;Q80U62-4	Q80U62;Q80U62-2;Q80U62-3;D3Z7B1;Q80U62-4	Run domain Beclin-1 interacting and cystein-rich containing protein	Kiaa0226;1700021K19Rik
34148.5	38458	38498.5	27226.5	3.9486e-14	121670000	7	7	7	Q922Q1;F6UB20;E0CZH6;F7DFG6	Q922Q1;F6UB20	MOSC domain-containing protein 2, mitochondrial	Marc2;Mosc2
34120	55589	31048	22990.5	1.6653e-12	118540000	8	8	8	Q8BW10;E9PW56;F6YBB8	Q8BW10;E9PW56	RNA-binding protein NOB1	Nob1
34114	48144.5	23260	32854	1.2073e-13	135430000	6	5	5	P97379;P97379-2	P97379;P97379-2	Ras GTPase-activating protein-binding protein 2	G3bp2
34114	30187.5	35689	37268	4.1638e-08	609250000	5	5	4	B1B1A8;Q6PDN3;Q6PDN3-3	B1B1A8;Q6PDN3	Myosin light chain kinase, smooth muscle;Myosin light chain kinase, smooth muscle, deglutamylated form	Mylk
33889	83398	10542.3	NaN	4.9165e-14	12622000	2	2	2	Q9DCF9;Q9DCF9-2	Q9DCF9;Q9DCF9-2	Translocon-associated protein subunit gamma	Ssr3
33869	43882	28559	31188	4.0147e-31	54557000	6	6	5	P61967;D3YXN0;D3Z0D6;D3Z268	P61967;D3YXN0;D3Z0D6;D3Z268	AP-1 complex subunit sigma-1A	Ap1s1
33866	66264	29210	13178	1.3111e-09	89642000	3	3	3	P70387;Q5SZ87;Q5SZ91	P70387;Q5SZ87	Hereditary hemochromatosis protein homolog	Hfe
33806	32967	29800.5	43999	1.2267e-11	446440000	8	8	8	Q61334	Q61334	B-cell receptor-associated protein 29	Bcap29
33796	32272.5	23477	38484.5	1.9744e-07	55026000	4	4	4	Q9JL16-2;Q9JL16	Q9JL16-2;Q9JL16	Interferon-stimulated gene 20 kDa protein	Isg20
33434	39892.5	30343	36525	1.8095e-26	11272000	4	4	4	Q9CSU0-2;F6YB25;Q9CSU0;Q9CSU0-3;F7DAY5	Q9CSU0-2;F6YB25;Q9CSU0;Q9CSU0-3	Regulation of nuclear pre-mRNA domain-containing protein 1B	Rprd1b
33385.5	137210	23720	26613	1.0902e-24	304450000	8	7	7	Q8BT60;Q8JZW4;B2RS65;Q9DC53;Q9Z140;Q3UYN2;Q1RLL3;Q9D6C8	Q8BT60	Copine-3	Cpne3
33347	29424	27284	42769.5	5.2293e-15	147250000	8	8	8	Q3U367;Q9JLJ2	Q3U367;Q9JLJ2	4-trimethylaminobutyraldehyde dehydrogenase	Aldh9a1
33260	99838	50952	14591	7.3671e-147	746420000	17	17	17	Q61072;E9Q638	Q61072;E9Q638	Disintegrin and metalloproteinase domain-containing protein 9	Adam9
33243	364475	25576.5	33078	3.5473e-09	140190000	6	6	6	P61588;E9Q8D7	P61588;E9Q8D7	Rho-related GTP-binding protein RhoE	Rnd3
33200	32392.1	33798	23839.5	1.2716e-126	204310000	4	4	4	Q9ERN0;REV__Q9ERN0	Q9ERN0	Secretory carrier-associated membrane protein 2	Scamp2
33092.5	47033.5	13354	37493	5.5512e-15	58301000	6	6	6	Q9CXW3	Q9CXW3	Calcyclin-binding protein	Cacybp
33053	38083	31992	32136	1.2472e-10	49063000	4	4	4	Q9CZ28;A2A6M1	Q9CZ28;A2A6M1	Vacuolar-sorting protein SNF8	Snf8
33000	21276	36810	50565.5	1.1679e-11	174010000	7	7	7	P70404	P70404	Isocitrate dehydrogenase [NAD] subunit gamma 1, mitochondrial	Idh3g
32873	44270	31495	33997	3.7762e-36	252160000	12	12	12	P80314	P80314	T-complex protein 1 subunit beta	Cct2
32687	19781	33273.5	33796	1.3457e-17	276690000	8	7	7	E9QAQ7;A2BH40;A2BH40-3;A2BH40-2;A2BH40-4	E9QAQ7;A2BH40;A2BH40-3;A2BH40-2;A2BH40-4	AT-rich interactive domain-containing protein 1A	Arid1a
32678	51703	21583	24405	4.0478e-31	246020000	11	11	11	Q8R1F1;A2ARS6	Q8R1F1	Niban-like protein 1	Fam129b
32621	34218	28477	37611	7.8542e-19	118870000	8	8	8	Q9CQA3	Q9CQA3	Succinate dehydrogenase [ubiquinone] iron-sulfur subunit, mitochondrial	Sdhb
32521	NaN	25515	35449	1.1605e-09	12952000	4	4	4	P06804	P06804	Tumor necrosis factor;Tumor necrosis factor, membrane form;Intracellular domain 1;Intracellular domain 2;C-domain 1;C-domain 2;Tumor necrosis factor, soluble form	Tnf
32500	NaN	32500	NaN	2.3383e-05	2741100	2	2	2	Q3URS9;Q3URS9-2	Q3URS9;Q3URS9-2	Coiled-coil domain-containing protein 51	Ccdc51
32484	NaN	NaN	32484	1.2427e-08	1038200000	3	2	2	Q8BQ47	Q8BQ47	Protein canopy homolog 4	Cnpy4
32481	43019	49881.5	28273.5	5.6078e-29	45862000	7	7	7	O89116	O89116	Vesicle transport through interaction with t-SNAREs homolog 1A	Vti1a
32335	80227	16419	32335	2.0793e-15	72342000	7	7	5	P54227;D3Z5N2;D3Z1Z8	P54227;D3Z5N2;D3Z1Z8	Stathmin	Stmn1
32303	94598	21637	28367	2.1281e-33	291890000	16	16	16	P59016	P59016	Vacuolar protein sorting-associated protein 33B	Vps33b
32265.5	30581	37054	24919	2.144e-52	270470000	17	17	15	Q9QXX4	Q9QXX4	Calcium-binding mitochondrial carrier protein Aralar2	Slc25a13
32263.5	49753.5	28716.5	25057	1.8723e-06	59061000	3	3	3	Q9ERL7;D3YY16;D3Z2F6;Q9CQI3	Q9ERL7;D3YY16;D3Z2F6	Glia maturation factor gamma	Gmfg
32202.5	22335	32858	33661	9.2576e-50	237320000	13	13	13	Q8BRF7;Q8BRF7-3;Q8BRF7-2	Q8BRF7;Q8BRF7-3;Q8BRF7-2	Sec1 family domain-containing protein 1	Scfd1
32169	37681	38529	22894	1.2282e-08	121580000	5	5	5	Q8BU14	Q8BU14	Translocation protein SEC62	Sec62
32155	9721.1	29605	55183	3.2968e-12	185210000	5	5	5	O88845;O88845-2;O88845-3	O88845;O88845-2;O88845-3	A-kinase anchor protein 10, mitochondrial	Akap10
32075	29099	43351	21609	2.4932e-79	270490000	16	16	15	P54071;D6RIL6	P54071	Isocitrate dehydrogenase [NADP], mitochondrial	Idh2
32027	79039	34226.5	16560	7.9859e-06	12286000	3	3	3	Q8VCH2;Q6SJQ7;Q6SJQ7-2;A2A6Z2;Q6SJQ7-3	Q8VCH2	CMRF35-like molecule 5	Cd300ld
31991.5	43528	30732	28819.5	2.2399e-20	81713000	10	10	3	Q9Z1N5;D6RHT5;G3UXI6	Q9Z1N5	Spliceosome RNA helicase Ddx39b	Ddx39b
31947	20624	NaN	35387	5.573e-12	3115800	3	3	3	O35153	O35153	BET1-like protein	Bet1l
31929.5	NaN	30271	1125800	1.6924e-15	346510000	5	5	4	E9Q2I3;F8WGF9;Q8BU27;Q8BU27-2;F6V5B0	E9Q2I3;F8WGF9;Q8BU27;Q8BU27-2;F6V5B0	Protein phosphatase 1M	Ppm1m
31885.5	84145.5	27696	9652.3	1.4126e-155	329670000	16	16	16	Q3U9G9	Q3U9G9	Lamin-B receptor	Lbr
31861	56929	15781.5	26204	2.7792e-40	183480000	6	6	6	Q9QYJ0	Q9QYJ0	DnaJ homolog subfamily A member 2	Dnaja2
31809	30377	44670	29615.5	2.9358e-94	201450000	16	16	0	P21107-2;D3Z2H9	P21107-2;D3Z2H9		Tpm3-rs7
31727	40980	41846	22781	2.6452e-09	84878000	6	6	6	Q8K1E0;Q8K1E0-2;H3BJ02;I1E4X1;H3BJE3;H3BKJ7;H3BKP0;H3BKP3;H3BJ89	Q8K1E0;Q8K1E0-2;H3BJ02;I1E4X1;H3BJE3;H3BKJ7	Syntaxin-5	Stx5;Stx5a
31648.5	40508	29200.5	32303	1.2755e-120	567980000	28	28	28	Q6PB44;Q6PB44-2	Q6PB44;Q6PB44-2	Tyrosine-protein phosphatase non-receptor type 23	Ptpn23
31554	39218.5	23342	35071	1.0363e-14	208130000	10	10	9	Q921W7;Q3ULB1;P47226;P47226-2;D6RH72;B1AXB9	Q921W7;Q3ULB1;P47226;P47226-2	Testin	Tes
31477	78728.5	19685.5	47141	2.2236e-21	216030000	14	14	11	Q9QZS3;Q9QZS3-3;Q9QZS3-2;Q9QZS3-4;Q05BE7;D3Z1E8;D3Z549;D3Z7I6;F8WJ71;D3Z7J1	Q9QZS3;Q9QZS3-3;Q9QZS3-2;Q9QZS3-4;Q05BE7	Protein numb homolog	Numb
31324.5	46486.5	23006	31341	5.2737e-92	106090000	7	7	7	Q8VE99	Q8VE99	Coiled-coil domain-containing protein 115	Ccdc115
31242	60460	53869	22815	0	309340000	34	1	1	G5E8J9;Q8CFE4-2;Q80UY7	G5E8J9;Q8CFE4-2		Scyl2
31135	28714	23948.5	36542	3.6636e-13	49908000	6	6	6	Q99JR1	Q99JR1	Sideroflexin-1	Sfxn1
31081	29948.5	32778.5	29146	7.904e-26	192440000	13	13	13	O35857;F7C189	O35857	Mitochondrial import inner membrane translocase subunit TIM44	Timm44
31052	34906	20844.5	40137	6.4844e-28	182710000	13	12	12	Q99K28-2;Q99K28	Q99K28-2;Q99K28	ADP-ribosylation factor GTPase-activating protein 2	Arfgap2
31038	44236	24204	34774	6.2609e-14	55629000	5	5	5	Q9JL25;Q9JL25-2	Q9JL25;Q9JL25-2	Regulator of G-protein signaling 1	Rgs1
30999	58158	42538	10480	2.8835e-35	766570000	14	14	14	Q4PZA2;Q4PZA2-4;Q4PZA2-2;Q4PZA2-3;B1AXF8	Q4PZA2;Q4PZA2-4;Q4PZA2-2;Q4PZA2-3	Endothelin-converting enzyme 1	Ece1
30854.5	23636	8538.55	32548	1.1579e-16	126480000	10	10	10	A2AWT7;P25976;A2AWT5;P25976-2;A2AWT6;E9Q4A8;G3UZW9	A2AWT7;P25976;A2AWT5;P25976-2;A2AWT6	Nucleolar transcription factor 1	Ubtf
30761.5	30761.5	NaN	NaN	0	2366700	17	3	2	E9Q9E8;Q18PI6-2	E9Q9E8		Cd84
30732	32465	34129	25443	5.0698e-15	26771000	5	5	5	Q05117	Q05117	Tartrate-resistant acid phosphatase type 5	Acp5
30714	43763	25445.5	31988	2.4138e-09	81257000	5	5	4	Q60737;A2ANR6;Q6NSS6	Q60737	Casein kinase II subunit alpha	Csnk2a1
30667	33590	28710	41676	9.7969e-06	13454000	2	2	2	Q9CQX4	Q9CQX4	PCNA-associated factor	Paf
30530.5	49400	28611	21957.5	3.7111e-07	52706000	3	3	3	P20934	P20934	Protein EVI2A	Evi2a
30496	36054	41855	21171	7.6179e-16	103620000	3	3	3	P11680	P11680	Properdin	Cfp
30451	27680	38685	22478	1.3605e-12	154630000	7	7	7	Q9QYE6	Q9QYE6	Golgin subfamily A member 5	Golga5
30448	42224	18856	30926.5	8.5538e-07	13445000	2	2	2	P35290	P35290	Ras-related protein Rab-24	Rab24
30335	34151.5	NaN	4673.3	2.419e-16	8989000	4	4	4	Q8BUB4	Q8BUB4	WD repeat and FYVE domain-containing protein 2	Wdfy2
30328	56044.5	24168	30328	9.6892e-14	90622000	5	5	4	Q61166	Q61166	Microtubule-associated protein RP/EB family member 1	Mapre1
30133	46536	24455	30133	2.7023e-16	8081900	7	1	1	P15532	P15532	Nucleoside diphosphate kinase A	Nme1
30112	44275	32352	26983	2.0657e-20	53927000	3	3	3	Q9QZE7	Q9QZE7	Translin-associated protein X	Tsnax
30107	30107	NaN	NaN	6.7497e-08	5154700	4	4	2	O88952	O88952	Protein lin-7 homolog C	Lin7c
29986	22479.5	27600	37412	3.5508e-09	57600000	5	5	4	O35963	O35963	Ras-related protein Rab-33B	Rab33b
29955	52387	25423	29265.5	1.6546e-108	157830000	9	9	9	D3YW48;O88456;Q9D7J7	D3YW48;O88456	Calpain small subunit 1	Capns1
29940	46497	32212	23564	3.0355e-19	128290000	9	9	9	O35685	O35685	Nuclear migration protein nudC	Nudc
29803	29218	36781	20767	8.0722e-14	91398000	5	5	5	O35955	O35955	Proteasome subunit beta type-10	Psmb10
29798	49597	29806	15916	2.8157e-214	602740000	13	4	4	Q0VF55;A2ALL9;Q8C048	Q0VF55;A2ALL9;Q8C048		Atp2b3
29709	23724	24400	31888	3.1762e-26	52785000	6	6	6	Q9ERI2;Q99P58	Q9ERI2	Ras-related protein Rab-27A	Rab27a
29550.5	31079	14619	55337	3.4471e-09	274580000	6	6	6	P97369;A8XU21	P97369;A8XU21	Neutrophil cytosol factor 4	Ncf4
29545.5	27714	21441	30100	6.6267e-25	62308000	9	9	9	Q64012;A2AU62;Q64012-2;A2AU61;A2AU60	Q64012;A2AU62;Q64012-2;A2AU61;A2AU60	RNA-binding protein Raly	Raly;C130057N11Rik
29540	31662	20782	36871	6.4086e-94	451720000	14	14	1	Q3UDC3;O88746-2	Q3UDC3		Tom1
29527	28344	27554	32665	1.0927e-63	379820000	26	26	26	Q920I9;Q920I9-2	Q920I9;Q920I9-2	WD repeat-containing protein 7	Wdr7
29514	66544	24470	29660	2.933e-17	91820000	5	5	4	Q60668;G3X9W0;Q60668-2;Q60668-3;G5E8G0;Q60668-4;F6ZV59;E9Q5B6;F6SHF3	Q60668;G3X9W0;Q60668-2;Q60668-3;G5E8G0;Q60668-4;F6ZV59;E9Q5B6	Heterogeneous nuclear ribonucleoprotein D0	Hnrnpd
29510.5	23587	35131	27328	8.1663e-37	129180000	13	13	10	P11247;F7DC05	P11247	Myeloperoxidase;Myeloperoxidase light chain;Myeloperoxidase heavy chain	Mpo
29506	46121.5	35300.5	27043	7.4779e-05	110590000	2	2	2	Q99MV1	Q99MV1	Tudor domain-containing protein 1	Tdrd1
29402	19240	30354.5	35798	4.2054e-08	12338000	4	4	4	Q8R2U0;Q8R2U0-2	Q8R2U0;Q8R2U0-2	Nucleoporin SEH1	Seh1l
29381	NaN	15397	43365	1.1019e-27	68210000	2	2	2	Q9WVK0	Q9WVK0	Type-1 angiotensin II receptor-associated protein	Agtrap
29351	33715	19330	23368.5	2.4776e-22	110200000	5	5	4	E9QP62;Q99JW4;Q9D7B2	E9QP62;Q99JW4;Q9D7B2	LIM and senescent cell antigen-like-containing domain protein 1	Lims1
29303.5	94146	25850	14851	2.56e-95	159150000	10	10	10	Q9D771	Q9D771	Transmembrane protein 206	Tmem206
29285.5	31191	51910.5	21117	3.1264e-149	91635000	7	7	7	Q99LB2	Q99LB2	Dehydrogenase/reductase SDR family member 4	Dhrs4
29217	45028	29481	21483.5	9.5517e-22	238520000	10	10	10	Q8C166;B7ZCP4;F6R587;A3KGK7;E9Q806;B7ZCP5;B7ZCP6;B7ZCP7	Q8C166;B7ZCP4;F6R587	Copine-1	Cpne1
29175	45922.5	21044.5	33717	2.7202e-11	74404000	5	5	5	Q8QZY6	Q8QZY6	Tetraspanin-14	Tspan14
29148	45405.5	NaN	28037	2.0972e-20	16201000	6	6	6	Q8CE50	Q8CE50	Sorting nexin-30	Snx30
28817.5	62758	33707.5	4855.8	4.7521e-11	100240000	7	7	7	Q4QRL3;Q4QRL3-2	Q4QRL3;Q4QRL3-2	Coiled-coil domain-containing protein 88B	Ccdc88b
28724	43980	24925	32164	4.2765e-68	118770000	7	7	7	Q60780;Q3U432;B1ATI9;Q60780-2	Q60780;Q3U432;B1ATI9;Q60780-2	Growth arrest-specific protein 7	Gas7
28693.5	33667.5	47031	20992	2.3621e-07	44706000	2	2	2	F8WH95;Q61168;F6WX18	F8WH95;Q61168;F6WX18	Lysosomal-associated transmembrane protein 5	Laptm5
28613.5	27783	28375	30512	2.8835e-19	108100000	6	6	6	Q9D7N9	Q9D7N9	Adipocyte plasma membrane-associated protein	Apmap
28605	22529	30951	26207	5.4013e-07	8832100	3	3	3	P62075	P62075	Mitochondrial import inner membrane translocase subunit Tim13	Timm13
28521.5	51689	17821	24734	1.3619e-16	78327000	6	6	6	Q6PFB2;Q8VE37	Q6PFB2;Q8VE37	Regulator of chromosome condensation	Rcc1
28438	31396	27291.5	27966.5	5.8888e-12	110090000	5	5	5	G5E8V9;E9Q3G5;A2RSX9;E9QAY5	G5E8V9;E9Q3G5;A2RSX9;E9QAY5		Arfip1
28426	31248.5	25606	32195	1.2048e-26	188310000	15	15	15	Q8BT07;Q8BT07-2	Q8BT07;Q8BT07-2	Centrosomal protein of 55 kDa	Cep55
28253.5	NaN	NaN	28253.5	8.725e-46	41120000	3	3	3	Q3TBV4	Q3TBV4		Kcnk6
28180	20942	43379.5	14366	1.6379e-07	33810000	3	3	3	P62960;A2BGG7;Q9JKB3;Q9Z2C8;B2RUF0;Q9JKB3-2;Q9Z2C8-2	P62960;A2BGG7	Nuclease-sensitive element-binding protein 1	Ybx1
28118	75862	27544	16747.5	9.2485e-09	115480000	4	4	4	O88630	O88630	Golgi SNAP receptor complex member 1	Gosr1
28028.5	34173	35645	27238	1.5432e-108	135950000	11	11	11	Q99M54;D3Z3H6;D3YZ81;D3YXE3;Q99M54-2	Q99M54;D3Z3H6;D3YZ81	Cell division cycle-associated protein 3	Cdca3
27917	23336	32498	NaN	1.3461e-11	9454200	5	5	5	Q62191;Q3U7K7	Q62191;Q3U7K7	E3 ubiquitin-protein ligase TRIM21	Trim21
27881	58541	16144	20478	1.6189e-151	615860000	32	32	30	Q9Z0R6;E9QNG1;Q9Z0R6-2;D3Z6P4	Q9Z0R6;E9QNG1;Q9Z0R6-2	Intersectin-2	Itsn2
27839.5	7090	6497.55	76180	5.6137e-09	397990000	5	5	3	E9Q0S6	E9Q0S6		Tns1
27760	53614	16584	22114	6.7415e-90	209660000	8	7	6	P39688-2;P39688;D3YZ57;D3YZA2;D3YVZ0	P39688-2;P39688;D3YZ57	Tyrosine-protein kinase Fyn	Fyn
27704	77673	18527	27586	8.2756e-18	263470000	12	5	5	Q8VEJ9	Q8VEJ9	Vacuolar protein sorting-associated protein 4A	Vps4a
27596	31748	23342	27596	2.4728e-35	553320000	8	8	8	P70670;Q60817	P70670;Q60817	Nascent polypeptide-associated complex subunit alpha, muscle-specific form;Nascent polypeptide-associated complex subunit alpha	Naca
27580	22060	70708	23945	5.1097e-08	46143000	4	4	4	Q9D0L7;D3Z5T2;Q9D0L7-2	Q9D0L7;D3Z5T2;Q9D0L7-2	Armadillo repeat-containing protein 10	Armc10
27578	35237.5	17451	21409.5	1.204e-08	40398000	5	5	5	Q9D1M0	Q9D1M0	Protein SEC13 homolog	Sec13
27567.5	32543	30742	12859	2.6376e-44	190790000	9	9	9	P12023;P12023-3;P12023-2	P12023;P12023-3;P12023-2	Amyloid beta A4 protein;N-APP;Soluble APP-alpha;Soluble APP-beta;C99;Beta-amyloid protein 42;Beta-amyloid protein 40;C83;P3(42);P3(40);C80;Gamma-secretase C-terminal fragment 59;Gamma-secretase C-terminal fragment 57;Gamma-secretase C-terminal fragment 50;C31	App
27527	17586.5	41491.5	22135	1.6561e-17	362950000	8	8	7	Q9DBR7;Q9DBR7-2	Q9DBR7;Q9DBR7-2	Protein phosphatase 1 regulatory subunit 12A	Ppp1r12a
27359	30389	28394	24591	4.8157e-07	26608000	4	4	4	Q8K183;D3Z7R1	Q8K183;D3Z7R1	Pyridoxal kinase	Pdxk
27317	23745	36458	30071.5	8.4503e-08	83521000	4	4	4	Q9JIZ9;Q5F284	Q9JIZ9;Q5F284	Phospholipid scramblase 3	Plscr3
27245	19577	31737	25309	1.3935e-14	60016000	6	6	6	Q9QZD8	Q9QZD8	Mitochondrial dicarboxylate carrier	Slc25a10
27236.5	67752	23317	12070	2.5994e-15	140370000	6	3	3	P08101;E9Q415;P08101-3;P08101-2	P08101;E9Q415;P08101-3;P08101-2	Low affinity immunoglobulin gamma Fc region receptor II	Fcgr2;Fcgr2b
27213	30791	27213	25310.5	8.6306e-08	31841000	4	4	4	E9PXP2;Q9D110;D3YTV6;B2KF83;D3Z0T4	E9PXP2;Q9D110	5-formyltetrahydrofolate cyclo-ligase	Gm2382;Mthfs
27208	29937	24112	25563	1.5424e-11	101210000	5	5	4	Q9DBC7;A2AI69	Q9DBC7;A2AI69	cAMP-dependent protein kinase type I-alpha regulatory subunit	Prkar1a
27195.5	42121	13561	21868	7.3168e-17	8535300	2	2	2	E0CXN1;F8WJA1;P97808;F6TWM7	E0CXN1;F8WJA1;P97808;F6TWM7	FXYD domain-containing ion transport regulator 5	Fxyd5
27190	448120	8562.7	352850	3.1525e-10	256650000	5	5	5	P54751	P54751	CMP-N-acetylneuraminate-beta-galactosamide-alpha-2,3-sialyltransferase 1	St3gal1
26842	28202	36407	18676	1.9153e-07	65820000	4	4	4	Q8K4Z3	Q8K4Z3	NAD(P)H-hydrate epimerase	Apoa1bp
26824	57504	33633	9143.75	3.9786e-11	194030000	3	3	3	Q8K078;Q8K078-2	Q8K078;Q8K078-2	Solute carrier organic anion transporter family member 4A1	Slco4a1
26629	44922	19439	20269	7.0469e-27	168450000	14	14	14	Q9CZN7;P50431;G3UYY1;G3UZ26	Q9CZN7	Serine hydroxymethyltransferase	Shmt2
26561	138880	16115	19644.5	1.846e-35	164810000	11	11	11	Q6ZWX6	Q6ZWX6	Eukaryotic translation initiation factor 2 subunit 1	Eif2s1
26488	27886.5	30222	23843	1.2221e-76	105700000	8	8	8	P81117	P81117	Nucleobindin-2	Nucb2
26169	79934	58496	16404	1.6563e-56	26101000	7	7	5	P14483;P06344;P06345;P06346;P01921;P06342	P14483	H-2 class II histocompatibility antigen, A beta chain	H2-Ab1
26063	34646	25548	25970.5	1.3867e-121	125040000	9	9	9	Q91VA7	Q91VA7		Idh3b
25996	28922.5	12470.5	32532	4.2454e-35	55158000	7	7	7	Q9D1J1;D6RFU1;F6RCM5	Q9D1J1;D6RFU1	Adaptin ear-binding coat-associated protein 2	Necap2
25772	21335.5	103200	22612	1.3114e-18	259960000	7	7	7	O89109	O89109	Intermediate conductance calcium-activated potassium channel protein 4	Kcnn4
25612	25612	NaN	NaN	1.1545e-06	9245400	3	3	2	F6XX07;Q8VHM7;Q61190;F7BJH9;H3BJ04	F6XX07;Q8VHM7;Q61190	Interleukin-10 receptor subunit beta	Ifnar2;Il10rb
25587	27350	39694	17849.5	3.2771e-13	86970000	5	5	5	Q9QUM9;E0CXB1;E0CYT2	Q9QUM9;E0CXB1	Proteasome subunit alpha type-6	Psma6
25537	23344	27897	24067	1.6239e-193	678780000	55	55	44	Q99PL5;A2AVJ7;Q99PL5-2;Q99PL5-3;Q99PL5-4;Q99PL5-7;Q99PL5-6;Q99PL5-8;Q99PL5-9;Q99PL5-11;Q99PL5-12	Q99PL5;A2AVJ7	Ribosome-binding protein 1	Rrbp1
25505	22756.5	19968	42729.5	4.618e-39	66838000	6	6	6	P04441;P04441-2	P04441;P04441-2	H-2 class II histocompatibility antigen gamma chain	Cd74
25362	33140	23160	21082.5	1.8976e-19	87995000	4	3	3	Q3UYC0;Q3UYC0-2;E0CYP3	Q3UYC0;Q3UYC0-2	Protein phosphatase 1H	Ppm1h
25233	16960	23542	40549.5	1.3169e-19	137070000	11	11	11	Q3UIR3;Q3UIR3-2	Q3UIR3;Q3UIR3-2	E3 ubiquitin-protein ligase DTX3L	Dtx3l
25229	64241	20788	22482	5.4652e-62	98593000	6	5	4	P21279;P21278	P21279;P21278	Guanine nucleotide-binding protein G(q) subunit alpha;Guanine nucleotide-binding protein subunit alpha-11	Gnaq;Gna11
25029	28539	45905	14542	5.643e-18	177940000	10	10	9	Q8BH04	Q8BH04	Phosphoenolpyruvate carboxykinase [GTP], mitochondrial	Pck2
25012	26075	23103	31407	1.2504e-15	85388000	5	5	5	O70469	O70469	Docking protein 2	Dok2
24946	19379	31293	24185	1.0033e-10	75371000	5	5	5	E0CXZ9;P62482;Q3UPV6;Q3U0B0;P63143;Q9D5E9;Q8CD65;Q3U6C5;F6U2R9;E0CXI4	E0CXZ9;P62482;Q3UPV6;Q3U0B0	Voltage-gated potassium channel subunit beta-2	Kcnab2
24945	68179	20370	10534	3.9971e-10	43637000	6	6	6	Q9CR39;F7AZP7;F6RIG8	Q9CR39;F7AZP7;F6RIG8	WD repeat domain phosphoinositide-interacting protein 3	Wdr45l
24600.5	23751	20460.5	28012.5	6.8533e-22	133180000	10	10	10	Q9R112;F6ZKZ3;H3BLH2	Q9R112;F6ZKZ3	Sulfide:quinone oxidoreductase, mitochondrial	Sqrdl
24579	26147.5	27056	20342.5	3.2122e-59	196100000	13	13	10	Q9D662;A2ANA0;A2AN99;A2AN98;A2AN97	Q9D662	Protein transport protein Sec23B	Sec23b
24554	24294	NaN	24554	1.1211e-18	7978400	3	3	3	Q99KU0;Q5SXR2	Q99KU0;Q5SXR2	Vacuole membrane protein 1	Vmp1
24547	41075.5	21855.5	20418	1.1984e-44	192310000	9	9	9	Q8BKE6;F2Z3Y7	Q8BKE6	Cytochrome P450 20A1	Cyp20a1
24528	54529	49715	4048.3	2.6206e-22	148230000	13	13	12	O35286;G3X8X0;Q05BH3	O35286	Putative pre-mRNA-splicing factor ATP-dependent RNA helicase DHX15	Dhx15
24509	15125.5	35606	24517.5	2.894e-86	354930000	20	20	20	Q9Z280;Q6NVF2;Q9Z280-2;F6WKY8;D6RH77;F6QJR6;D3Z2V2	Q9Z280;Q6NVF2;Q9Z280-2;F6WKY8	Phospholipase D1	Pld1
24383	20504	26632	30275	5.4394e-73	141010000	10	7	7	Q8BFZ9;E9PUH5	Q8BFZ9	Erlin-2	Erlin2
24325	NaN	6892	25616	3.8515e-06	12376000	3	3	3	Q8CBB9	Q8CBB9	Radical S-adenosyl methionine domain-containing protein 2	Rsad2
24272	54663	24752	15769	3.6356e-21	182930000	9	9	6	B1ATV0;Q9WVD4	B1ATV0;Q9WVD4	H(+)/Cl(-) exchange transporter 5	Clcn5
24149.5	19776	35949	18382	5.5928e-26	177100000	11	11	10	P48410;A2ALN0	P48410;A2ALN0	ATP-binding cassette sub-family D member 1	Abcd1
24001	77641	17593	11152	2.006e-93	160980000	11	11	11	Q64735;Q64735-2	Q64735;Q64735-2	Complement component receptor 1-like protein	Cr1l
23978.5	25096.5	25046.5	23023.5	2.4107e-21	67440000	5	5	5	Q62189;D3Z0S6;F8VQ88;D6RI83	Q62189;D3Z0S6;F8VQ88	U1 small nuclear ribonucleoprotein A	Snrpa;Gm5145
23954	30520	18515	22814	3.413e-34	125880000	12	12	12	Q9JLV1	Q9JLV1	BAG family molecular chaperone regulator 3	Bag3
23880	28743	35094	22689	1.1007e-16	18415000	3	3	3	Q9QXT0	Q9QXT0	Protein canopy homolog 2	Cnpy2
23862	26159.5	14539	22149	8.9941e-30	236550000	13	12	12	B1AVH5;Q8C0P5	B1AVH5;Q8C0P5	Coronin-2A	Coro2a
23836.5	38290	4288.3	32982.5	1.3677e-09	46631000	5	5	5	P97287;D2K6L9	P97287;D2K6L9	Induced myeloid leukemia cell differentiation protein Mcl-1 homolog	Mcl1
23799.5	NaN	33019	14580	4.7275e-05	1448200	2	2	2	Q9CRD0;Q9CRD0-2;Q9CRD0-3	Q9CRD0;Q9CRD0-2;Q9CRD0-3	OCIA domain-containing protein 1	Ociad1
23775	28080	18050	23775	3.4341e-173	7279200	3	3	3	Q80VP8	Q80VP8	Transmembrane protein 106C	Tmem106c
23714	23595.5	NaN	23714	8.3916e-17	19636000	2	2	2	Q76N33;Q76N33-2	Q76N33;Q76N33-2	AMSH-like protease	Stambpl1
23648	71720	8359.05	23672.5	4.5633e-25	2155300000	14	13	13	E9Q414;E9Q1Y3;F7A3M3;E9Q4G4	E9Q414;E9Q1Y3		Apob
23622	23794	27656	18968	2.2218e-28	138920000	9	9	6	E9Q1T1;E9Q1V9;Q6PHZ2-5;Q6PHZ2;Q6PHZ2-4;E9Q1W0;E9PXV3;Q6PHZ2-2;Q8CCM0;F7A856;F6RWZ9;Q5SVJ0;Q5SVI1;Q68EG2;P28652;Q5SVI2;Q5SVI0;Q5SVI3;Q5SVJ1;F8WIS9;Q5SVI9;P11798;D6RDQ8;E9QAJ4;F6ZIE1;F6WHR9;E9PYZ8	E9Q1T1;E9Q1V9;Q6PHZ2-5;Q6PHZ2;Q6PHZ2-4;E9Q1W0;E9PXV3;Q6PHZ2-2;Q8CCM0	Calcium/calmodulin-dependent protein kinase type II subunit delta	Camk2d
23581.5	49155.5	13680	11608	5.2829e-14	141990000	6	6	6	Q8K595;Q8K595-2;F7B2J7	Q8K595;Q8K595-2	Mucolipin-2	Mcoln2
23561	37413	23268	18751	1.0648e-130	110430000	6	3	3	F6VW30;F6YY69;P68254;P68254-2	F6VW30;F6YY69;P68254;P68254-2	14-3-3 protein theta	Ywhaq
23494.5	32436	27548	20633	5.3e-28	86949000	5	5	5	Q3UDP0;B2RQV3;Q3UDP0-2;E9QK95	Q3UDP0	WD repeat-containing protein 41	Wdr41
23418.5	59139	18496.5	15980	1.1515e-23	140620000	6	6	3	P10404	P10404	MLV-related proviral Env polyprotein;Surface protein;Transmembrane protein
23360	30407	26978	19250	1.7508e-30	236690000	15	15	15	B2RY56-2;B2RY56;B2RY56-3	B2RY56-2;B2RY56;B2RY56-3	RNA-binding protein 25	Rbm25
23336	33076	22121	19268.5	2.1286e-23	90947000	8	8	8	Q9QWK4	Q9QWK4	CD5 antigen-like	Cd5l
23323.5	30450	NaN	17754	8.8798e-272	28959000	15	4	4	Q7TMM9;Q9CWF2	Q7TMM9;Q9CWF2	Tubulin beta-2A chain;Tubulin beta-2B chain	Tubb2a;Tubb2b
23290	73668	19214	10508	5.4774e-241	569930000	29	29	28	O35379;E9Q1I5;D3YZY1;D3YYJ6;D3Z407	O35379	Multidrug resistance-associated protein 1	Abcc1
23271	21675	21626	28525.5	1.585e-14	749420000	11	11	11	E9Q447;A3KGU7;P16546;A3KGU5;P16546-2;A3KGU9	E9Q447;A3KGU7;P16546;A3KGU5;P16546-2	Spectrin alpha chain, brain	Spna2;Sptan1
23264	35929	15427	22650	4.2829e-51	293420000	23	23	21	A2AAY5	A2AAY5	SH3 and PX domain-containing protein 2B	Sh3pxd2b
23262.5	35191.5	21915	13251.5	3.0997e-07	83771000	3	3	2	Q8BYK6-3;Q8BYK6;Q8BYK6-2	Q8BYK6-3;Q8BYK6;Q8BYK6-2	YTH domain family protein 3	Ythdf3
23242	13050	40909.5	27312	4.1943e-09	22163000	5	5	5	Q9R0A0;D6RH82	Q9R0A0	Peroxisomal membrane protein PEX14	Pex14
23062	28721	9982.3	19092	7.9584e-05	25605000	2	2	2	Q8BHG9	Q8BHG9	CGG triplet repeat-binding protein 1	Cggbp1
23060.5	30079.5	70219.5	12387	7.7053e-06	19990000	3	3	3	Q8BHK6;Q8BHK6-2;Q8BHK6-3;Q8BHK6-4	Q8BHK6;Q8BHK6-2;Q8BHK6-3;Q8BHK6-4	SLAM family member 7	Slamf7
23038.5	37846	20047	19079	1.0478e-16	140970000	10	10	10	Q8BMA6;A2AAN2	Q8BMA6;A2AAN2	Signal recognition particle 68 kDa protein	Srp68
22984	NaN	19690	22984	1.8126e-08	12691000	4	4	4	Q9EP89	Q9EP89	Serine beta-lactamase-like protein LACTB, mitochondrial	Lactb
22977	21932	18976	27661	1.5235e-06	15580000	3	3	3	P61082;F6YXS3;F7CDT0;F6WMC0	P61082;F6YXS3;F7CDT0	NEDD8-conjugating enzyme Ubc12	Ube2m
22909	12460	69490	21078	2.8334e-10	57340000	3	3	3	P35288;Q9D4I9	P35288;Q9D4I9	Ras-related protein Rab-23	Rab23
22822	NaN	22822	NaN	0	9530900	17	3	3	Q9D6F9	Q9D6F9	Tubulin beta-4A chain	Tubb4a
22807	22807	31851.6	22942.5	8.5888e-10	57856000	5	5	5	Q7TSI1	Q7TSI1	Pleckstrin homology domain-containing family M member 1	Plekhm1
22705	34310	13582.5	22884	1.6452e-42	109110000	9	9	9	Q8K385	Q8K385	Ferric-chelate reductase 1	FRRS1
22697	30351	15974	28032.5	2.562e-08	51116000	4	4	4	Q3U5V8;Q9D3G5	Q3U5V8;Q9D3G5	Syntaxin-11	Stx11
22693.5	NaN	22693.5	40103	2.7379e-19	3867800	3	3	2	P09450;P15066	P09450	Transcription factor jun-B	Junb
22647	25852.5	26467	18416	5.6828e-20	150440000	8	8	8	P80316;E0CZA1	P80316;E0CZA1	T-complex protein 1 subunit epsilon	Cct5
22635.5	15405	23347	26772.5	2.6125e-75	129640000	11	11	11	Q9CZ13	Q9CZ13	Cytochrome b-c1 complex subunit 1, mitochondrial	Uqcrc1
22552	19856	35081	16971	1.6455e-10	80153000	6	6	6	Q923B1;D3YXA2;F6UCV1	Q923B1;D3YXA2	Lariat debranching enzyme	Dbr1
22548.5	18109.5	24106.5	33231	1.0306e-16	372870000	12	12	1	Q61316	Q61316	Heat shock 70 kDa protein 4	Hspa4
22530	60347	14564	18956	4.7844e-51	155550000	16	15	0	P63094;Q6R0H7;A2A610	P63094;Q6R0H7	Guanine nucleotide-binding protein G(s) subunit alpha isoforms short;Guanine nucleotide-binding protein G(s) subunit alpha isoforms XLas	Gnas
22455	12193.7	20809	45763.5	8.4332e-53	135920000	8	8	8	Q04519	Q04519	Sphingomyelin phosphodiesterase	Smpd1
22395.5	24695.1	22395.5	NaN	0.00011589	8105300	2	2	1	P26955	P26955	Cytokine receptor common subunit beta	Csf2rb
22339	20454	19593	24673	1.2064e-24	237740000	13	13	10	Q8JZR0;F6WNZ2	Q8JZR0	Long-chain-fatty-acid--CoA ligase 5	Acsl5
22298	33371	NaN	19232	6.2757e-06	3671400	2	2	2	D3Z5N9;P62317	D3Z5N9;P62317	Small nuclear ribonucleoprotein Sm D2	Gm5449;Snrpd2
22267	30117	21106	18388	4.363e-62	252240000	24	24	18	Q8K400;D3Z079;D3Z2Q2;Q8K400-2	Q8K400;D3Z079;D3Z2Q2	Syntaxin-binding protein 5	Stxbp5
22256	29255.5	22771	20265	1.281e-12	54296000	5	5	5	Q99NF3;H9KUZ8	Q99NF3;H9KUZ8	Centrosomal protein of 41 kDa	Cep41;Tsga14
22221	27741	19385	22393	1.3096e-202	664770000	62	62	62	Q91VW5	Q91VW5	Golgin subfamily A member 4	Golga4
22154	26424.5	40377	19457	0	13356000	11	1	0	Q61781	Q61781	Keratin, type I cytoskeletal 14	Krt14
22137	31271.5	13491	21755	2.5472e-43	15154000	3	3	3	Q9D104;G5E8T3;Q9D7A6;D6RHP8	Q9D104;G5E8T3		Srp19
22129	19187	30134	20486	2.7367e-15	122600000	7	7	7	Q9JLQ0	Q9JLQ0	CD2-associated protein	Cd2ap
22092	28286	17443.5	16308	1.8928e-15	80706000	5	5	5	E9PWB2;E9Q3W1;Q8BK63;E9Q4G7;E9Q2U6;H7BXB1;Q8BK63-2;F6YBC9	E9PWB2;E9Q3W1;Q8BK63;E9Q4G7;E9Q2U6;H7BXB1;Q8BK63-2;F6YBC9	Casein kinase I isoform alpha	Csnk1a1
22092	26406	17778	25162.5	2.5196e-12	12699000	3	3	3	Q61263	Q61263	Sterol O-acyltransferase 1	Soat1
22060	28607	23480	3878.4	2.6411e-43	107550000	15	3	3	E9QLL2;Q8BZ98;Q8BZ98-2;E0CXZ8;F2Z460	E9QLL2;Q8BZ98;Q8BZ98-2	Dynamin-3	Dnm3
22041.5	23529	22041.5	13206.5	1.243e-23	92430000	9	9	9	Q922J9-4;Q922J9;Q922J9-3;Q922J9-2;D3Z4N9;D3Z5W6;D3Z072	Q922J9-4;Q922J9;Q922J9-3;Q922J9-2;D3Z4N9;D3Z5W6	Fatty acyl-CoA reductase 1	Far1
22023	35534.5	24752	12447	1.6735e-18	16550000	5	5	5	P97371;G3UXZ5;G3X9K9;G3UXY0;G3UWN9	P97371;G3UXZ5;G3X9K9;G3UXY0	Proteasome activator complex subunit 1	Psme1
22017.5	24887	28938	14402	2.4093e-07	19175000	4	4	4	P49722;Q6ZWV8	P49722;Q6ZWV8	Proteasome subunit alpha type-2;Proteasome subunit alpha type	Psma2
22006	31326	24527.5	12683	5.6436e-41	65351000	4	4	4	G5E8E3;Q8R3Y5;Q8R3Y5-2	G5E8E3;Q8R3Y5;Q8R3Y5-2	Uncharacterized protein C19orf47 homolog	2310022A10Rik
21974.5	37449	24524	11294	6.9634e-57	219350000	13	13	13	O35375;O35375-4;O35375-3;O35375-2;O35375-6;O35375-5	O35375;O35375-4;O35375-3;O35375-2;O35375-6;O35375-5	Neuropilin-2	Nrp2
21924	22346.5	30033	20313	3.3947e-12	49555000	6	6	6	O35704	O35704	Serine palmitoyltransferase 1	Sptlc1
21902	21902	NaN	NaN	7.8826e-06	6214900	2	2	2	Q61584;Q61584-3;Q61584-7;Q61584-4;Q61584-6;Q61584-5;Q61584-2;Q6P5B5	Q61584;Q61584-3;Q61584-7;Q61584-4;Q61584-6;Q61584-5;Q61584-2;Q6P5B5	Fragile X mental retardation syndrome-related protein 1	Fxr1;Fxr2
21812	21198	26669	19112.5	6.1741e-07	4875100	3	3	3	D3YUV9;Q8BMB3;Q0P688;D3Z729;G3X9H1;Q3UUT0;D3Z730	D3YUV9;Q8BMB3;Q0P688;D3Z729;G3X9H1;Q3UUT0;D3Z730	Eukaryotic translation initiation factor 4E type 2	Eif4e2
21798.5	33893	10453	25196	2.5623e-11	38701000	6	6	6	P97814	P97814	Proline-serine-threonine phosphatase-interacting protein 1	Pstpip1
21771	7833.55	30215	22453	3.2407e-56	44190000	7	7	7	Q8C3P7;Q8C3P7-2;G5E922;G3UZP2;G3UXX7;G3UYB5	Q8C3P7;Q8C3P7-2;G5E922;G3UZP2	N6-adenosine-methyltransferase 70 kDa subunit	Mettl3
21695	35274	25092	20402	4.4926e-08	23239000	4	4	4	Q9DB25;D6RCG2	Q9DB25;D6RCG2	Dolichyl-phosphate beta-glucosyltransferase	Alg5
21649	43933.5	27270.5	17554	6.6234e-16	746960000	8	8	1	Q80TY0;A2AQ41;A2AQ45;A2AQ42;A2AQ44;A2AQ43;Q80TY0-2;Q80TY0-3;F6VVN1;Q80TY0-5;A2AQ39;A2AQ47	Q80TY0;A2AQ41;A2AQ45;A2AQ42;A2AQ44;A2AQ43;Q80TY0-2;Q80TY0-3;F6VVN1;Q80TY0-5;A2AQ39	Formin-binding protein 1	Fnbp1
21534	33538.5	17107	20547	4.6374e-06	24045000	2	2	2	Q9D9M2;P62069;D3YVU0;Q9D9M2-2	Q9D9M2;P62069;D3YVU0;Q9D9M2-2	Ubiquitin carboxyl-terminal hydrolase 12;Ubiquitin carboxyl-terminal hydrolase 46	Usp12;Usp46
21470.5	22539	15076	23038.5	3.6055e-14	74743000	8	8	8	Q9JII6;B1AXW3	Q9JII6;B1AXW3	Alcohol dehydrogenase [NADP(+)]	Akr1a1
21308	27341.5	10345.4	19283.1	8.8057e-14	22993000	6	6	6	Q8BX57;Q8BX57-2;Q8BX57-3	Q8BX57;Q8BX57-2;Q8BX57-3	PX domain-containing protein kinase-like protein	Pxk
21295	51104	18440	11181	3.4736e-08	50783000	3	3	3	P53986	P53986	Monocarboxylate transporter 1	Slc16a1
21223	21110	21910	21223	9.6081e-07	5811200	3	3	3	Q62433	Q62433	Protein NDRG1	Ndrg1
21124	26714	15494	28708	3.5e-14	75536000	6	6	3	P68404-2;P68404	P68404-2;P68404	Protein kinase C beta type	Prkcb
21114	30276	10322	14432	1.0457e-19	29843000	7	3	3	Q61990;Q61990-3;Q61990-2;P57722;P57722-2;E9Q7D8	Q61990;Q61990-3;Q61990-2;P57722;P57722-2;E9Q7D8	Poly(rC)-binding protein 2;Poly(rC)-binding protein 3	Pcbp2;Pcbp3
21034	4529.7	NaN	160742	3.7692e-06	25878000	2	2	2	Q9JKN1	Q9JKN1	Zinc transporter 7	Slc30a7
20945.5	NaN	NaN	20945.5	2.4444e-07	4676100	2	2	2	O08804;F7B9A0	O08804;F7B9A0		Serpinb6b
20895.5	23589.5	35608	10649.5	1.7875e-10	101720000	7	7	3	Q61036;Q61036-2;A3KGC5;A3KGC4;A3KGC3;G5E884	Q61036;Q61036-2;A3KGC5	Serine/threonine-protein kinase PAK 3	Pak3
20856	17984	27573.5	24895	6.3266e-09	61303000	5	5	5	Q6PEB6;E0CXA9;E0CYJ0;G8JL35	Q6PEB6;E0CXA9;E0CYJ0;G8JL35	MOB-like protein phocein	Mob4
20706	25950	17983	26370	3.4538e-16	38493000	6	6	6	P11352	P11352	Glutathione peroxidase 1	Gpx1
20704	89656	17358.5	14261	7.3086e-230	245420000	15	15	14	P28867;P28867-2;Q1MX43;Q1MX42;Q1MX41;Q1MX40	P28867;P28867-2;Q1MX43;Q1MX42;Q1MX41;Q1MX40	Protein kinase C delta type	Prkcd
20640	21090	NaN	20381	2.7672e-07	8362000	4	4	3	Q8BH43;B1AUN0	Q8BH43	Wiskott-Aldrich syndrome protein family member 2	Wasf2
20623.5	47432	17152	22320.5	8.5584e-22	459600000	11	11	10	Q8BYC6;Q3V3K3;F6RXB5	Q8BYC6;Q3V3K3	Serine/threonine-protein kinase TAO3	Taok3
20540	8422.9	20540	28963.5	8.2315e-26	619540000	10	10	10	E9Q4U7;Q6W4W7;O70566	E9Q4U7;Q6W4W7;O70566	Protein diaphanous homolog 2	Diap2;Diaph2
20426	14728	40264	7316.45	3.6499e-43	105800000	6	6	6	Q9QZI8;E9PY81;E9Q553	Q9QZI8	Serine incorporator 1	Serinc1
20311	20311	21227	16939	1.2373e-06	12936000	3	3	3	Q8VDP6	Q8VDP6	CDP-diacylglycerol--inositol 3-phosphatidyltransferase	Cdipt
20297	69098	28607.5	17080.5	3.5652e-12	430140000	5	5	5	Q3TYS2	Q3TYS2	Uncharacterized protein C17orf62 homolog
20290	20751	NaN	16643	1.4605e-16	7056200	9	9	9	D3Z4L9;Q61333;G3UXC6;G3UWJ7;G3XA62	D3Z4L9;Q61333	Tumor necrosis factor alpha-induced protein 2	Tnfaip2
20240	23631	18586	27597	3.1732e-168	281360000	16	16	15	P58682;A2AHI8	P58682	Toll-like receptor 8	Tlr8
20081	22853	12553.3	18053	2.8164e-11	23951000	3	3	2	Q91ZV7-2;Q91ZV7	Q91ZV7-2;Q91ZV7	Plexin domain-containing protein 1	Plxdc1
20051	17264	22916.5	16062.5	4.6811e-07	43167000	3	3	3	P53395	P53395	Lipoamide acyltransferase component of branched-chain alpha-keto acid dehydrogenase complex, mitochondrial	Dbt
20031.5	24711	16739	19861	5.7092e-13	85914000	5	4	4	Q6P8X1	Q6P8X1	Sorting nexin-6	Snx6
19972	22412	17512	20311	6.1487e-08	88330000	5	5	5	Q8R2P8;Q99MN1	Q8R2P8;Q99MN1	Lysyl-tRNA synthetase;Lysine--tRNA ligase	Kars
19956	17126	27345	19956	1.1937e-06	24584000	3	3	3	Q3TBT3-2;Q3TBT3;Q3TBT3-3	Q3TBT3-2;Q3TBT3;Q3TBT3-3	Transmembrane protein 173	Tmem173
19938.5	21707	9960.7	28987	6.8597e-16	126410000	5	4	4	P49615	P49615	Cyclin-dependent kinase 5	Cdk5
19935	11008.5	30504	15587	3.6948e-05	3859400	2	2	2	Q9Z1P6	Q9Z1P6	NADH dehydrogenase [ubiquinone] 1 alpha subcomplex subunit 7	Ndufa7
19847	29627	17340	23233	5.7874e-10	60375000	4	4	4	Q920E5	Q920E5	Farnesyl pyrophosphate synthase	Fdps
19845	31309	22866	19845	3.7638e-06	21752000	3	3	3	E9Q317;O55128;D3Z2N9;D3YY73;D3YY55	E9Q317;O55128;D3Z2N9;D3YY73	Histone deacetylase complex subunit SAP18	Gm10094;Sap18
19814	29219.5	14259	17267.5	4.8772e-06	16184000	3	3	3	Q8BMP6	Q8BMP6	Golgi resident protein GCP60	Acbd3
19741	50700	11861.5	13136	4.9801e-41	210240000	10	10	7	O09106;D3YYI8	O09106;D3YYI8	Histone deacetylase 1;Histone deacetylase	Hdac1;Gm10093
19726	44048	25113	12871	2.7487e-24	52084000	3	3	3	Q64277;D3Z579	Q64277;D3Z579	ADP-ribosyl cyclase 2	Bst1
19659	14196	16864	22741.5	1.1064e-20	93373000	9	9	9	Q3UMT1;F6XWD4	Q3UMT1;F6XWD4	Protein phosphatase 1 regulatory subunit 12C	Ppp1r12c
19632	41776	11631	7668.6	4.1588e-26	36418000	10	10	10	Q91YJ2	Q91YJ2	Sorting nexin-4	Snx4
19627	17000.5	13937	28707.5	1.1836e-07	141180000	4	4	3	Q9ES97;Q9ES97-2;Q9ES97-5;Q9ES97-4	Q9ES97;Q9ES97-2;Q9ES97-5	Reticulon-3	Rtn3
19623	13126	20603	21695	4.0574e-31	124470000	9	9	9	O89016	O89016	ATP-binding cassette sub-family D member 4	Abcd4
19592	14557.3	19876	22172	3.141e-12	16965000	3	3	3	Q07813	Q07813	Apoptosis regulator BAX	Bax
19528.5	NaN	NaN	19528.5	6.4032e-10	4322800	4	4	4	Q9DCJ1	Q9DCJ1	Target of rapamycin complex subunit LST8	Mlst8
19306.5	38027	13654.5	15986	1.1088e-81	281890000	23	23	23	Q60902;Q60902-2;Q60902-4;Q60902-3	Q60902;Q60902-2;Q60902-4;Q60902-3	Epidermal growth factor receptor substrate 15-like 1	Eps15l1
19290	20275	44974	11802	1.4223e-10	89270000	6	6	6	Q9DAZ9;Q4KL52	Q9DAZ9;Q4KL52	Zinc finger FYVE domain-containing protein 19	Zfyve19
19071	47675	16549	18788	1.0512e-21	105990000	10	10	10	Q8VCI0	Q8VCI0	Phospholipase B-like 1	Plbd1
18944	18944	18348	19600	1.8142e-29	92353000	11	11	10	Q91VJ4	Q91VJ4	Serine/threonine-protein kinase 38	Stk38
18815	27775	9450.4	19037	2.4287e-11	45032000	5	5	5	Q8BK64	Q8BK64	Activator of 90 kDa heat shock protein ATPase homolog 1	Ahsa1
18741	21373	23901	7643.1	2.8229e-09	39378000	3	3	3	Q9D304;A2AGL8	Q9D304	E3 ubiquitin-protein ligase RNF128	Rnf128
18738	54893	18738	16265	1.3747e-155	35450000	3	3	1	O08583;Q9JJW6-2;O08583-2	O08583;Q9JJW6-2;O08583-2	THO complex subunit 4	Alyref
18693	17964	23458	18565	1.3665e-37	76386000	10	10	10	Q9D1Q6	Q9D1Q6	Endoplasmic reticulum resident protein 44	Erp44
18682	18076	19959.5	18089	5.4625e-26	199800000	12	12	8	Q61768;E9QAK5	Q61768	Kinesin-1 heavy chain	Kif5b
18678	30394	18618	18249	4.0353e-11	34587000	3	1	1	P55821	P55821	Stathmin-2	Stmn2
18666.5	23083	15892	16459.5	1.8484e-151	105680000	13	13	12	Q9D8S3	Q9D8S3	ADP-ribosylation factor GTPase-activating protein 3	Arfgap3
18648	23758	21511	7547.95	9.4294e-12	21191000	4	1	1	Q8C4X2	Q8C4X2	Casein kinase I isoform gamma-3	Csnk1g3
18646	18880	19010	16844	2.4415e-30	177970000	16	16	16	P42932;H3BL49;H3BJB6;H3BKG2;H3BLL1;H3BKR8	P42932;H3BL49;H3BJB6	T-complex protein 1 subunit theta	Cct8
18631.5	38716.5	25532	14379	1.5488e-12	95011000	8	8	8	Q06138;Q9DB16;Q9DB16-2;D3YV52	Q06138	Calcium-binding protein 39	Cab39
18612	24310	18612	11907	2.4043e-07	29765000	3	3	3	Q99JB2;F6WI02;A2AG39;A2AG41	Q99JB2	Stomatin-like protein 2	Stoml2
18602.5	11769	19107.5	33284.5	9.2474e-29	286090000	11	11	11	Q9EQH2	Q9EQH2	Endoplasmic reticulum aminopeptidase 1	Erap1
18552	6908.8	26332	20780	9.9267e-16	40326000	5	4	4	Q8VC60;Q8VC60-2	Q8VC60;Q8VC60-2	Beta-galactosidase-1-like protein	Glb1l
18498	31896	23056	9133.3	0	365230000	63	3	3	F8WIT2	F8WIT2	Annexin	Anxa6
18489	23088	18489	10516.8	1.8531e-22	21814000	3	3	3	Q5SUS9;Q61545;Q5SUT0	Q5SUS9;Q61545;Q5SUT0	RNA-binding protein EWS	Ewsr1
18481.5	25815	13297	12076	1.0307e-81	421120000	21	21	21	Q60875;H3BKH9;H3BJ40;H3BJ45;H3BJX8;Q60875-4;H3BJU7;Q60875-5;Q60875-3;Q60875-2;H3BL15;H3BLF9;H3BJ59;H3BIX8;H3BLJ1;H3BJ48;H3BJM4	Q60875;H3BKH9;H3BJ40;H3BJ45;H3BJX8;Q60875-4;H3BJU7;Q60875-5;Q60875-3;Q60875-2	Rho guanine nucleotide exchange factor 2	Arhgef2
18392	15412	27603	21305	6.9808e-32	130090000	11	11	10	P97807;P97807-2	P97807;P97807-2	Fumarate hydratase, mitochondrial	Fh
18377	26627	15480.5	19471	2.7035e-47	118280000	16	16	16	Q8C605;Q9WUA3;Q9WUA3-2;F6YL81;D3YUA3	Q8C605;Q9WUA3;Q9WUA3-2	6-phosphofructokinase;6-phosphofructokinase type C	Pfkp
18372	26684	14219	18372	2.1207e-263	288110000	20	15	15	Q8CG29;P70248;G3V011;G3UZR3	Q8CG29;P70248;G3V011	Unconventional myosin-If	Myo1f
18371	27067	17023	18371	3.0207e-67	43686000	12	1	1	P62492;E9Q6B3	P62492	Ras-related protein Rab-11A	Rab11a
18331	22955	14240.5	NaN	1.8291e-10	15972000	5	5	5	Q8CE90;Q8CE90-7;Q8CE90-8;Q8CE90-6;Q8CE90-2;Q8CE90-5;Q8CE90-3;Q8CE90-4	Q8CE90;Q8CE90-7;Q8CE90-8;Q8CE90-6;Q8CE90-2;Q8CE90-5;Q8CE90-3;Q8CE90-4	Dual specificity mitogen-activated protein kinase kinase 7	Map2k7
18269.5	26972.5	18126	11753	2.7835e-07	57507000	4	4	4	Q3UFK8;D3Z5B2	Q3UFK8	FERM domain-containing protein 8	Frmd8
18255	24486.5	16271	13576	1.1422e-09	74713000	5	5	2	Q99K78;Q8BVP5;Q8BTH8;Q6P2B2	Q99K78;Q8BVP5;Q8BTH8;Q6P2B2	Casein kinase I isoform gamma-2;Casein kinase I isoform gamma-1	Csnk1g2;Csnk1g1
18197	19678	16594	18335.5	1.8144e-16	36853000	7	7	7	Q9ERI6	Q9ERI6	Retinol dehydrogenase 14	Rdh14
18157	19892.5	20459	12832	5.5586e-08	20301000	4	4	2	P61164	P61164	Alpha-centractin	Actr1a
18131	21448	18200	15114	5.725e-46	1444100000	34	33	0	E9PVY8;Q9QXZ0;B1ARU4;E9QA63;Q9QXZ0-2;Q9QXZ0-3;F6Q750;F6XCT0;F7AB76;F6YKN8	E9PVY8;Q9QXZ0;B1ARU4;E9QA63;Q9QXZ0-2;Q9QXZ0-3;F6Q750	Microtubule-actin cross-linking factor 1	Macf1
18131	42466	6450.15	41259	1.8966e-14	239490000	8	8	8	Q6XUX1;Q6XUX1-2;Q6XUX1-3;Q6XUX1-4	Q6XUX1;Q6XUX1-2;Q6XUX1-3	Dual serine/threonine and tyrosine protein kinase	Dstyk
18123	18123	NaN	NaN	1.204e-23	26337000	10	10	9	Q9QXH4	Q9QXH4	Integrin alpha-X	Itgax
18108	19745	19035	17667	3.7154e-24	100250000	8	8	8	P28063;G3UZW8	P28063	Proteasome subunit beta type-8	Psmb8
18048	15398.5	18536	22847	1.0704e-34	134510000	10	10	10	P80313	P80313	T-complex protein 1 subunit eta	Cct7
18039	21614.5	22416	12001	2.5891e-19	100320000	8	8	8	Q09200	Q09200	Beta-1,4 N-acetylgalactosaminyltransferase 1	B4galnt1
18007	33220	19267	5290.9	4.1767e-36	56259000	11	11	11	Q9CW46;Q9CW46-2	Q9CW46	Ribonucleoprotein PTB-binding 1	Raver1
17995	NaN	17995	10998.1	4.2965e-09	7890300	6	6	5	Q99KE1	Q99KE1	NAD-dependent malic enzyme, mitochondrial	Me2
17993	33000	26068	12143	3.8679e-08	17994000	4	4	4	P31266-2;P31266;F7BPQ6;E9Q7W0	P31266-2;P31266;F7BPQ6;E9Q7W0	Recombining binding protein suppressor of hairless	Rbpj;Rbpsuh-rs3
17975	20159	14529.5	9535.45	1.7222e-27	82715000	15	15	15	P11983;P11983-2;F2Z483	P11983;P11983-2	T-complex protein 1 subunit alpha	Tcp1
17960.5	22268	22742	7158.85	3.4885e-23	346760000	9	9	6	E9QAS5;Q6PDQ2;E9QAS4;F6WR45	E9QAS5;Q6PDQ2;E9QAS4;F6WR45	Chromodomain-helicase-DNA-binding protein 4	Chd4
17958.5	30837	11275.5	13876.5	1.2696e-36	135740000	8	8	8	Q8BGQ1;Q8BGQ1-2	Q8BGQ1;Q8BGQ1-2	Spermatogenesis-defective protein 39 homolog	Spe39
17935	20281	15050	17937	1.2231e-20	112810000	13	13	13	P80315;G5E839;G3UYW5;G3UXG2;G3UXF3	P80315;G5E839	T-complex protein 1 subunit delta	Cct4
17753.5	40608	16641.5	18277	2.2001e-06	81444000	3	3	3	Q8QZW8	Q8QZW8		Arhgap9
17712	23600	16849	15045	4.218e-14	93040000	9	9	9	O55222;F6Q5Z1;D3YZA5	O55222;F6Q5Z1	Integrin-linked protein kinase	Ilk
17610	17610	12245	23129	3.795e-72	31210000	2	2	2	P32067;F6SXM5;A2AR07	P32067;F6SXM5;A2AR07	Lupus La protein homolog	Ssb
17493	18853	17694	9301.1	1.0643e-23	14682000	11	7	7	Q8BHL5;Q8BHL5-2;Q8BHL5-3;F6YXR3;Q5GMG0;F6XD63	Q8BHL5;Q8BHL5-2;Q8BHL5-3	Engulfment and cell motility protein 2	Elmo2
17477.5	13532	14808	22026	8.2713e-18	111670000	6	6	6	Q8R550;Q8R550-2;Q8R550-3;Q8R550-4;Q8R550-5;E9Q0C1;Q8R550-6;B0R0Y8;Q8R550-8;B1AZ85;Q8R550-7	Q8R550;Q8R550-2;Q8R550-3;Q8R550-4;Q8R550-5;E9Q0C1;Q8R550-6;B0R0Y8	SH3 domain-containing kinase-binding protein 1	Sh3kbp1
17385	21536	17590	16162.5	1.4065e-18	57293000	5	5	5	O70310;O70311;A2AJH3;Q8CFK1	O70310;O70311;A2AJH3;Q8CFK1	Glycylpeptide N-tetradecanoyltransferase 1;Glycylpeptide N-tetradecanoyltransferase 2;Glycylpeptide N-tetradecanoyltransferase	Nmt1;Nmt2
17371.5	45918	30837	7891.8	3.1885e-42	91982000	8	8	8	Q8BJ48;D3Z6C9	Q8BJ48;D3Z6C9	N-acetylglucosamine-1-phosphodiester alpha-N-acetylglucosaminidase	Nagpa
17281	19256.5	NaN	16804.5	2.1892e-07	5401500	3	3	3	Q9QUR7	Q9QUR7	Peptidyl-prolyl cis-trans isomerase NIMA-interacting 1	Pin1
17248	16527.5	18235	17285	2.1768e-34	117560000	14	14	14	Q91VD9	Q91VD9	NADH-ubiquinone oxidoreductase 75 kDa subunit, mitochondrial	Ndufs1
17247	21757	19101.5	17220	6.7661e-15	69271000	7	7	2	Q7TQH0-2;Q7TQH0;Q7TQH0-3;Q3TGG2;E9Q5Q0	Q7TQH0-2;Q7TQH0;Q7TQH0-3;Q3TGG2;E9Q5Q0	Ataxin-2-like protein	Atxn2l
17212	20457.5	16302	17495	1.9707e-14	229010000	10	10	10	Q9EPU0;Q9EPU0-2	Q9EPU0;Q9EPU0-2	Regulator of nonsense transcripts 1	Upf1
17210	28813	17210	10402	4.1209e-34	233980000	14	14	14	P97390	P97390	Vacuolar protein sorting-associated protein 45	Vps45
17110.5	16876	18767	15696	9.6893e-47	18689000	3	3	3	Q64310;E0CXD9;F7CH13	Q64310;E0CXD9	Surfeit locus protein 4	Surf4
17110	29094	17018	16948.5	1.8928e-20	52217000	6	4	3	P97377;P97377-2;Q80YP0-2	P97377;P97377-2	Cyclin-dependent kinase 2	Cdk2
16994.5	12226.5	13481	18970	9.7619e-22	122530000	12	12	12	Q3TCV3;Q3TCV3-2;Q3TCV3-3	Q3TCV3;Q3TCV3-2	Gamma-secretase-activating protein;Gamma-secretase-activating protein 16 kDa C-terminal form	Pion
16931	19549	13267	13558.5	5.7014e-23	49381000	7	7	6	Q5Y5T1;Q5Y5T1-2	Q5Y5T1;Q5Y5T1-2	Probable palmitoyltransferase ZDHHC20	Zdhhc20
16914.5	33786.5	14187	16453	5.6996e-12	24768000	6	5	5	A2AWI7;Q8R3V5;Q8R3V5-1;Q8R3V5-3;A2AWI9	A2AWI7;Q8R3V5;Q8R3V5-1;Q8R3V5-3;A2AWI9	Endophilin-B2	Sh3glb2
16878	25862	15884	14812	1.3084e-64	97778000	5	5	5	Q9DBU0;D3Z6X7;D3YWH4;D6RGM8;D3Z279;D3YYW1	Q9DBU0;D3Z6X7;D3YWH4;D6RGM8	Transmembrane 9 superfamily member 1	Tm9sf1
16876.5	20059	16774	13769.5	4.3689e-21	90223000	11	11	11	Q9Z2I9	Q9Z2I9	Succinyl-CoA ligase [ADP-forming] subunit beta, mitochondrial	Sucla2
16869	13167	27002	12836	4.0685e-27	197620000	9	8	8	E9Q035;P47758;Q921I1;F7BAE9;E9Q2Q7	E9Q035;P47758	Signal recognition particle receptor subunit beta	Gm20425;Srprb
16785	16785	34320	11072	8.8394e-06	5701600	2	2	2	Q91X21-2;Q91X21	Q91X21-2;Q91X21	Uncharacterized protein KIAA2013	Kiaa2013
16755	32051.5	14951	11560	1.3809e-06	219990000	3	3	3	Q65Z40;B7ZP47	Q65Z40;B7ZP47	Wings apart-like protein homolog	Wapal
16750	21909.5	15644	11045	1.9625e-09	239120000	6	6	6	Q91WD5;D3YXT0;F6RJ83	Q91WD5;D3YXT0	NADH dehydrogenase [ubiquinone] iron-sulfur protein 2, mitochondrial	Ndufs2
16738	16738	NaN	NaN	5.1066e-09	5881700	3	3	3	Q6P539;E9PXL0	Q6P539;E9PXL0	Uncharacterized protein C17orf63 homolog	BC017647
16704	20657	34241	13303	1.1216e-09	6039500	3	3	3	Q99KW9	Q99KW9	T-cell immunomodulatory protein	Itfg1
16702	32772	11702	16895	4.5632e-41	215670000	17	17	17	Q8K1B8	Q8K1B8	Fermitin family homolog 3	Fermt3
16585.5	17810	10135	21486	6.6617e-45	592650000	23	23	20	P17710;P17710-4;P17710-3;G3UVV4;P17710-2;D3Z365;D3YYR4;D3Z105;B4YB29	P17710;P17710-4;P17710-3;G3UVV4;P17710-2	Hexokinase-1	Hk1
16495	17241.5	9726.85	20431	2.0471e-10	128810000	7	7	6	Q7TT50	Q7TT50	Serine/threonine-protein kinase MRCK beta	Cdc42bpb
16437	19272	NaN	13602	0	4512000	18	2	2	Q80X50-2	Q80X50-2
16402	33116	8548.5	8817	4.8117e-16	34248000	7	5	5	P70297;Q3UGN9;A2ARJ0	P70297;Q3UGN9;A2ARJ0	Signal transducing adapter molecule 1	Stam
16327	36553	12449.3	14544	1.0696e-14	64177000	8	8	3	Q8BHJ5	Q8BHJ5	F-box-like/WD repeat-containing protein TBL1XR1	Tbl1xr1
16323	57391	13847	8188.4	2.439e-48	179510000	10	10	10	Q05910;Q3U7G2;E9Q359	Q05910;Q3U7G2;E9Q359	Disintegrin and metalloproteinase domain-containing protein 8	Adam8
16292.5	36207	NaN	12908	5.5136e-09	4589000	3	3	3	Q91VU1;A2A8S2;A2A8S3	Q91VU1;A2A8S2;A2A8S3	Protein YIPF1	Yipf1
16250	22901	11969	15970	1.5722e-15	55024000	8	8	6	O88811;O88811-2;B0R0N7	O88811;O88811-2	Signal transducing adapter molecule 2	Stam2
16212	19812	17276.5	9746.8	2.1449e-68	125620000	8	8	8	Q3TZZ7;Q3TZZ7-2	Q3TZZ7;Q3TZZ7-2	Extended synaptotagmin-2	Esyt2
16185	12256	101890	13836	4.6979e-09	110210000	5	5	5	Q9DBE8;F6RBY3	Q9DBE8	Alpha-1,3/1,6-mannosyltransferase ALG2	Alg2
16184	10604	17863	18118.5	4.2261e-25	40759000	7	7	7	O35465-2;O35465;F6WP10	O35465-2;O35465	Peptidyl-prolyl cis-trans isomerase FKBP8	Fkbp8
16059	16394.5	18080	13612	1.5628e-15	62620000	7	7	7	P97465	P97465	Docking protein 1	Dok1
16031	15785	17631	9523.2	4.1747e-12	127060000	7	7	7	Q8BMF4	Q8BMF4	Dihydrolipoyllysine-residue acetyltransferase component of pyruvate dehydrogenase complex, mitochondrial	Dlat
16014	15393	18001.5	13591	2.2572e-31	129400000	8	8	8	Q8BLN5	Q8BLN5	Lanosterol synthase	Lss
15993	61900	8351.6	16631	3.0887e-69	213200000	15	15	15	E9PUF7;Q61210-5;Q61210;Q61210-2;Q61210-4;Q61210-3;F6ZN61	E9PUF7;Q61210-5;Q61210;Q61210-2;Q61210-4;Q61210-3	Rho guanine nucleotide exchange factor 1	Arhgef1
15914	28783	13230	14136	7.7703e-40	248730000	21	21	19	P83741-3;P83741-2;P83741;P83741-5;P83741-4;P83741-6;F7CZC4;F7CC62;F6TAR7;Q80UE6;F6U2S8;E9PZ38	P83741-3;P83741-2;P83741;P83741-5;P83741-4	Serine/threonine-protein kinase WNK1	Wnk1
15906	18350.5	20290	10536	1.504e-22	178970000	11	11	11	Q9JHG7	Q9JHG7	Phosphatidylinositol 4,5-bisphosphate 3-kinase catalytic subunit gamma isoform	Pik3cg
15863	24622	17124.5	8942	3.226e-09	75685000	5	5	5	Q91WD0;Q91WD0-2	Q91WD0;Q91WD0-2	Protein GPR108	Gpr108
15769.2	15769.2	NaN	NaN	2.0469e-09	8223500	5	5	5	Q9JM90;Q9JM90-2	Q9JM90;Q9JM90-2	Signal-transducing adaptor protein 1	Stap1
15742	14505	87388	14283.5	4.0469e-13	30133000	7	7	7	Q93092	Q93092	Transaldolase	Taldo1
15708	851170	15285	27257	4.1168e-10	96074000	5	5	5	Q9D710;D3Z2J6	Q9D710;D3Z2J6	Thioredoxin-related transmembrane protein 2	Tmx2
15691	12735.5	15398	18517	1.2286e-100	215280000	16	11	11	Q8C863;Q8C863-2	Q8C863;Q8C863-2	E3 ubiquitin-protein ligase Itchy	Itch
15611.5	31902	16020	7099.85	5.4298e-83	349900000	13	11	11	F6Q8D3;Q9QZW0;E9QKK8;Q9QZW0-2	F6Q8D3;Q9QZW0;E9QKK8;Q9QZW0-2	Probable phospholipid-transporting ATPase 11C	Atp11c
15561	NaN	NaN	15561	7.6224e-06	2264500	2	2	2	O09172;H3BJA3;F6VNW5	O09172;H3BJA3;F6VNW5	Glutamate--cysteine ligase regulatory subunit	Gclm
15549.5	56432	NaN	14977	4.2219e-11	17873000	6	6	5	P47809;B1ATL6	P47809;B1ATL6	Dual specificity mitogen-activated protein kinase kinase 4	Map2k4
15532	12758	16435.5	14062.5	5.4686e-76	174490000	17	17	16	P22682	P22682	E3 ubiquitin-protein ligase CBL	Cbl
15517	15517	2362.1	24344	8.4286e-05	4330500	2	2	2	P56379	P56379	6.8 kDa mitochondrial proteolipid	Mp68
15120	18362	15120	14258	5.8397e-76	116180000	14	14	14	B1APX2;Q3UE31	B1APX2;Q3UE31	Uncharacterized protein KIAA0930 homolog	5031439G07Rik
15087	20614	7185.7	12913	0	30291000	19	3	3	P68368	P68368	Tubulin alpha-4A chain	Tuba4a
15025	9279.8	14920	17088	1.0018e-09	536880000	6	6	6	P52825;A2A8E8;A2A8E7;A2A8E9	P52825;A2A8E8;A2A8E7	Carnitine O-palmitoyltransferase 2, mitochondrial	Cpt2
15010	13162	17399	13070	7.2285e-52	1431300000	32	32	22	F8WJ19;Q80SU7;H3BL64;Q9D303;Q8BRX7	F8WJ19;Q80SU7	Interferon-induced very large GTPase 1	Gvin1
14993	20806	13994	12328	4.8638e-06	44164000	2	2	2	Q91ZN5;Q91ZN5-2	Q91ZN5;Q91ZN5-2	Adenosine 3-phospho 5-phosphosulfate transporter 1	Slc35b2
14972.5	11149.2	16923	10269	7.5129e-28	94713000	9	9	8	O55106;F8WH41;F6Z700;P58404;P58404-2	O55106;F8WH41	Striatin	Strn
14834	16431	13914	12156	4.342e-10	46248000	6	6	4	P63085;F6VEI7	P63085;F6VEI7	Mitogen-activated protein kinase 1	Mapk1
14814	19453	13423.5	6546.1	1.4832e-13	28325000	6	6	6	Q11136;G3UXC5	Q11136;G3UXC5	Xaa-Pro dipeptidase	Pepd
14731.5	27651	14314	13400.5	5.5425e-05	39308000	2	2	1	E9PY39;B7ZBY7;D3Z1I3;Q9CZY3;D3YXL3;Q9CZY3-2;D3Z6R2;B7ZBY6	E9PY39;B7ZBY7;D3Z1I3;Q9CZY3;D3YXL3;Q9CZY3-2;D3Z6R2;B7ZBY6	Ubiquitin-conjugating enzyme E2 variant 1	Gm20431;Ube2v1;Gm8325;Gm5830;Gm10088
14716	NaN	19908.5	13351.5	6.7837e-29	11889000	3	3	3	Q8BU33;Q8BU33-2;Q8BU33-3	Q8BU33;Q8BU33-2;Q8BU33-3	Acetolactate synthase-like protein	Ilvbl
14596	16061	11853.5	14658	0	49790000	19	1	1	P68373;Q9JJZ2	P68373;Q9JJZ2	Tubulin alpha-1C chain;Tubulin alpha-8 chain	Tuba1c;Tuba8
14584	14584	13737.3	NaN	8.7276e-07	6686800	2	2	2	Q9D6J6;Q9D6J6-2	Q9D6J6;Q9D6J6-2	NADH dehydrogenase [ubiquinone] flavoprotein 2, mitochondrial	Ndufv2
14581	10876.5	11916.5	19904	2.0908e-28	68050000	8	8	8	Q64213;Q64213-3;D3YZD0;D3YZC9;E9Q4Q2;Q64213-2;D3YVH4;F8WHF9;D6RDB7	Q64213;Q64213-3;D3YZD0;D3YZC9;E9Q4Q2;Q64213-2;D3YVH4	Splicing factor 1	Sf1
14484	17284	11650.5	15933.5	5.7371e-14	34131000	6	6	6	Q8QZY1	Q8QZY1	Eukaryotic translation initiation factor 3 subunit L	Eif3l
14444	20463	16981.5	7336.4	1.3291e-22	99055000	7	7	7	O08688	O08688	Calpain-5	Capn5
14409	16070.5	11357	25287	5.9191e-28	90641000	9	9	8	Q6GTJ9;P35951	Q6GTJ9;P35951	Low-density lipoprotein receptor	Ldlr
14288	23120	9984.8	9516.8	1.4688e-63	226170000	18	18	18	Q8VI93;F7CXR7	Q8VI93		Oas3
14278	22145	6915.8	19427	1.9314e-26	57010000	10	10	10	Q99LF4	Q99LF4	tRNA-splicing ligase RtcB homolog	D10Wsu52e
14275	23860.5	13399	23823	3.9687e-11	16954000	5	5	5	P27808	P27808	Alpha-1,3-mannosyl-glycoprotein 2-beta-N-acetylglucosaminyltransferase	Mgat1
14268.5	17133	10221.8	6466.25	8.0288e-14	166190000	10	10	10	Q7TPV4	Q7TPV4	Myb-binding protein 1A	Mybbp1a
14258.5	14591	9534.75	15688	1.1112e-28	18621000	2	2	2	Q9D9V3;Q9D9V3-2	Q9D9V3;Q9D9V3-2	Ethylmalonyl-CoA decarboxylase	Echdc1
14049	20369	14533	11166	2.9329e-32	74213000	5	4	4	O35495;E9PVC7;O35495-2;O35495-3	O35495;E9PVC7;O35495-2;O35495-3	Cyclin-dependent kinase 14	Cdk14
13972	13972	NaN	NaN	0	294390	20	1	1	Q922R8	Q922R8	Protein disulfide-isomerase A6	Pdia6
13943	18158.5	9612.3	13823	1.537e-10	413450000	7	7	7	B8XCJ6;Q8BLN6	B8XCJ6;Q8BLN6	Protein unc-80 homolog	Unc80
13940	13940	NaN	NaN	2.6502e-17	8261600	5	5	5	Q8C255-2;Q8C255;Q8C255-3	Q8C255-2;Q8C255;Q8C255-3	Dipeptidase 2	Dpep2
13937	20941	15136	11802	1.0045e-15	22837000	7	7	7	P22437	P22437	Prostaglandin G/H synthase 1	Ptgs1
13910	7850.6	17909	12570	2.5297e-10	49671000	6	6	6	Q3U309;O08983;E9Q045;E9PYL0	Q3U309;O08983;E9Q045;E9PYL0	Hermansky-Pudlak syndrome 1 protein homolog	Hps1
13880	NaN	12375	14079.5	4.0284e-07	1316500	2	2	2	Q8VE70	Q8VE70	Programmed cell death protein 10	Pdcd10
13879	18956.5	14068	10133	5.8422e-26	262510000	14	14	10	Q04899	Q04899	Cyclin-dependent kinase 18	Cdk18
13808	12520.6	8123.3	15102.5	4.7964e-263	10003000	9	4	4	P29387	P29387	Guanine nucleotide-binding protein subunit beta-4	Gnb4
13738	12091	28871	13057.5	1.689e-14	307550000	7	7	7	Q9JHZ2	Q9JHZ2	Progressive ankylosis protein	Ankh
13689	24928	12315	8898.5	8.0065e-21	45970000	4	4	3	Q3U0V1	Q3U0V1	Far upstream element-binding protein 2	Khsrp
13667	17528.5	NaN	13087.4	3.4547e-21	9247200	8	3	3	P32261	P32261	Antithrombin-III	Serpinc1
13633	39503.5	11508.5	8782.1	2.0214e-55	104070000	15	12	12	Q91V35;P18052;P18052-2	Q91V35;P18052;P18052-2	Receptor-type tyrosine-protein phosphatase alpha	Ptpra
13622	13622	NaN	NaN	3.5734e-165	3457500	9	1	1	P63087-2;P63087	P63087-2;P63087	Serine/threonine-protein phosphatase PP1-gamma catalytic subunit	Ppp1cc
13568.8	18606	9717.5	12658.6	1.6149e-07	5407400	3	3	3	Q8BVA5;Q8BVA5-2;Q8BVA5-3;Q8BVA5-4	Q8BVA5;Q8BVA5-2	UPF0554 protein C2orf43 homolog
13563	32298.5	9301.5	13348.5	7.6155e-18	74247000	6	6	6	Q99JZ4;P36536;Q9CQC9	Q99JZ4;P36536	GTP-binding protein SAR1a	Sar1a
13548	118160	12465	6780	1.2939e-12	42165000	3	3	3	P62858;G3UYV7;J3QNN8	P62858;G3UYV7;J3QNN8	40S ribosomal protein S28	Rps28
13462	42319	NaN	9922.6	1.9636e-12	12640000	5	5	5	P47791;P47791-2	P47791;P47791-2	Glutathione reductase, mitochondrial	Gsr
13437	14537	13797	11582	2.8548e-17	57903000	10	10	10	Q8BYU6	Q8BYU6	Torsin-1A-interacting protein 2	Tor1aip2
13392	10750	14275	13039.5	8.0844e-19	24030000	6	6	3	O70152;A2BDX2	O70152;A2BDX2	Dolichol-phosphate mannosyltransferase	Dpm1
13353	NaN	NaN	13353	1.9364e-28	49199000	4	4	4	Q3U481;D6RJ45	Q3U481;D6RJ45	Major facilitator superfamily domain-containing protein 12	Mfsd12
13308	15071.5	13144	13206	1.8532e-12	37055000	5	5	5	P60122;D3YW60	P60122	RuvB-like 1	Ruvbl1
13266	11749.5	11605.5	13688	2.8546e-171	234930000	23	23	22	Q5SXY1;Q5SXY1-3;Q5SXY1-2	Q5SXY1;Q5SXY1-3;Q5SXY1-2	Cytospin-B	Specc1
13251	14000.5	16370.5	7418.2	3.1468e-56	161020000	22	22	20	P27046;F6QMB7	P27046	Alpha-mannosidase 2	Man2a1
13187	25370	4655.65	12755.5	3.0955e-13	74035000	6	6	4	Q6P1E1;Q6P1E1-2	Q6P1E1;Q6P1E1-2	Zinc finger MIZ domain-containing protein 1	Zmiz1
13170	9802.1	13348.5	14662	2.8855e-26	34290000	11	11	10	Q64282	Q64282	Interferon-induced protein with tetratricopeptide repeats 1	Ifit1
13170	7571.2	22489	12201	1.547e-26	77185000	10	8	8	Q8BH59	Q8BH59	Calcium-binding mitochondrial carrier protein Aralar1	Slc25a12
13054.1	NaN	22672	3436.2	2.5802e-05	938840	2	2	2	Q9ESW4	Q9ESW4	Acylglycerol kinase, mitochondrial	Agk
12885	21278	10272.6	9322.45	1.2964e-61	158890000	22	21	11	P06795	P06795	Multidrug resistance protein 1B	Abcb1b
12766	17392	21121	10721	2.368e-16	27859000	6	6	6	Q5U3K5	Q5U3K5	Rab-like protein 1	Parf
12754	29047	10437	8750.5	8.3303e-19	58849000	10	10	10	Q8C0C7;E9PWY9;D6RIJ2	Q8C0C7;E9PWY9	Phenylalanine--tRNA ligase alpha subunit	Farsa
12699	15113	2377.2	NaN	1.2344e-64	28860000	8	8	8	Q60790;D6RFE0	Q60790	Ras GTPase-activating protein 3	Rasa3
12657	13569	10639	12657	2.7551e-12	5801000	6	4	4	Q8BHZ0	Q8BHZ0	Protein FAM49A	Fam49a
12638	31001	12394	25988.4	2.6007e-11	36127000	4	4	4	Q9D9B4;E0CYG4;E0CY73;E0CZ28	Q9D9B4;E0CYG4;E0CY73;E0CZ28	Leucine-rich repeat-containing protein C10orf11 homolog	1700112E06Rik
12593.5	19471	12740	9537.9	6.6024e-19	25893000	6	3	3	Q80XI4	Q80XI4	Phosphatidylinositol 5-phosphate 4-kinase type-2 beta	Pip4k2b
12486.5	13936.5	13097	9727.4	3.6297e-16	44100000	9	9	9	Q8BXQ2;B7ZC19	Q8BXQ2;B7ZC19	GPI transamidase component PIG-T	Pigt
12473.5	NaN	14483.5	12058.5	2.6507e-09	4351000	2	2	2	O89100	O89100	GRB2-related adaptor protein 2	Grap2
12455.9	12455.9	NaN	NaN	7.1765e-12	2148600	2	2	2	D3Z4V2;D3Z3F1;Q9D824;Q9D824-2;Q9D824-3;D3Z619;Q9D824-4	D3Z4V2;D3Z3F1;Q9D824;Q9D824-2;Q9D824-3;D3Z619;Q9D824-4	Pre-mRNA 3-end-processing factor FIP1	Fip1l1
12448	10597.6	17403	10747	8.2418e-14	13653000	4	4	4	Q9CQ62	Q9CQ62	2,4-dienoyl-CoA reductase, mitochondrial	Decr1
12402	25513	10630.4	9530.8	8.868e-13	73101000	8	8	8	P35486	P35486	Pyruvate dehydrogenase E1 component subunit alpha, somatic form, mitochondrial	Pdha1
12356	21275	10587.2	9303.1	5.7348e-33	114820000	11	11	11	Q8K310	Q8K310	Matrin-3	Matr3
12342.5	18337	8366.8	9953.7	4.8358e-152	123030000	17	17	17	Q8VBT6	Q8VBT6	Apolipoprotein B receptor	Apobr
12272	8697.9	16081.5	10610	2.9971e-24	315650000	12	8	8	Q9DBH0	Q9DBH0	NEDD4-like E3 ubiquitin-protein ligase WWP2	Wwp2
12263.5	11400	16487	12017.5	1.6828e-34	89330000	9	9	9	A2AQR0;Q64521	A2AQR0;Q64521	Glycerol-3-phosphate dehydrogenase, mitochondrial	Gpd2
12237	36563	11356	7856.4	7.8863e-10	47115000	6	6	6	E9Q9A9-2;E9Q9A9;F7CFL3	E9Q9A9-2;E9Q9A9		Oas2
12207	12207	NaN	NaN	5.3655e-05	545290	2	2	2	Q9Z1A1;F6QJV5;B8JJG3	Q9Z1A1;F6QJV5;B8JJG3		Tfg
12125	15038.5	33269	8018.4	2.0973e-16	54936000	10	10	1	E9QJU7	E9QJU7		Sh3bp2
12104.5	32265.5	11924.5	8340.2	1.4743e-36	631240000	19	19	17	Q9ES52;Q9ES52-2;Q9ES52-3;Q9ES52-4;Q9ES52-5;Q9ES52-6;F7BZA7	Q9ES52;Q9ES52-2;Q9ES52-3;Q9ES52-4;Q9ES52-5;Q9ES52-6	Phosphatidylinositol 3,4,5-trisphosphate 5-phosphatase 1	Inpp5d
12076	24341	17096.5	6310.6	4.388e-23	33135000	10	7	5	P06339	P06339	H-2 class I histocompatibility antigen, D-37 alpha chain	H2-T23
12044	12044	10137.8	8419.9	1.4986e-13	11168000	7	7	7	O35855;D3Z7C8;O88374;D3Z3D7	O35855;D3Z7C8;O88374	Branched-chain-amino-acid aminotransferase, mitochondrial;Branched-chain-amino-acid aminotransferase	Bcat2
12019	11741.9	26350	6418.9	8.8433e-15	389400000	10	10	9	Q9JMH6;Q9JMH6-2	Q9JMH6;Q9JMH6-2	Thioredoxin reductase 1, cytoplasmic	Txnrd1
11941	16569	2212.1	2995.45	5.7378e-22	48894000	9	9	9	P51829	P51829	Adenylate cyclase type 7	Adcy7
11924	8524.9	12796.5	12810	7.8099e-21	77898000	10	10	10	Q99LJ0;Q3U4S0;F6VV40	Q99LJ0	CTTNBP2 N-terminal-like protein	Cttnbp2nl
11888	NaN	NaN	11888	1.4179e-05	1975100	2	2	2	P70426;E9Q672;E9Q3Z0;G5E8W6	P70426;E9Q672;E9Q3Z0;G5E8W6	GTP-binding protein Rit1	Rit1
11861.5	23262.5	10194	10487	2.1627e-16	125480000	7	7	7	O55029	O55029	Coatomer subunit beta	Copb2
11787	20008	12842	11253	1.3741e-59	506380000	30	30	30	E9Q2M9;E9PV60;E0CXD5;F6X8K3	E9Q2M9;E9PV60		Wdfy4
11736	14919	3810.7	7602	2.4268e-13	250400000	8	8	8	E9Q612;E9Q4I1;E9PVJ6	E9Q612;E9Q4I1;E9PVJ6	Receptor-type tyrosine-protein phosphatase O	Ptpro
11735	24499	10416.5	11920	4.3754e-14	93706000	8	8	8	P97363	P97363	Serine palmitoyltransferase 2	Sptlc2
11686	13011.5	7955.7	11569	8.3639e-12	89370000	5	2	2	Q3UQ44	Q3UQ44	Ras GTPase-activating-like protein IQGAP2	Iqgap2
11638	11911	11692	10669	2.2669e-17	29581000	11	11	11	G3X934;Q3TWF6	G3X934;Q3TWF6	WD repeat-containing protein 70	Wdr70
11598	22387	13832	6221.15	2.4455e-16	126640000	7	7	6	Q8K1X4	Q8K1X4		Nckap1l
11593	16582	9841.9	11898	1.3291e-06	36295000	3	3	3	Q3TCX3;Q3TCX3-2;Q3TCX3-3;Q3TCX3-4	Q3TCX3;Q3TCX3-2;Q3TCX3-3	UPF0469 protein KIAA0907	Kiaa0907
11587	13949.5	11587	8626.7	7.3798e-30	74269000	13	13	13	P45700;D3Z799	P45700	Mannosyl-oligosaccharide 1,2-alpha-mannosidase IA	Man1a1
11540	24870.5	8585.3	11834	1.8553e-37	72594000	15	11	9	E9Q3L4;D3Z2E7	E9Q3L4;D3Z2E7		AI607873
11535.5	15566	11535.5	5913.95	1.4989e-236	120110000	24	3	3	Q62095	Q62095	ATP-dependent RNA helicase DDX3Y	Ddx3y
11534	13987	17031	8040.8	3.4346e-107	1640100000	54	54	54	F7A6H4;E9Q555;Q3U0U2	F7A6H4;E9Q555	E3 ubiquitin-protein ligase RNF213	Rnf213
11424	41839.7	10182	14100	5.7333e-15	25940000	8	6	6	Q91VC3;E9PV04;A2AFK7	Q91VC3;E9PV04;A2AFK7	Eukaryotic initiation factor 4A-III	Eif4a3;Gm5576
11420	23795	11024.5	6925.25	7.3681e-68	88647000	14	14	14	Q8CH02	Q8CH02	SURP and G-patch domain-containing protein 1	Sugp1
11416	19273	9871.1	8280.1	3.9249e-108	307200000	32	32	26	D3Z4J3;Q99104;D3YZ62;F6TDE5;B8JK05;F6Z2S4;D6RFU0	D3Z4J3;Q99104;D3YZ62	Unconventional myosin-Va	Myo5a
11415	11415	NaN	NaN	1.8526e-18	297760	8	1	1	Q8VDW0;Q8VDW0-2	Q8VDW0;Q8VDW0-2	ATP-dependent RNA helicase DDX39A	Ddx39a
11415	9624.1	11926	10904	1.3008e-27	17137000	2	2	2	Q9QZ25	Q9QZ25	Vascular non-inflammatory molecule 3	Vnn3
11375	23670	6959.4	8037.95	1.8018e-18	70960000	11	11	11	Q62318;Q62318-2	Q62318;Q62318-2	Transcription intermediary factor 1-beta	Trim28
11346.5	44124	9400.7	3326.1	2.4217e-50	94147000	13	13	13	Q8BVL3;D3Z7S9;H3BKG9;D3Z3J1	Q8BVL3	Sorting nexin-17	Snx17
11229	15016	8000	8005.85	4.7021e-28	101380000	10	10	9	Q6ZQK5;Q6ZQK5-2	Q6ZQK5;Q6ZQK5-2	Arf-GAP with coiled-coil, ANK repeat and PH domain-containing protein 2	Acap2
11189	28200	16165	6384.6	8.0065e-13	39364000	6	6	6	P82198	P82198	Transforming growth factor-beta-induced protein ig-h3	Tgfbi
11149.5	16049	8454.65	5393.6	1.0132e-72	182400000	4	4	4	Q80WQ2	Q80WQ2	Protein VAC14 homolog	Vac14
11132	16544	11566	8275.1	3.9749e-06	9869200	3	3	3	Q8BTJ4;Q8BTJ4-2	Q8BTJ4;Q8BTJ4-2	Ectonucleotide pyrophosphatase/phosphodiesterase family member 4	Enpp4
11115	9714.3	7681.2	20354	8.1496e-05	11226000	2	2	2	Q8CE47	Q8CE47	Major facilitator superfamily domain-containing protein 7	Mfsd7
11088	17485	8283.7	9453.4	6.2128e-41	63795000	13	13	13	Q8BMK4	Q8BMK4	Cytoskeleton-associated protein 4	Ckap4
11070.5	11731	11081.9	10499	2.7549e-19	73432000	11	11	11	P80318;Q3U0I3;E9Q133;F6Q609	P80318;Q3U0I3;E9Q133;F6Q609	T-complex protein 1 subunit gamma	Cct3
11064.5	16756.5	9982.15	7874.95	2.3282e-18	95286000	9	9	9	Q9WUA2	Q9WUA2	Phenylalanine--tRNA ligase beta subunit	Farsb
11060	24374	10984	8512.9	2.1449e-31	18846000	4	4	4	A2AMH4;Q6X893-2;A2AMH5;Q6X893;A2AMH3	A2AMH4;Q6X893-2;A2AMH5;Q6X893;A2AMH3	Choline transporter-like protein 1	Slc44a1
11002	5091.8	24418	8859.25	6.7031e-11	25240000	5	5	5	Q9D0B6;Q9D0B6-2	Q9D0B6;Q9D0B6-2	UPF0368 protein Cxorf26 homolog
10998	19342	15652.5	5762.65	1.0952e-63	211440000	5	5	5	Q9JIF3	Q9JIF3	Solute carrier family 2, facilitated glucose transporter member 8	Slc2a8
10886.2	9633.4	NaN	12139	9.4801e-10	8138400	3	3	3	Q9CXU9;G3UW42;P48024;J3QPZ8;D3YXK8;J3QN87	Q9CXU9;G3UW42;P48024;J3QPZ8	Eukaryotic translation initiation factor 1b;Eukaryotic translation initiation factor 1	Eif1b;Gm6900;Eif1
10835	10835	10283	11900	3.6596e-31	161570000	15	15	15	Q8BRN9;F6XC25	Q8BRN9;F6XC25	Coiled-coil and C2 domain-containing protein 1B	Cc2d1b
10776	11185.5	10680	8464.1	3.7384e-94	731100000	49	49	49	Q9JHU4;F6ZX84	Q9JHU4	Cytoplasmic dynein 1 heavy chain 1	Dync1h1
10705	9300.4	12132	11469	4.616e-10	140560000	5	5	5	G3X972	G3X972		Sec24c
10704	16055	7702.9	9778.3	2.5561e-36	32652000	9	8	8	Q9WV80;Q6NZD2;D3YWH1	Q9WV80;Q6NZD2	Sorting nexin-1	Snx1
10684.8	NaN	NaN	10684.8	6.7704e-05	1471200	2	2	2	G5E899;P22777	G5E899;P22777	Plasminogen activator inhibitor 1	Serpine1
10654	8170.6	17759	9257.45	7.4038e-10	11932000	4	4	4	Q8K2Q7;Q8K2Q7-2;J3KMJ4	Q8K2Q7	BRO1 domain-containing protein BROX	Brox
10648	24647	7403	10985	3.6714e-10	44726000	5	5	5	A2AH25;Q5FWK3	A2AH25;Q5FWK3	Rho GTPase-activating protein 1	Arhgap1
10621.5	14795	10858	6865.8	3.7886e-06	6060300	3	3	3	H3BJ49;Q9D6K9;Q9D6K9-2;H3BJH5	H3BJ49;Q9D6K9;Q9D6K9-2;H3BJH5	Ceramide synthase 5	Lass5;Cers5
10616	7265.3	8466.3	12465	5.1065e-13	14859000	6	5	5	Q8BV49;E9PVL3;Q504N7	Q8BV49;E9PVL3;Q504N7	Pyrin and HIN domain-containing protein 1;Pyrin and HIN domain-containing protein 1-like	Pyhin1;BC094916
10600	37996.5	3904.1	9292.45	2.2884e-19	124360000	9	9	8	P13808;P13808-3;P13808-2;P13808-5;P13808-4;F8WHM3;P16283-3;P16283-2;D3Z5A2;F6Q7T0;D3Z5G3;D3YUF1	P13808;P13808-3;P13808-2;P13808-5;P13808-4	Anion exchange protein 2	Slc4a2
10578.5	33708	11266	8167.15	8.3878e-21	18843000	10	10	10	Q80VP0;Q80VP0-2	Q80VP0;Q80VP0-2	Tectonin beta-propeller repeat-containing protein 1	Tecpr1
10551	24544	6981.8	5926.65	7.5747e-18	103420000	10	10	10	Q8K4Q8	Q8K4Q8	Collectin-12	Colec12
10548	17918.5	10548	2679.85	1.1478e-28	36497000	9	9	9	J3QNG0;P16460	J3QNG0;P16460	Argininosuccinate synthase	Ass1
10543	30623	3688.45	5050.9	7.6769e-110	119250000	17	14	1	A2AUK8;Q9Z2H5-2;Q9Z2H5-3;A2AUK7;A2AUK6	A2AUK8;Q9Z2H5-2;Q9Z2H5-3;A2AUK7;A2AUK6		Epb4.1l1
10439	NaN	10439	10493.8	4.0769e-05	13109000	2	2	2	Q6SJQ0;Q6SJQ0-2	Q6SJQ0;Q6SJQ0-2	CMRF35-like molecule 8	Cd300a
10413	17019.5	12895.5	6007.25	4.8515e-14	63321000	5	5	5	P21981	P21981	Protein-glutamine gamma-glutamyltransferase 2	Tgm2
10371.4	7621	10853.5	9906.7	4.2208e-08	11300000	5	5	5	Q91VU7;F7AC41;F7CG42	Q91VU7;F7AC41		Pus7
10357.2	20755.5	10357.2	NaN	7.3184e-09	6520000	4	4	4	Q9DC69	Q9DC69	NADH dehydrogenase [ubiquinone] 1 alpha subcomplex subunit 9, mitochondrial	Ndufa9
10262.5	22183.5	6537.55	NaN	4.8534e-10	12350000	6	6	6	P50427	P50427	Steryl-sulfatase	Sts
10253	NaN	NaN	10253	2.7284e-05	3187400	2	2	2	Q8BX10;Q8BX10-2;F6YJC6	Q8BX10;Q8BX10-2;F6YJC6	Serine/threonine-protein phosphatase PGAM5, mitochondrial	Pgam5
10164.5	3574.5	9788.2	18946.5	2.405e-12	124430000	9	9	9	Q9CU62	Q9CU62	Structural maintenance of chromosomes protein 1A	Smc1a
10157	11906	10157	5228.9	2.7438e-13	31078000	6	6	6	Q91Z96;Q91Z96-2	Q91Z96;Q91Z96-2	BMP-2-inducible protein kinase	Bmp2k
10148.5	14732	9935.1	9139.7	2.105e-36	251930000	9	4	4	Q9R1T4;Q9R1T4-3;Q9R1T4-2;A2A3W1	Q9R1T4;Q9R1T4-3;Q9R1T4-2	Septin-6	2006-09-01
10137.2	6631.7	9623.4	11891	1.0125e-28	21229000	9	9	9	P63330;P62715	P63330;P62715	Serine/threonine-protein phosphatase 2A catalytic subunit alpha isoform;Serine/threonine-protein phosphatase 2A catalytic subunit beta isoform	Ppp2ca;Ppp2cb
10113	5937.3	25586	19631	7.335e-07	10801000	4	4	4	Q8BG81;Q3UDD3	Q8BG81;Q3UDD3	Polymerase delta-interacting protein 3	Poldip3
10108	NaN	NaN	10108	5.3763e-07	3217300	3	3	3	Q9R0Q8;H3BJQ5	Q9R0Q8	C-type lectin domain family 4 member E	Clec4e
10045	10045	10836	8454	3.5716e-13	305430000	10	10	10	E9QLG3;H7BX50;A2AWL7;A2AWL7-3;A2AWL7-2;A2AWL7-4	E9QLG3;H7BX50;A2AWL7;A2AWL7-3;A2AWL7-2	MAX gene-associated protein	Mga
9860.35	15139	4197.8	5518.5	1.9798e-30	62319000	12	12	12	G3X8Y8;Q9QUN7	G3X8Y8;Q9QUN7	Toll-like receptor;Toll-like receptor 2	Tlr2
9857.2	10050.6	9085.15	10044	1.7772e-28	105670000	14	14	11	Q60597-3;Q60597;Q60597-4;Q60597-2;Q5SVY0;Q5SVY1	Q60597-3;Q60597;Q60597-4;Q60597-2	2-oxoglutarate dehydrogenase, mitochondrial	Ogdh
9725	9725	NaN	NaN	8.8768e-09	4548200	5	5	5	Q80WQ6	Q80WQ6	Inactive rhomboid protein 2	Rhbdf2
9613.5	14552	6365	8062.1	1.6848e-13	42826000	5	5	5	Q8QZS3	Q8QZS3	Folliculin	Flcn
9543.15	9587.8	42497.2	5123.6	1.8638e-23	311410000	13	13	13	Q78PY7;Q3TJ56;E9Q3E9	Q78PY7;Q3TJ56	Staphylococcal nuclease domain-containing protein 1	Snd1
9369.6	22193	NaN	4910	1.8691e-06	8372500	3	3	3	Q9ERK9	Q9ERK9	P2Y purinoceptor 6	P2ry6
9366.7	9240.8	14415.5	7692.3	5.4227e-28	65975000	11	11	11	P50544;B1AR28	P50544;B1AR28	Very long-chain specific acyl-CoA dehydrogenase, mitochondrial	Acadvl
9324	10612.9	9249.3	5096.5	2.1434e-19	51847000	6	6	6	Q8K019;Q8K019-2;F8WI22;Q8K019-3	Q8K019;Q8K019-2;F8WI22;Q8K019-3	Bcl-2-associated transcription factor 1	Bclaf1
9251.55	9508.4	8935.7	9865.5	5.8538e-09	24843000	6	6	6	Q9DBN4;D3Z1F7;Q9DBN4-2;Q9DBN4-3;D3YXF2	Q9DBN4;D3Z1F7;Q9DBN4-2;Q9DBN4-3	Putative monooxygenase p33MONOX	P33monox;4833439L19Rik
9137.4	3475.5	79033	9137.4	4.1949e-64	23485000	6	6	6	Q8C080;Q3TLM7	Q8C080;Q3TLM7	Sorting nexin-16	Snx16
9085.05	21378	7208.4	9958.8	1.4813e-14	37109000	7	7	7	Q99KJ8	Q99KJ8	Dynactin subunit 2	Dctn2
9063.15	NaN	NaN	9063.15	6.6409e-07	4377500	3	2	2	J3QNU6;Q8BWG8;Q8BWG8-2	J3QNU6;Q8BWG8;Q8BWG8-2	Beta-arrestin-1	Arrb1
9022.6	11090	12177	4702	1.6383e-27	75487000	13	13	13	D3Z5I1;Q3UPF5;Q3UPF5-2;G3X9X5	D3Z5I1;Q3UPF5;Q3UPF5-2	Zinc finger CCCH-type antiviral protein 1	Zc3hav1
8999.75	10245	7659.9	3782.5	1.4774e-18	26611000	9	9	9	Q8BJS4;Q8BJS4-2;Q8BJS4-3;Q9D666;Q9D666-3;Q9D666-4;Q9D666-2;D3Z0V9	Q8BJS4;Q8BJS4-2;Q8BJS4-3	SUN domain-containing protein 2	Sun2
8966.35	9801.65	4160.3	8513.4	1.9381e-06	45768000	3	3	3	J3QNY6;Q9QY30	J3QNY6;Q9QY30	Bile salt export pump	Abcb11
8801.75	22654	4279.8	3781.35	9.0389e-08	86621000	4	4	1	D3YYU4;Q99PQ1;D6RCJ3;D3YVI1	D3YYU4;Q99PQ1;D6RCJ3;D3YVI1	Tripartite motif-containing protein 12A	Trim5;Trim12a
8753	46362.5	7090.65	3235.5	1.1861e-31	123750000	13	13	13	A2A6A1	A2A6A1	G patch domain-containing protein 8	Gpatch8
8726.1	9951.55	10256	7209	8.1635e-36	115640000	15	15	15	B2RUP2;B2RUP2-2;A2A855;A2A858	B2RUP2;B2RUP2-2	Protein unc-13 homolog D	Unc13d
8692.05	11416	5807.85	8124.9	1.8859e-24	84865000	12	12	12	Q91VR5	Q91VR5	ATP-dependent RNA helicase DDX1	Ddx1
8691.4	44428	7653.6	1909.1	2.4312e-35	106750000	17	15	15	Q8R4C2;Q8BR30;D3Z4D2;D6RET4;D3Z7T9	Q8R4C2;Q8BR30;D3Z4D2	RUN and FYVE domain-containing protein 2	Rufy2
8683.4	13694.5	8216.35	7718	1.5938e-10	28760000	5	5	5	Q91VM5;Q9WV02;A2AFI3;Q9WV02-2;A2AFI4	Q91VM5;Q9WV02;A2AFI3;Q9WV02-2;A2AFI4	RNA binding motif protein, X-linked-like-1;RNA binding motif protein, X-linked-like-1, N-terminally processed;RNA-binding motif protein, X chromosome;RNA-binding motif protein, X chromosome, N-terminally processed	Rbmxl1;Rbmx
8602.45	7785.8	12733	2453.8	1.2322e-09	91775000	6	6	6	Q9QUR6	Q9QUR6	Prolyl endopeptidase	Prep
8591.85	3488.1	7886.6	11045	6.2881e-54	10885000	4	4	4	Q8K0B2;Q8K0B2-2;Q8K0B2-3	Q8K0B2;Q8K0B2-2;Q8K0B2-3	Probable lysosomal cobalamin transporter	Lmbrd1
8580.75	18216.5	9100.8	7253.2	1.0862e-16	20950000	3	3	3	Q9CWG1;G3UYI2	Q9CWG1	Glioma pathogenesis-related protein 1	Glipr1
8494	146300	8016.1	6505.7	5.7465e-13	47657000	6	6	6	Q8JZQ9	Q8JZQ9	Eukaryotic translation initiation factor 3 subunit B	Eif3b
8491.6	13145	7738.8	7938.3	1.3091e-24	128880000	16	16	9	Q7TMB8;Q7TMB8-2;E9PZS0;F6QD74;G3UZI5	Q7TMB8;Q7TMB8-2	Cytoplasmic FMR1-interacting protein 1	Cyfip1
8471.55	53483	4844.7	3496.8	1.841e-10	152350000	5	5	5	Q9DBG7;F6VF36	Q9DBG7	Signal recognition particle receptor subunit alpha	Srpr
8470.2	14054	12083	4043.15	3.7724e-07	2904300	4	4	4	Q91VX2;A2AMY5;F6WTC8	Q91VX2;A2AMY5	Ubiquitin-associated protein 2	Ubap2
8402.45	9956.3	NaN	6316.3	7.4639e-10	9687900	4	4	4	F6X4N5;Q8BVI5;F7CJY7;B7ZCB8;B7ZCB9	F6X4N5;Q8BVI5;F7CJY7	Syntaxin-16	Stx16
8391.7	15057	5179.1	4013.2	2.2109e-16	56619000	9	9	9	O09126	O09126	Semaphorin-4D	Sema4d
8332	13623	5562.4	7360.4	3.0882e-36	90078000	17	17	17	Q6PGG2;Q6PGG2-2;F7AIU6	Q6PGG2;Q6PGG2-2	GEM-interacting protein	Gmip
8287.55	NaN	NaN	8287.55	7.025e-05	1317600	2	2	2	Q3U429;Q61470;E9Q2X8;D3Z0N6	Q3U429;Q61470;E9Q2X8;D3Z0N6	Leukocyte antigen CD37	Cd37
8267.4	NaN	8267.4	NaN	2.8304e-38	8202000	7	1	1	Q8CAD1	Q8CAD1		Araf
8227.05	11617.7	5993.1	NaN	1.5907e-12	18862000	6	6	6	Q3V3R1	Q3V3R1	Monofunctional C1-tetrahydrofolate synthase, mitochondrial	Mthfd1l
8098.7	8061.25	8035.65	8098.7	4.1677e-10	14230000	4	4	4	F6Y616;Q8VE62;D3Z3J6;G3UYE5;G3UZ67;G3UZS6	F6Y616;Q8VE62;D3Z3J6;G3UYE5;G3UZ67	Polyadenylate-binding protein-interacting protein 1	Paip1
8063.8	9279.2	8063.8	NaN	8.3263e-11	4900700	6	6	6	Q9Z2G6;J3QJX3;Q9Z2G6-2	Q9Z2G6;J3QJX3;Q9Z2G6-2	Protein sel-1 homolog 1	Sel1l
8054.95	7437.5	8482.9	12972.4	5.8101e-17	89073000	12	12	12	Q8CG48;B1AWH6	Q8CG48	Structural maintenance of chromosomes protein 2	Smc2
8053.6	12128	7935.85	5988.8	4.1101e-53	45061000	6	6	1	P57776-3;P57776;Q80T06;E9QN08;D3YUQ9	P57776-3;P57776;Q80T06;E9QN08;D3YUQ9	Elongation factor 1-delta	Eef1d
8049.3	11812	8049.3	5498.05	2.6299e-10	32844000	6	6	6	Q3UDK1;Q3UDK1-2;D3YWU1;D3YX05;D3Z5F4	Q3UDK1;Q3UDK1-2	TRAF-type zinc finger domain-containing protein 1	Trafd1
7959.2	8799.3	7187.55	7851.2	2.3918e-18	59245000	8	8	6	Q6PDG5;Q3UID0;Q6PDG5-2	Q6PDG5;Q3UID0;Q6PDG5-2	SWI/SNF complex subunit SMARCC2	Smarcc2
7930.6	8461.1	NaN	7400.1	8.4542e-22	4610500	7	7	7	Q7TQ95;A2ASL8;A2ASM0;A2ASM1	Q7TQ95;A2ASL8	Protein lunapark	Lnp
7925.7	7925.7	10107.2	6240.45	1.0113e-12	18456000	4	4	4	Q62313;Q62314	Q62313;Q62314	Trans-Golgi network integral membrane protein 1;Trans-Golgi network integral membrane protein 2	Tgoln1;Tgoln2
7923.2	3981.1	16182	7123.1	5.5894e-17	5397400	6	1	1	F6ZFU0;P57776-2;Q91VK2;D3Z7N2;D3YZT9;D3YY68	F6ZFU0;P57776-2;Q91VK2;D3Z7N2;D3YZT9;D3YY68		Eef1d
7812.4	4698.1	8380.4	11494.5	1.1403e-160	81272000	10	10	9	D3YV00;P98195;P98195-2	D3YV00;P98195;P98195-2	Probable phospholipid-transporting ATPase IIB	Atp9b
7803.1	NaN	7585.85	8684.75	5.23e-05	16384000	2	2	2	P17809	P17809	Solute carrier family 2, facilitated glucose transporter member 1	Slc2a1
7714.2	13093	10433	6725	1.7443e-24	66484000	13	13	13	Q91ZW3;Q6PGB8-2;Q6PGB8	Q91ZW3	SWI/SNF-related matrix-associated actin-dependent regulator of chromatin subfamily A member 5	Smarca5
7611.7	13833	3974.75	NaN	1.0347e-16	12356000	6	6	6	Q9R0E2;F6WNR1;A8Y5E6	Q9R0E2	Procollagen-lysine,2-oxoglutarate 5-dioxygenase 1	Plod1
7608.3	13534	NaN	5867	6.7973e-05	14474000	2	2	2	Q00PI9	Q00PI9	Heterogeneous nuclear ribonucleoprotein U-like protein 2	Hnrnpul2
7565.95	NaN	NaN	7565.95	4.584e-09	3124500	4	4	4	Q80TA6;G3UZ04;Q80TA6-2;G3XA69	Q80TA6;G3UZ04;Q80TA6-2	Myotubularin-related protein 12	Mtmr12
7535.45	5843.05	8029.6	7648.75	2.1974e-14	17413000	4	4	3	D3Z7P3;D3Z7P3-2;D3Z7P4	D3Z7P3;D3Z7P3-2;D3Z7P4	Glutaminase kidney isoform, mitochondrial	Gls
7400.1	5026	NaN	9774.2	0	6651300	9	1	1	P62983	P62983	Ubiquitin-40S ribosomal protein S27a;Ubiquitin;40S ribosomal protein S27a	Rps27a
7396.15	158446	4434.95	9153.45	1.0915e-16	54323000	7	7	7	Q9JKK1;Q9JKK1-2	Q9JKK1;Q9JKK1-2	Syntaxin-6	Stx6
7309.5	7060.55	7701.45	8425.6	5.9318e-14	46219000	8	8	8	Q8R1X6;D3Z3F8;Q8R1X6-2;D3Z2D6;D3Z1M5	Q8R1X6;D3Z3F8;Q8R1X6-2	Spartin	Spg20
7269.6	19405.6	7269.6	23489.5	5.2844e-13	19438000	5	5	5	Q3TGW2	Q3TGW2	Endonuclease/exonuclease/phosphatase family domain-containing protein 1	Eepd1
7242.65	10630	NaN	5631.5	3.8462e-10	6762600	2	2	2	Q9JLJ5;Q4V9V3	Q9JLJ5;Q4V9V3	Elongation of very long chain fatty acids protein 1	Elovl1
7228.25	7936.5	12069.5	5882.5	5.3041e-06	61118000	3	3	3	Q8VCU2;O70362	Q8VCU2;O70362	Phosphatidylinositol-glycan-specific phospholipase D	Gpld1
7205.6	56349	4156.1	7205.6	2.2955e-05	14727000	2	2	2	Q00941	Q00941	Granulocyte-macrophage colony-stimulating factor receptor subunit alpha	Csf2ra
7187.25	19275	5508.2	4698.85	7.2522e-80	60378000	9	9	9	Q6P9J9;Q6P9J9-2	Q6P9J9	Anoctamin-6	Ano6
7160.1	9663.9	3270.9	7551.4	5.0573e-15	141290000	8	8	8	Q9ERU9	Q9ERU9	E3 SUMO-protein ligase RanBP2;Putative peptidyl-prolyl cis-trans isomerase	Ranbp2
7109.75	10354	2181.9	33645	7.8267e-31	89969000	12	12	12	E9QNN1;O70133-2;O70133;O70133-3	E9QNN1;O70133-2;O70133;O70133-3	ATP-dependent RNA helicase A	Dhx9
7101.9	9013.15	7532.55	5430.7	1.1689e-07	30584000	3	3	3	P37889;P37889-2;Q3TGL4	P37889;P37889-2;Q3TGL4	Fibulin-2	Fbln2
7077.6	6727.15	6695.6	7449.55	1.0193e-09	22382000	4	4	4	Q9QZK7	Q9QZK7	Docking protein 3	Dok3
6873.6	16823.8	5570.9	6269.9	2.8925e-157	9701900	2	2	2	Q91VJ5;A2AER8;A2AER9	Q91VJ5;A2AER8;A2AER9	Polyglutamine-binding protein 1	Pqbp1
6861.3	12876	4993.15	NaN	3.6779e-05	2364000	2	2	2	Q61165	Q61165	Sodium/hydrogen exchanger 1	Slc9a1
6830.95	7390.8	12852.8	5788.1	2.6731e-141	25471000	10	4	1	F8VQ94;D3Z3W9	F8VQ94;D3Z3W9		Pira2
6800.05	6742.1	7329.75	5290.6	6.5757e-29	42455000	10	7	7	D3Z041;P41216;D3Z457;D3YVF6	D3Z041;P41216	Long-chain-fatty-acid--CoA ligase 1	Acsl1
6762	16053.2	6762	3757.05	1.0828e-22	9818700	10	2	2	G3X977;Q61703	G3X977;Q61703	Inter-alpha-trypsin inhibitor heavy chain H2	Itih2
6698.5	9398.6	6095.7	4207.4	1.9238e-11	28266000	6	6	6	Q80XI6	Q80XI6	Mitogen-activated protein kinase kinase kinase 11	Map3k11
6667.35	10582.6	7508.9	6276.6	1.1137e-07	16391000	3	3	3	F8VQK5;P59808;D3Z0Y1;P57725	F8VQK5;P59808	SAM and SH3 domain-containing protein 1	Sash1
6608.3	6623.65	2236.1	8093.5	1.2619e-26	112870000	15	15	15	Q5SV85;Q5SV85-2	Q5SV85;Q5SV85-2	Synergin gamma	Synrg
6578	6194.2	27847.3	2933.3	7.3086e-05	3512500	2	2	2	Q9DCJ5	Q9DCJ5	NADH dehydrogenase [ubiquinone] 1 alpha subcomplex subunit 8	Ndufa8
6566.7	6566.7	NaN	NaN	6.2474e-06	1856100	3	3	3	Q3UKJ7;Q3UKJ7-2	Q3UKJ7;Q3UKJ7-2	WD40 repeat-containing protein SMU1	Smu1
6541.2	11224.2	6541.2	6177.8	2.9063e-15	16957000	6	6	6	B1AUY3;Q80Z68;B1AUX5;Q3TE27;B1AUY2;E9PYS6;E9Q4R3;D6RFT8	B1AUY3;Q80Z68;B1AUX5;Q3TE27;B1AUY2;E9PYS6;E9Q4R3		Arhgap4
6533.4	6533.4	5396.8	8047.8	4.4032e-05	16957000	2	2	2	Q8CHK3;D3YU33	Q8CHK3;D3YU33	Lysophospholipid acyltransferase 7	Mboat7
6446.9	3054.2	13342	6515.85	3.7897e-15	7475400	7	7	4	P36423;Q3TRY5	P36423	Thromboxane-A synthase	Tbxas1
6388.1	6381.6	15999.8	5629.4	1.9966e-17	28233000	11	11	11	Q8K2Q9;Q8K2Q9-2	Q8K2Q9;Q8K2Q9-2	Shootin-1	Kiaa1598
6368.4	2880.85	5298.65	8927.2	5.3434e-48	47589000	13	13	13	Q6PDG8;Q6PDG8-2	Q6PDG8;Q6PDG8-2	Vacuolar fusion protein MON1 homolog A	Mon1a
6260.6	10340	6001.2	6070	5.5419e-06	5751300	2	2	2	A2AWR3;A2AWR2;Q14BN5;F6Z6G4	A2AWR3;A2AWR2;Q14BN5;F6Z6G4		Gpr155
6198	5426.4	7196.8	4488.8	4.4977e-11	75958000	8	8	8	E9QPX1;P39061;P39061-1;P39061-2;D3Z5C2	E9QPX1;P39061;P39061-1;P39061-2	Collagen alpha-1(XVIII) chain;Endostatin	Col18a1
6177.9	15743	6177.9	5656.1	2.7795e-10	7544700	3	3	3	Q8BVK9	Q8BVK9	Sp110 nuclear body protein	Sp110
6161.45	14788.5	4617	3939.7	7.4412e-14	10096000	5	5	4	Q9R190;H3BLE1	Q9R190	Metastasis-associated protein MTA2	Mta2
6150.9	11622	5682.45	11049.9	5.8524e-09	11813000	4	4	4	Q99J47;Q99J47-2	Q99J47;Q99J47-2	Dehydrogenase/reductase SDR family member 7B	Dhrs7b
6056.5	5304.5	7807.15	6002.3	2.1031e-10	70757000	7	7	7	Q3U1J4	Q3U1J4	DNA damage-binding protein 1	Ddb1
6017.5	85106	5401.95	NaN	7.0812e-07	1708400	3	3	3	P28352;F6QA74;D3Z124;D3Z6R9	P28352;F6QA74	DNA-(apurinic or apyrimidinic site) lyase;DNA-(apurinic or apyrimidinic site) lyase, mitochondrial	Apex1
6004.45	8653	1759.7	19227	1.3269e-10	5539800	4	4	4	Q9D6W8	Q9D6W8	Uncharacterized protein C17orf59 homolog
5955.85	14482	2927.2	1575.7	1.5665e-116	83460000	10	10	9	Q80TM9;Q80TM9-6;Q80TM9-3;Q80TM9-4;F6PY46;Q80TM9-2;Q80TM9-5;F6ZL69;F6UKP3;F6YR29	Q80TM9;Q80TM9-6;Q80TM9-3;Q80TM9-4;F6PY46;Q80TM9-2	Nischarin	Nisch
5936.1	14369.8	4293.1	4495.6	8.4992e-13	66822000	7	7	5	Q5RIM6;Q60974;Q60974-2;E9Q2B2;Q8CHB6;E9Q9Y2;F7C134;Q3UV08;E9Q8K6;Q5RIN0;Q8BK32;F6SFD2;F6TWR1;F6U338;F7CTX2	Q5RIM6;Q60974;Q60974-2;E9Q2B2;Q8CHB6;E9Q9Y2;F7C134	Nuclear receptor corepressor 1	Ncor1
5906.5	NaN	7863.8	3814.2	4.7856e-07	4576600	3	3	3	Q00519	Q00519	Xanthine dehydrogenase/oxidase;Xanthine dehydrogenase;Xanthine oxidase	Xdh
5900.9	4593.25	7457.7	6577.1	2.8435e-16	271250000	10	6	6	A2API5;Q9JI18;E9Q202	A2API5;Q9JI18;E9Q202	Low-density lipoprotein receptor-related protein 1B	Lrp1b
5894.2	3577.2	8863.5	3158.35	2.9368e-12	12222000	6	6	6	Q80WJ7;F6QFT1;F6QHD1;E9PUX0;F6ZSG0;F6ZQL0	Q80WJ7;F6QFT1;F6QHD1;E9PUX0	Protein LYRIC	Mtdh
5874.1	4952.7	46236	2850	8.1311e-08	65610000	4	4	4	Q3TDN2;Q3TDN2-2;D3Z2H4;D3YUP4;D3Z4G9	Q3TDN2;Q3TDN2-2;D3Z2H4	FAS-associated factor 2	Faf2
5867.6	4643.2	4116.3	8771.45	5.8935e-10	108150000	5	5	5	E9Q0V6;B1AXH1;F6T2J3	E9Q0V6;B1AXH1	NHS-like protein 2	Nhsl2
5835.7	14397	7900.85	3678.65	1.9327e-08	32842000	5	5	5	Q9EST3;Q9EST3-2;A8Y5K6;Q5NBZ4	Q9EST3;Q9EST3-2;A8Y5K6;Q5NBZ4	Eukaryotic translation initiation factor 4E transporter	Eif4enif1
5830.7	27330.9	3506.55	5871.1	1.2469e-28	12686000	4	4	4	Q8VCF0	Q8VCF0	Mitochondrial antiviral-signaling protein	Mavs
5819.2	3978.55	5053.8	8216.45	5.0298e-06	12436000	3	3	3	Q8CB96;Q8CB96-2;Q8CB96-3	Q8CB96;Q8CB96-2;Q8CB96-3	Ras association domain-containing protein 4	Rassf4
5819.1	7265.6	9920.6	4956.5	2.0183e-12	9039500	6	5	5	O08528;E9Q5B5	O08528;E9Q5B5	Hexokinase-2	Hk2
5819	10229	9971.1	2583.25	2.408e-22	42430000	11	11	11	Q9D3S3;D3YZ90;Q9D3S3-3;E9Q6P3	Q9D3S3;D3YZ90	Sorting nexin-29	Snx29
5772.8	4872.5	8076.9	11086.5	2.9807e-19	30101000	9	9	9	P16879	P16879	Tyrosine-protein kinase Fes/Fps	Fes
5735.3	5875.6	7180.35	3208.6	7.8269e-165	19241000	18	10	10	Q64518-2;B1ATS4;Q64518;E9Q559;Q64518-3;B1ATS5	Q64518-2;B1ATS4;Q64518;E9Q559;Q64518-3;B1ATS5	Sarcoplasmic/endoplasmic reticulum calcium ATPase 3	Atp2a3
5732.2	10460.3	2804.2	7149.45	3.438e-14	47435000	6	6	5	Q6WVG3	Q6WVG3	BTB/POZ domain-containing protein KCTD12	Kctd12
5710	6248.1	5724.55	5210.1	7.6844e-23	72496000	9	9	9	A2AWP8;A2AWP8-4;A2AWP8-2;A2AWP8-3;A2AWP6;A2AWP8-5;F6S3V7;A2AWP4;F6ZH54	A2AWP8;A2AWP8-4;A2AWP8-2;A2AWP8-3;A2AWP6;A2AWP8-5;F6S3V7	Rho guanine nucleotide exchange factor 10-like protein	Arhgef10l
5613.3	15577	4681.5	5869.8	5.8104e-23	43024000	9	9	8	Q6PFQ7;Q6PFQ7-2;F6W8M5	Q6PFQ7;Q6PFQ7-2	Ras GTPase-activating protein 4	Rasa4
5603.35	14559	3979.3	3405.4	2.6023e-09	19642000	5	5	5	O08599-2;O08599	O08599-2;O08599	Syntaxin-binding protein 1	Stxbp1
5566.4	5566.4	NaN	NaN	6.3638e-25	4795500	5	4	4	J3QML2;B2RX12;B2RX12-2;B2RX12-3	J3QML2;B2RX12;B2RX12-2;B2RX12-3	Canalicular multispecific organic anion transporter 2	Abcc3
5549.35	NaN	5638.1	3228.2	6.2566e-15	9197700	4	4	4	Q8R146;Q8R146-2	Q8R146;Q8R146-2	Acylamino-acid-releasing enzyme	Apeh
5465.2	14625	5838.5	4712.7	9.9283e-19	59543000	7	7	7	Q9WTI7;Q9WTI7-3;Q9WTI7-2;Q9WTI7-4	Q9WTI7;Q9WTI7-3;Q9WTI7-2	Unconventional myosin-Ic	Myo1c
5440.5	23048	1933.9	1662.8	4.0145e-34	338030000	10	10	9	P70206	P70206	Plexin-A1	Plxna1
5411.3	5411.3	4818.7	7509.95	2.017e-32	41542000	15	15	15	O89001	O89001	Carboxypeptidase D	Cpd
5338.9	10211.2	4942.2	3982.55	6.4925e-37	100450000	22	22	16	Q01320	Q01320	DNA topoisomerase 2-alpha	Top2a
5316.1	12210.5	4238.9	4230.15	7.1133e-31	51548000	16	5	1	Q3V0N8;Q924N4;Q924N4-2	Q3V0N8;Q924N4;Q924N4-2	Solute carrier family 12 member 6	Slc12a6
5266.4	10708	5266.4	1715.2	3.8486e-05	2826200	2	2	2	Q80TZ9;A2A7T3;A2A7T1	Q80TZ9;A2A7T3;A2A7T1	Arginine-glutamic acid dipeptide repeats protein	Rere
5181	4065.7	5406.8	11247	7.2961e-08	94134000	4	4	4	Q99LE6	Q99LE6	ATP-binding cassette sub-family F member 2	Abcf2
5178.55	9079.45	6526.2	2977.75	4.7349e-09	99085000	6	6	6	A2A690-2;A2A690;F6VP19;F6VCI2	A2A690-2;A2A690;F6VP19	Protein TANC2	Tanc2
4994.2	NaN	NaN	4994.2	1.2837e-30	4278600	7	3	3	Q61450	Q61450	Mast cell surface glycoprotein Gp49A	Gp49a
4983	4890.3	5123.1	3419.4	8.2715e-59	119740000	13	13	13	Q4LDD4;Q4LDD4-2;Q4LDD4-3;F6XBJ8;E9PUB0;D3YWW7	Q4LDD4;Q4LDD4-2;Q4LDD4-3	Arf-GAP with Rho-GAP domain, ANK repeat and PH domain-containing protein 1	Arap1
4931.1	17120	2534.4	1913.2	1.7604e-08	291250000	5	5	5	E9PWQ3;J3QQ16;D3YWD1	E9PWQ3;J3QQ16		Col6a3
4811.9	9404	4267.9	1605.3	5.3719e-08	32995000	5	5	5	Q99KW3-2;Q99KW3;Q99KW3-4;E9QMQ3;Q99KW3-1;Q99KW3-5;G5E8W1	Q99KW3-2;Q99KW3;Q99KW3-4;E9QMQ3;Q99KW3-1	TRIO and F-actin-binding protein	Triobp
4738.6	39131	4738.6	2199.9	3.1968e-10	46135000	6	6	6	Q8VDC1	Q8VDC1	FYVE and coiled-coil domain-containing protein 1	Fyco1
4711.3	1811.2	8561.6	7397.3	2.277e-15	30431000	9	9	9	O08539;Q6P1B9;O08539-2	O08539;Q6P1B9;O08539-2	Myc box-dependent-interacting protein 1	Bin1
4697.75	5946.4	4755.25	2869.7	6.3232e-12	41535000	8	7	7	Q9QZC2	Q9QZC2	Plexin-C1	Plxnc1
4697	4697	5540.3	6146.1	2.0008e-48	97945000	9	9	9	Q9JIA7	Q9JIA7	Sphingosine kinase 2	Sphk2
4685.15	17539	2571.1	3760.2	1.0253e-12	21047000	8	8	4	Q5NCB3;Q5SVP0;Q5SVP2;A6PWD6;Q8CB10	Q5NCB3;Q5SVP0;Q5SVP2;A6PWD6;Q8CB10		Gm5431;OTTMUSG00000005540;9930111J21Rik
4638.95	6600.9	NaN	2677	7.002e-13	8291100	7	7	7	P35761;P35761-2	P35761;P35761-2	Dual specificity protein kinase TTK	Ttk
4615	4602.3	6542	4615	9.6267e-10	62023000	6	6	6	A2AIX1;E9QAT4;F7BPW6;F6T8X6	A2AIX1;E9QAT4;F7BPW6		Sec16a
4442.95	6619.85	2138.7	3967.25	3.6822e-18	130910000	13	13	13	Q2EMV9;Q2EMV9-2	Q2EMV9;Q2EMV9-2	Poly [ADP-ribose] polymerase 14	Parp14
4431.9	9359.2	2857.6	2266.25	7.6585e-12	18934000	5	5	4	Q8R502;D3YUV5	Q8R502	Leucine-rich repeat-containing protein 8C	Lrrc8c
4424.35	6914.9	4039	4216.7	8.9621e-55	47472000	10	10	10	P55096	P55096	ATP-binding cassette sub-family D member 3	Abcd3
4305.4	3872.4	4545.1	2901.6	1.0333e-22	45865000	15	15	13	Q6NZJ6;E9PVC5;E9Q9E1;Q6NZJ6-2;E9PVC6;E9Q770;D3Z439;D3YWM1;D3YWY7	Q6NZJ6;E9PVC5;E9Q9E1;Q6NZJ6-2;E9PVC6	Eukaryotic translation initiation factor 4 gamma 1	Eif4g1
4266.35	4515.35	4489	3957.5	1.8743e-48	208470000	24	24	2	E9QKG5	E9QKG5		Prrc2c
4196.4	7418.9	2684.85	1894.1	5.3628e-11	11284000	5	5	5	B1AZF3;Q80YE4-3;Q80YE4;B1AZF9;Q80YE4-2;Q80YE4-4	B1AZF3;Q80YE4-3;Q80YE4;B1AZF9;Q80YE4-2;Q80YE4-4	Serine/threonine-protein kinase LMTK1	Aatk
4106.65	5628.35	NaN	4106.65	3.5189e-08	79966000	5	5	5	Q07417;F6RAZ3	Q07417;F6RAZ3	Short-chain specific acyl-CoA dehydrogenase, mitochondrial	Acads
4041	19558.5	1726.9	733.62	1.116e-12	18285000	6	6	6	Q8BYI6;Q8BYI6-2;Q8BYI6-3	Q8BYI6;Q8BYI6-2;Q8BYI6-3	Lysophosphatidylcholine acyltransferase 2	Lpcat2
4026.8	3289	4522.45	3989.5	4.4403e-49	8109700	6	6	6	Q9R1P0;E9PW69;E9Q0X0	Q9R1P0;E9PW69;E9Q0X0	Proteasome subunit alpha type-4;Proteasome subunit alpha type	Psma4
3912.4	10024	3519.95	2783	4.3517e-210	137320000	14	5	5	Q6URW6;Q6URW6-2	Q6URW6;Q6URW6-2	Myosin-14	Myh14
3907.65	7583.5	12921	2543.9	8.3916e-19	36691000	10	10	10	Q08890;F6X9C5	Q08890	Iduronate 2-sulfatase	Ids
3905	5309.9	3269.7	2578.3	2.3473e-12	41362000	9	9	9	Q8CG47;E9Q2X6;Q3U763	Q8CG47;E9Q2X6	Structural maintenance of chromosomes protein 4;Structural maintenance of chromosomes protein	Smc4
3875.45	5384.8	3171.45	4692.3	4.1936e-51	24008000	7	7	7	Q6A028	Q6A028	Switch-associated protein 70	Swap70
3819.1	NaN	NaN	3819.1	2.9356e-10	2945500	6	3	3	P51791;Q8K4W8;P51791-2;Q3TF45;E9Q2I1	P51791;Q8K4W8;P51791-2;Q3TF45;E9Q2I1	H(+)/Cl(-) exchange transporter 3	Clcn3
3791	3791	NaN	NaN	6.1096e-15	6253900	6	6	6	Q6PD26	Q6PD26	GPI transamidase component PIG-S	Pigs
3767.55	NaN	3767.55	NaN	6.6338e-07	1939900	4	4	4	Q8BIJ6;E9PWN2;E9PWN3	Q8BIJ6;E9PWN2;E9PWN3	Isoleucine--tRNA ligase, mitochondrial	Iars2
3644.3	3644.3	7890.35	2786.2	1.778e-58	42865000	7	6	6	Q3U4P5;Q61144;Q61144-2	Q3U4P5;Q61144;Q61144-2	Presenilin-2;Presenilin-2 NTF subunit;Presenilin-2 CTF subunit	Psen2
3625.7	2585.15	3630.5	4008.6	4.0066e-21	381620000	15	15	15	B1ART2;B1ART1;F6XI52	B1ART2;B1ART1		Vps13d
3617.3	2704.8	NaN	10020.2	4.881e-07	2952800	4	4	4	Q9D0M3;Q9D0M3-2	Q9D0M3;Q9D0M3-2	Cytochrome c1, heme protein, mitochondrial	Cyc1
3615.5	NaN	NaN	3615.5	0	49937000	11	2	2	Q8BH78;Q8BHF5;Q99P72-1	Q8BH78;Q8BHF5;Q99P72-1		Rtn4
3564.1	8234.35	NaN	1438.8	1.256e-46	10831000	2	2	2	Q6NXK9	Q6NXK9		Man1c1
3529.45	NaN	NaN	3529.45	4.4279e-09	935030	3	3	3	Q99LL3;D3YUY0	Q99LL3;D3YUY0	Carbohydrate sulfotransferase 12	Chst12
3469.25	3469.25	48837	1155.9	9.7717e-16	20803000	10	10	10	P13864;P13864-2;J3QNW0	P13864;P13864-2;J3QNW0	DNA (cytosine-5)-methyltransferase 1	Dnmt1
3392.45	26297	NaN	3278.2	9.1496e-45	10435000	3	3	3	Q3TH73;Q3TH73-2	Q3TH73;Q3TH73-2	Protein tweety homolog 2	Ttyh2
3364.75	NaN	NaN	3364.75	2.7868e-09	4865300	3	3	3	Q9DCT2	Q9DCT2	NADH dehydrogenase [ubiquinone] iron-sulfur protein 3, mitochondrial	Ndufs3
3354.65	11670	2321.1	2766.6	1.4751e-58	84693000	16	16	15	Q5SUA5	Q5SUA5	Unconventional myosin-Ig	Myo1g
3148.1	8646.2	2516.2	2714.4	1.1991e-19	113080000	13	13	12	Q80TH2-2;Q80TH2;B7ZNX6;Q80TH2-1	Q80TH2-2;Q80TH2;B7ZNX6;Q80TH2-1	Protein LAP2	Erbb2ip
3102	3102	4935	2493.35	2.3173e-42	67449000	23	23	21	Q8C147;Q8C147-2;E9QPN7;Q8VDR9;Q8VDR9-2	Q8C147	Dedicator of cytokinesis protein 8	Dock8
2848.1	6470.1	NaN	1917.75	1.0293e-14	84590000	8	8	8	Q9CW03	Q9CW03	Structural maintenance of chromosomes protein 3	Smc3
2679.5	3024.3	2679.5	3119	1.0515e-14	11778000	7	7	7	P70168	P70168	Importin subunit beta-1	Kpnb1
2601.4	NaN	2448.6	2754.2	1.7114e-07	4332100	3	3	3	A2A7F6;O35454;E9Q741	A2A7F6;O35454;E9Q741	Chloride transport protein 6	Clcn6
2502.85	1923.4	3082.3	NaN	1.1072e-58	3443000	27	1	1	Q8CAQ8-3;Q3TZK4;E9PVS5	Q8CAQ8-3
2482	1498	NaN	11886	2.0036e-07	5348800	4	4	4	P35456;P35456-2	P35456;P35456-2	Urokinase plasminogen activator surface receptor	Plaur
2480.2	NaN	2480.2	NaN	3.5243e-09	1421000	4	4	4	E9QP49;Q99MS7;Q99MS7-2;Q99MS7-3;G5E8Y6;Q99MS7-5;Q99MS7-4	E9QP49;Q99MS7;Q99MS7-2;Q99MS7-3;G5E8Y6;Q99MS7-5;Q99MS7-4	EH domain-binding protein 1-like protein 1	Ehbp1l1
2474.6	NaN	2474.6	NaN	4.5971e-05	389310	2	2	2	G3X8T2;H3BIW0;Q0P678;H3BJN4	G3X8T2;H3BIW0;Q0P678;H3BJN4	Zinc finger CCCH domain-containing protein 18	Zc3h18
2345.1	3730.9	2915.9	1381.2	4.384e-11	26813000	8	8	8	E9PZ16;B1B0C7;Q05793	E9PZ16;B1B0C7;Q05793	Basement membrane-specific heparan sulfate proteoglycan core protein;Endorepellin;LG3 peptide	Hspg2
2098.2	NaN	NaN	2098.2	8.8283e-15	1704600	7	4	2	Q8BHD7-2;G3UZ01;G3UY95;G3UXZ8	Q8BHD7-2;G3UZ01		Rod1
2070.6	1292.6	2070.6	6496.8	6.9268e-18	21893000	7	7	7	Q80ZX0;F6VJC5	Q80ZX0;F6VJC5		Sec24b
1980.1	NaN	NaN	1980.1	7.4285e-05	2997300	2	2	2	Q9Z2F2;D3Z324	Q9Z2F2;D3Z324	54 kDa 2-5-oligoadenylate synthase-like protein 2	Oasl2
1821.9	879.915	2795.6	4141.5	5.0212e-167	10826000	11	4	3	P62141	P62141	Serine/threonine-protein phosphatase PP1-beta catalytic subunit	Ppp1cb
1796.9	NaN	695.77	2040.15	1.143e-17	2365600	3	3	3	Q8C522	Q8C522	Endonuclease domain-containing 1 protein	Endod1
1741.8	2125.7	1872.1	1556.1	1.6375e-26	18275000	14	12	11	E9Q4K7	E9Q4K7		Kif13b
1504.7	NaN	1338.4	1613.6	4.9347e-07	7518900	4	4	4	E9PWG2;E9PY51	E9PWG2;E9PY51		Trappc8
66412000	73193000	50434000	69028000	5.9867e-241	90761000000	11	11	0	Q8CGP2-2;P10853;Q64475;Q8CGP2;Q8CBB6;Q8CGP1;G3X9D5	Q8CGP2-2;P10853;Q64475;Q8CGP2;Q8CBB6;Q8CGP1	Histone H2B type 1-F/J/L;Histone H2B type 1-B;Histone H2B type 1-P;Histone H2B;Histone H2B type 1-K	Hist1h2bf;Hist1h2bb;Hist1h2bp;Gm13646;Hist1h2bk	considered contaminant
63882000	68418000	59020000	60777000	0	75148000000	15	15	15	P62806	P62806	Histone H4	Hist1h4a	considered contaminant
9263300	9399100	10665000	7406100	3.4932e-132	17457000000	19	19	3	P43277	P43277	Histone H1.3	Hist1h1d	considered contaminant
5073700	5282600	4084500	5430800	1.5219e-274	4531900000	5	3	3	P0C0S6;Q3THW5;Q3UA95;Q5NC91;G3UWL7	P0C0S6;Q3THW5;Q3UA95;Q5NC91	Histone H2A.Z;Histone H2A.V;Histone H2A	H2afz;H2afv	considered contaminant
1956500	1833200	2639300	1573500	2.1652e-63	3748700000	15	11	11	P43276	P43276	Histone H1.5	Hist1h1b	considered contaminant
1619500	2633600	1619500	1514700	1.0018e-196	4549900000	8	8	4	P84228;P68433	P84228;P68433	Histone H3.2;Histone H3.1	Hist1h3b;Hist1h3a	considered contaminant
1335400	637020	820210	2586200	0	826620000	9	6	1	Q6GSS7;F8WIX8;Q64523;Q8CGP4	Q6GSS7;F8WIX8;Q64523;Q8CGP4	Histone H2A type 2-A;Histone H2A;Histone H2A type 2-C	Hist2h2aa1;Hist1h2al;Hist2h2ac;Hist1h2aa	considered contaminant
1177600	1701900	1545400	881280	3.733e-132	2602000000	17	6	6	P15864	P15864	Histone H1.2	Hist1h1c	considered contaminant
1026400	1424000	965260	844790	0	10017000000	51	51	51	P09405	P09405	Nucleolin	Ncl	considered contaminant
645550	463970	875380	607330	2.2115e-29	1280400000	8	5	5	P43275	P43275	Histone H1.1	Hist1h1a	considered contaminant
621140	504095	364110	853860	0	579720000	9	2	1	Q8CGP5;P22752;Q8BFU2;Q8CGP6	Q8CGP5;P22752;Q8BFU2;Q8CGP6	Histone H2A type 1-F;Histone H2A type 1;Histone H2A type 3;Histone H2A type 1-H	Hist1h2af;Hist1h2ab;Hist3h2a;Hist1h2ah	considered contaminant
502360	513220	519740	454820	2.3485e-85	846400000	17	5	5	P43274	P43274	Histone H1.4	Hist1h1e	considered contaminant
76416	92850	83198	35902.5	1.0388e-09	128790000	3	3	3	P61971	P61971	Nuclear transport factor 2	Nutf2	considered contaminant
75346	78320.5	51714	87658.5	1.3696e-217	72597000	10	2	0	Q8CGP0;Q9D2U9	Q8CGP0;Q9D2U9	Histone H2B type 3-B;Histone H2B type 3-A	Hist3h2bb;Hist3h2ba	considered contaminant
56411	61427	53658	59140	4.6418e-13	75430000	6	6	6	Q63850;G3UZB1	Q63850	Nuclear pore glycoprotein p62	Nup62	considered contaminant
45323.5	60977	36097	49657	2.7224e-18	97040000	8	8	3	Q60972	Q60972	Histone-binding protein RBBP4	Rbbp4	considered contaminant
25787	28567	18257	25787	1.9907e-18	14817000	8	3	2	Q60973;A2AFJ1;A2AFI9;F6ZLC6	Q60973;A2AFJ1;A2AFI9	Histone-binding protein RBBP7	Rbbp7	considered contaminant
22491	22535.5	17040	26970.5	5.5848e-18	116240000	8	8	8	Q8BTS4	Q8BTS4	Nuclear pore complex protein Nup54	Nup54	considered contaminant
9892.8	12341	8446.1	9009.2	1.0042e-266	392630000	43	43	35	E9Q7G0	E9Q7G0	Nuclear mitotic apparatus protein 1	Numa1	considered contaminant
7864.6	NaN	9361.4	7841	1.058e-36	4553200	5	5	5	Q99P88	Q99P88	Nuclear pore complex protein Nup155	Nup155	considered contaminant

## Sheet: top 30-0
30'/0	PEP	Intensity	Peptides	Razor + unique peptides	Unique peptides	Protein IDs	Majority protein IDs	Protein names	Gene names
87760000	0	320740000000	32	32	12	P18242;F6Y6L6	P18242;F6Y6L6	Cathepsin D	Ctsd
73193000	5.9867e-241	90761000000	11	11	0	Q8CGP2-2;P10853;Q64475;Q8CGP2;Q8CBB6;Q8CGP1;G3X9D5	Q8CGP2-2;P10853;Q64475;Q8CGP2;Q8CBB6;Q8CGP1	Histone H2B type 1-F/J/L;Histone H2B type 1-B;Histone H2B type 1-P;Histone H2B;Histone H2B type 1-K	Hist1h2bf;Hist1h2bb;Hist1h2bp;Gm13646;Hist1h2bk
68418000	0	75148000000	15	15	15	P62806	P62806	Histone H4	Hist1h4a
32633000	0	47703000000	6	6	6	O88668;J3QP41	O88668	Protein CREG1	Creg1
24393000	0	31610000000	14	14	14	Q9Z0J0	Q9Z0J0	Epididymal secretory protein E1	Npc2
21786000	0	45588000000	22	22	20	P35700;B1AXW6;B1AXW5;B1AXW4	P35700;B1AXW6;B1AXW5;B1AXW4	Peroxiredoxin-1	Prdx1
19903000	0	90690000000	23	23	23	P10605	P10605	Cathepsin B;Cathepsin B light chain;Cathepsin B heavy chain	Ctsb
19586000	0	64540000000	19	19	19	Q99P91	Q99P91	Transmembrane glycoprotein NMB	Gpnmb
17557000	0	62646000000	11	11	11	P11438	P11438	Lysosome-associated membrane glycoprotein 1	Lamp1
13884000	0	17515000000	19	19	19	Q91V41;A2AL34	Q91V41;A2AL34	Ras-related protein Rab-14	Rab14
13830000	0	30828000000	20	20	20	P51150	P51150	Ras-related protein Rab-7a	Rab7a
12407000	0	4844000000	5	5	4	Q9CQW9	Q9CQW9	Interferon-induced transmembrane protein 3	Ifitm3
12167000	0	41283000000	35	35	34	P10107	P10107	Annexin A1	Anxa1
11118000	0	54687000000	16	16	2	P17047-3	P17047-3
10845000	0	24349000000	26	26	15	P08752;B2RSH2;P20612;F6QPU5	P08752;B2RSH2	Guanine nucleotide-binding protein G(i) subunit alpha-2;Guanine nucleotide-binding protein G(i) subunit alpha-1	Gnai2;Gnai1
10275000	0	27394000000	28	28	18	P10126;D3YZ68;D3Z3I8	P10126;D3YZ68;D3Z3I8	Elongation factor 1-alpha 1	Eef1a1
9935500	2.853e-21	9281800000	9	9	9	P07091;D3YUT9	P07091;D3YUT9	Protein S100-A4	S100a4
9399100	3.4932e-132	17457000000	19	19	3	P43277	P43277	Histone H1.3	Hist1h1d
9364000	5.1283e-202	5340500000	5	5	5	P50543;G5E8Y7;F6SJ35	P50543;G5E8Y7	Protein S100-A11	S100a11;Gm7665
9182000	2.2918e-231	3039400000	2	2	2	P47955;E9Q3T0	P47955;E9Q3T0	60S acidic ribosomal protein P1	Rplp1;Gm10073
8961700	0	22062000000	21	21	21	Q3UD32;O70370	Q3UD32;O70370	Cathepsin S	Ctss
8696100	0	21677000000	29	28	28	P97429;D3Z0S1;F7ANV6	P97429;D3Z0S1;F7ANV6	Annexin A4;Annexin	Anxa4
8680400	0	28848000000	25	25	25	G3X8V8;Q9QZL0;E9PZP3	G3X8V8;Q9QZL0;E9PZP3	Receptor-interacting serine/threonine-protein kinase 3	Ripk3
7889700	0	249630000000	358	358	357	E9Q616;G5E8K8	E9Q616		Ahnak
7797000	0	8098600000	8	8	8	Q9JHS3;D3YTS4	Q9JHS3;D3YTS4	Ragulator complex protein LAMTOR2	Lamtor2
7739300	0	18193000000	14	12	9	P55258	P55258	Ras-related protein Rab-8A	Rab8a
7576400	0	28304000000	18	18	18	O88531;B1B0P9;B1B0P8	O88531	Palmitoyl-protein thioesterase 1	Ppt1
7342200	4.2666e-165	15056000000	17	17	15	P61027	P61027	Ras-related protein Rab-10	Rab10
7260500	0	29061000000	42	42	41	P07356;B0V2N5;B0V2N7;B0V2N8	P07356;B0V2N5;B0V2N7;B0V2N8	Annexin A2;Annexin	Anxa2
7134500	0	11257000000	14	14	11	P35278;Q8C266;A2A5F5;A2A5F6	P35278;Q8C266	Ras-related protein Rab-5C	Rab5c
7015700	2.3784e-272	3922200000	6	6	6	P08207	P08207	Protein S100-A10	S100a10
6637700	4.681e-264	7947900000	10	9	5	Q3TLP8;P63001;P60764;A2AC13	Q3TLP8;P63001;P60764;A2AC13	Ras-related C3 botulinum toxin substrate 1;Ras-related C3 botulinum toxin substrate 3	Rac1;Rac3
6484600	0	10760000000	15	15	15	P09528	P09528	Ferritin heavy chain	Fth1
6481000	0	13086000000	18	18	18	Q08857	Q08857	Platelet glycoprotein 4	Cd36
6362500	8.3823e-132	15241000000	7	7	7	P41731	P41731	CD63 antigen	Cd63
6277400	0	19761000000	15	14	9	P62821;Q5SW88;Q5SW87;Q5SW86	P62821;Q5SW88;Q5SW87	Ras-related protein Rab-1A	Rab1A;Rab1
6231300	0	12247000000	22	22	10	P16858;F8WJL5;D3YYI5;D3YU05;F6QXU4;Q64467	P16858;F8WJL5;D3YYI5;D3YU05	Glyceraldehyde-3-phosphate dehydrogenase	Gapdh;Gm7293;Gm6316
6137000	0	9033600000	10	10	10	P62331	P62331	ADP-ribosylation factor 6	Arf6
5957700	0	29544000000	20	20	20	Q9Z0M5	Q9Z0M5	Lysosomal acid lipase/cholesteryl ester hydrolase	Lipa
5885950	0	9531200000	7	7	7	Q60648	Q60648	Ganglioside GM2 activator	Gm2a
5638800	0	21583000000	55	55	55	E9Q604;G5E8F1;Q3U1U4;E9Q5K8;F6YBY4;P05555;P05555-2;D3Z618;D6RJ73	E9Q604;G5E8F1;Q3U1U4;E9Q5K8;F6YBY4;P05555;P05555-2	Integrin alpha-M	Itgam
5606400	0	9564800000	15	15	7	P62874;H3BKR2;H3BLF7	P62874;H3BKR2	Guanine nucleotide-binding protein G(I)/G(S)/G(T) subunit beta-1	Gnb1
5520300	0	20075000000	22	22	22	P51863	P51863	V-type proton ATPase subunit d 1	Atp6v0d1
5313100	0	25872000000	50	50	50	P97449	P97449	Aminopeptidase N	Anpep
5282600	1.5219e-274	4531900000	5	3	3	P0C0S6;Q3THW5;Q3UA95;Q5NC91;G3UWL7	P0C0S6;Q3THW5;Q3UA95;Q5NC91	Histone H2A.Z;Histone H2A.V;Histone H2A	H2afz;H2afv
5193300	0	11182000000	26	26	26	Q91XV3	Q91XV3	Brain acid soluble protein 1	Basp1
4911600	6.7599e-87	742760000	5	5	5	P20491	P20491	High affinity immunoglobulin epsilon receptor subunit gamma	Fcer1g
4812100	0	17017000000	33	33	31	F6UND7;P08103;P08103-2	F6UND7;P08103;P08103-2	Tyrosine-protein kinase HCK	Hck
4738900	0	23125000000	49	49	46	P20029	P20029	78 kDa glucose-regulated protein	Hspa5
4728100	0	23887000000	21	21	18	Q07797;E9Q5X5	Q07797	Galectin-3-binding protein	Lgals3bp
4675200	1.3692e-57	8312100000	14	14	13	Q8BJF9	Q8BJF9	Charged multivesicular body protein 2b	Chmp2b
4655200	8.2386e-206	6705400000	5	5	5	O70404	O70404	Vesicle-associated membrane protein 8	Vamp8
4426000	1.2703e-219	5221800000	13	13	8	Q5XJF6;P53026;D6RE43	Q5XJF6;P53026	Ribosomal protein;60S ribosomal protein L10a	Rpl10a
4380200	0	7975500000	12	12	12	Q9CQ22	Q9CQ22	Ragulator complex protein LAMTOR1	Lamtor1
4350600	0	21108000000	15	15	15	Q920A5	Q920A5	Retinoid-inducible serine carboxypeptidase	Scpep1
4316800	8.0846e-09	1526300000	4	4	4	Q80SZ7;J3QPM9	Q80SZ7;J3QPM9	Guanine nucleotide-binding protein G(I)/G(S)/G(O) subunit gamma-5	Gng5
4243300	0	7545200000	15	15	6	Q99JI6	Q99JI6	Ras-related protein Rap-1b	Rap1b
4217100	8.6653e-111	5013500000	16	16	16	P97370	P97370	Sodium/potassium-transporting ATPase subunit beta-3	Atp1b3
4214300	0	18044000000	31	31	31	P14211	P14211	Calreticulin	Calr
4174100	0	24266000000	35	35	35	P20060	P20060	Beta-hexosaminidase subunit beta	Hexb
4022800	4.3798e-130	4979400000	13	13	11	Q78ZM0;O70492;D3Z6Z0;D3Z789	Q78ZM0;O70492;D3Z6Z0;D3Z789	Sorting nexin-3	Snx3
4014400	0	15647000000	49	49	49	P11835;Q542I8;D3YYP8;D3Z1S4	P11835;Q542I8	Integrin beta-2;Integrin beta	Itgb2
4000500	7.4822e-65	4335700000	5	5	5	P63213	P63213	Guanine nucleotide-binding protein G(I)/G(S)/G(O) subunit gamma-2	Gng2
3965100	0	6991400000	14	14	14	Q9D1J3	Q9D1J3	SAP domain-containing ribonucleoprotein	Sarnp
3874900	0	27004000000	29	29	29	Q9WV54;D3Z015;D3Z505	Q9WV54	Acid ceramidase;Acid ceramidase subunit alpha;Acid ceramidase subunit beta	Asah1
3849900	0	34880000000	80	80	80	Q61830	Q61830	Macrophage mannose receptor 1	Mrc1
3712700	0	3531100000	10	10	3	Q9QUI0;Q62159;Q9CR99	Q9QUI0;Q62159	Transforming protein RhoA;Rho-related GTP-binding protein RhoC	Rhoa;Rhoc
3699000	0	12250000000	12	12	12	Q9WUU7	Q9WUU7	Cathepsin Z	Ctsz
3647300	0	22875000000	49	49	44	P14733	P14733	Lamin-B1	Lmnb1
3607800	0	12413000000	55	55	42	P26041	P26041	Moesin	Msn
3592000	1.2311e-51	3022900000	15	14	13	P30681	P30681	High mobility group protein B2	Hmgb2
3534200	3.4291e-195	1589700000	4	3	3	Q99J93	Q99J93	Interferon-induced transmembrane protein 2	Ifitm2
3511900	0	18396000000	64	64	4	P14824	P14824	Annexin A6	Anxa6
3504400	3.5877e-180	5185900000	11	11	10	Q6PHN9	Q6PHN9	Ras-related protein Rab-35	Rab35
3458100	0	21422000000	23	23	23	O35604;G3X8W9	O35604;G3X8W9	Niemann-Pick C1 protein	Npc1
3452500	3.6319e-222	9297400000	13	13	2	P46638;G3UZD3;F8WGS1;E9Q3P9;G3UY29;G3UZL4;F6R2Z5;E9PZB2	P46638;G3UZD3;F8WGS1;E9Q3P9;G3UY29;G3UZL4	Ras-related protein Rab-11B	Rab11b;Rab11a
3451300	0	1874500000	8	8	8	P99027	P99027	60S acidic ribosomal protein P2	Rplp2
3415000	4.8498e-255	7588000000	16	16	16	P70280	P70280	Vesicle-associated membrane protein 7	Vamp7
3380200	0	7892900000	18	18	15	Q9CZE3	Q9CZE3	Ras-related protein Rab-32	Rab32
3378000	5.9456e-295	6693100000	16	2	0	P68033;P68134	P68033;P68134	Actin, alpha cardiac muscle 1;Actin, alpha skeletal muscle	Actc1;Acta1
3368200	0	18045000000	38	38	4	P52480	P52480	Pyruvate kinase isozymes M1/M2	Pkm2
3351000	1.273e-295	3534200000	8	8	8	P35979;D3YX33;F8VQK7	P35979;D3YX33	60S ribosomal protein L12	Rpl12;Rpl12-ps1
3338200	0	5184800000	14	14	14	P14869;E9Q070;D3YVM5	P14869;E9Q070;D3YVM5	60S acidic ribosomal protein P0	Rplp0;Gm8730
3305800	0	17417000000	42	42	42	P27773;F6Q404	P27773	Protein disulfide-isomerase A3	Pdia3
3301900	2.0618e-299	4486400000	13	13	9	Q9JIW9;F6QC68	Q9JIW9;F6QC68	Ras-related protein Ral-B	Ralb
3222500	0	4341500000	10	10	10	Q3TMX0;O08992;H3BLG5;A2AKJ6;A2AKJ9;A2AKJ5	Q3TMX0;O08992;H3BLG5;A2AKJ6;A2AKJ9	Syntenin-1	Sdcbp
3166300	0	9016800000	26	26	18	P50518	P50518	V-type proton ATPase subunit E 1	Atp6v1e1
3133700	1.7844e-87	3775300000	8	7	7	P60766;P60766-1	P60766;P60766-1	Cell division control protein 42 homolog	Cdc42
3125200	0	26797000000	117	117	117	Q8BL66	Q8BL66	Early endosome antigen 1	Eea1
3063700	0	5467300000	20	20	18	F8WGL3;P18760	F8WGL3;P18760	Cofilin-1	Cfl1
3031500	0	8259800000	20	20	0	P05213;Q3UX10	P05213	Tubulin alpha-1B chain	Tuba1b
3005600	0	7153200000	14	14	14	Q8VEA8;Q8VEA8-2;D3YZQ6;D3Z4X4	Q8VEA8;Q8VEA8-2;D3YZQ6	Ras-related protein Rab-7b	Rab7b;5430435G22Rik
2988900	1.29e-95	3824800000	10	10	10	Q9QZ88;D3Z645;Q9QZ88-2;D3YYD5;D3YW98	Q9QZ88;D3Z645;Q9QZ88-2;D3YYD5;D3YW98	Vacuolar protein sorting-associated protein 29	Vps29
2988200	0	13395000000	20	20	20	G3X8T3;P16675;A2A5J9;A2A5J8;A2A5J6	G3X8T3;P16675	Lysosomal protective protein;Lysosomal protective protein 32 kDa chain;Lysosomal protective protein 20 kDa chain	Ctsa
2958100	0	11817000000	10	10	10	P97821;D3Z220	P97821	Dipeptidyl peptidase 1;Dipeptidyl peptidase 1 exclusion domain chain;Dipeptidyl peptidase 1 heavy chain;Dipeptidyl peptidase 1 light chain	Ctsc
2950000	0	12871000000	14	14	14	O89023	O89023	Tripeptidyl-peptidase 1	Tpp1
2905300	0	14823000000	41	38	34	P63017;Q504P4;P17156;D3Z5E2;D3YW43	P63017;Q504P4	Heat shock cognate 71 kDa protein	Hspa8
2893900	0	11549000000	49	49	32	Q8VDN2;E9QNX7;Q64436;Q91WH7	Q8VDN2	Sodium/potassium-transporting ATPase subunit alpha-1	Atp1a1
2853900	0	41800000000	26	26	26	Q8BFQ1;E9PZ00;J3QPG5;Q61207	Q8BFQ1;E9PZ00;J3QPG5;Q61207	Sulfated glycoprotein 1	Psap
2831000	1.0417e-186	2970900000	8	8	8	P62830;A2A6F8	P62830	60S ribosomal protein L23	Rpl23
2825300	0	7338700000	20	20	20	P11152	P11152	Lipoprotein lipase	Lpl
2771600	4.0887e-147	4990100000	6	6	6	O88653	O88653	Ragulator complex protein LAMTOR3	Lamtor3
2770000	0	5594000000	17	17	2	Q18PI6	Q18PI6	SLAM family member 5	Cd84
2767200	0	5249400000	14	14	7	Q8BU31;Q80ZJ1-2	Q8BU31;Q80ZJ1-2	Ras-related protein Rap-2c	Rap2c
2739500	3.2899e-68	3571400000	10	10	3	E9PYL9;Q9CXW4;D3Z3K1;E9PZB3;A2BH06	E9PYL9;Q9CXW4;D3Z3K1;E9PZB3;A2BH06	60S ribosomal protein L11	Gm10036;Rpl11;Gm10288;Gm5093
2725300	2.3036e-213	4015100000	13	13	13	P17742;F8VPN3	P17742	Peptidyl-prolyl cis-trans isomerase A	Ppia
2690700	0	7500400000	18	18	18	P30204;P30204-2	P30204;P30204-2	Macrophage scavenger receptor types I and II	Msr1
2669600	1.1617e-07	15124000000	4	4	4	Q8BGC4	Q8BGC4	Zinc-binding alcohol dehydrogenase domain-containing protein 2	Zadh2
2633600	1.0018e-196	4549900000	8	8	4	P84228;P68433	P84228;P68433	Histone H3.2;Histone H3.1	Hist1h3b;Hist1h3a
2576900	9.8728e-167	3404200000	18	18	17	P63158;D3YZ18;D3YVC6	P63158;D3YZ18	High mobility group protein B1	Hmgb1
2573800	0	11046000000	18	18	18	Q60930;G3UX26;D3YZT5;D3YUN8	Q60930;G3UX26;D3YZT5	Voltage-dependent anion-selective channel protein 2	Vdac2
2558900	0	17005000000	31	31	2	E9QN37	E9QN37		Mpeg1
2556800	3.0347e-31	1180300000	5	5	5	P62743	P62743	AP-2 complex subunit sigma	Ap2s1
2507600	0	5525300000	17	17	7	P01901;Q3TH01;G3UXW2;P04223;P03991;P04223-2;P14428;G3XA74	P01901;Q3TH01;G3UXW2	H-2 class I histocompatibility antigen, K-B alpha chain	H2-K1
2493900	0	2043100000	3	3	3	P63024;B0QZN5;P63044;D3YTU0;Q62442;Q62442-2	P63024;B0QZN5;P63044	Vesicle-associated membrane protein 3;Vesicle-associated membrane protein 2	Vamp3;Vamp2
2470400	2.3055e-06	2060300000	3	3	3	Q5Y5T2	Q5Y5T2	Palmitoyltransferase ZDHHC18	Zdhhc18
2428300	0	10609000000	19	19	19	Q60932;Q60932-2;F2Z471	Q60932;Q60932-2;F2Z471	Voltage-dependent anion-selective channel protein 1	Vdac1
2408900	0	3050300000	13	4	4	P62835	P62835	Ras-related protein Rap-1A	Rap1a
2396400	0	4616100000	12	12	11	P84096;D3YX61;F2Z463;G3UZM2	P84096	Rho-related GTP-binding protein RhoG	Rhog
2393600	0	15973000000	35	35	34	P48025;E9PWE9;P43404-2;P43404-3	P48025;E9PWE9	Tyrosine-protein kinase SYK	Syk
2365800	0	3669500000	13	13	12	Q9R0M6;A2AFP5;A2AFP4	Q9R0M6;A2AFP5	Ras-related protein Rab-9A	Rab9a;Rab9
2352700	0	4786700000	13	7	7	P61226	P61226	Ras-related protein Rap-2b	Rap2b
2349400	8.7346e-161	3167900000	10	10	10	P60904;G5E8T0;A2AUE1	P60904;G5E8T0;A2AUE1	DnaJ homolog subfamily C member 5	Dnajc5
2336200	4.4134e-97	2024600000	7	7	7	O54962	O54962	Barrier-to-autointegration factor	Banf1
2332600	2.7557e-07	803240000	3	3	3	Q9CZ69	Q9CZ69	CKLF-like MARVEL transmembrane domain-containing protein 6	Cmtm6
2303700	0	5175900000	18	18	18	P57746	P57746	V-type proton ATPase subunit D	Atp6v1d
2255800	4.3002e-135	1731600000	6	6	6	P01887	P01887	Beta-2-microglobulin	B2m
2246500	0	6952500000	30	30	14	A6ZI44;P05064;A6ZI46;Q9CPQ9;D3YWI1;D3YV98;D3Z510	A6ZI44;P05064;A6ZI46;Q9CPQ9;D3YWI1	Fructose-bisphosphate aldolase;Fructose-bisphosphate aldolase A	Aldoa;Aldoart1
2226500	0	11999000000	28	28	28	P17439	P17439	Glucosylceramidase	Gba
2218600	0	6358200000	17	17	17	Q62465	Q62465	Synaptic vesicle membrane protein VAT-1 homolog	Vat1
2201600	0	16765000000	44	44	44	P50516;P50516-2;D3Z1B9;D3YWH3;D3YZ23	P50516;P50516-2	V-type proton ATPase catalytic subunit A	Atp6v1a
2140300	0	10216000000	31	31	31	Q61093;E9Q802;E9Q7S3;Q8CIZ9;Q8CIZ9-2;Q8CIZ9-3	Q61093	Cytochrome b-245 heavy chain	Cybb
2130700	3.3297e-100	5528700000	20	20	19	A2AMV7;P47757-2;A2AMW0;P47757;F7CAZ6;F6YHZ8;F6QJN8	A2AMV7;P47757-2;A2AMW0;P47757;F7CAZ6	F-actin-capping protein subunit beta	Capzb
2117600	0	10122000000	24	24	24	Q8BVE3	Q8BVE3	V-type proton ATPase subunit H	Atp6v1h
2111300	5.0102e-239	6853000000	23	23	11	P51881	P51881	ADP/ATP translocase 2	Slc25a5
2110200	0	8965600000	28	28	28	P29416	P29416	Beta-hexosaminidase subunit alpha	Hexa
2075800	1.0833e-182	3100600000	12	12	6	P27661	P27661	Histone H2A.x	H2afx
2058900	0	10534000000	22	22	22	P54116	P54116	Erythrocyte band 7 integral membrane protein	Stom
2048600	0	3889300000	13	13	13	P10810	P10810	Monocyte differentiation antigen CD14	Cd14
2022300	7.1929e-88	786140000	6	6	6	Q9JJI8	Q9JJI8	60S ribosomal protein L38	Rpl38
2022000	0	13379000000	23	23	23	Q8BFR4	Q8BFR4	N-acetylglucosamine-6-sulfatase	Gns
2018100	0	3792500000	21	21	21	Q8CFD4	Q8CFD4	Sorting nexin-8	Snx8
1998100	0	4356800000	15	15	15	P06797;Q9JI81	P06797	Cathepsin L1;Cathepsin L1 heavy chain;Cathepsin L1 light chain	Ctsl1
1969500	0	4169100000	15	15	15	P53994;P59279;Q3TEG7;G3V022;G3UXQ7	P53994;P59279;Q3TEG7	Ras-related protein Rab-2A;Ras-related protein Rab-2B	Rab2a;Rab2b
1967350	1.7393e-111	864480000	3	3	3	Q8K211;A8Y5P1	Q8K211	High affinity copper uptake protein 1	Slc31a1
1944500	0	12415000000	49	49	39	P20152;A2AKJ2;P46660	P20152	Vimentin	Vim
1944300	4.5299e-141	5594400000	7	7	6	Q9JJF9	Q9JJF9	Signal peptide peptidase-like 2A	Sppl2a
1931900	0	11015000000	31	31	31	O08917;G3UYU4;G3UWW8;G3UZZ5;G3XA73	O08917;G3UYU4	Flotillin-1	Flot1
1887500	0	6615700000	18	18	18	P21956;P21956-2	P21956;P21956-2	Lactadherin	Mfge8
1866500	9.4988e-301	11750000000	42	42	42	P35564;Q3V063	P35564	Calnexin	Canx
1862100	2.7272e-182	1978200000	13	13	13	P62301	P62301	40S ribosomal protein S13	Rps13
1859400	6.7294e-16	18338000000	10	10	10	Q02053;P31254	Q02053	Ubiquitin-like modifier-activating enzyme 1	Uba1
1843000	9.3834e-209	4582800000	19	19	19	P62908;D3YV43	P62908;D3YV43	40S ribosomal protein S3	Rps3
1842400	5.1444e-92	3580400000	14	14	12	P10833	P10833	Ras-related protein R-Ras	Rras
1833200	2.1652e-63	3748700000	15	11	11	P43276	P43276	Histone H1.5	Hist1h1b
1819700	1.8139e-206	1974000000	10	10	5	P62962;Q5SX49;J3QMC2	P62962;Q5SX49	Profilin-1;Profilin	Pfn1
1799200	8.4967e-286	10913000000	35	35	29	Q61233;D3Z311;D3Z7D9;D3YVW8;D3YZ25	Q61233	Plastin-2	Lcp1
1783800	0	10709000000	33	33	33	P09103;E9Q8G8	P09103	Protein disulfide-isomerase	P4hb
1782000	3.1963e-191	3513300000	15	15	13	Q3TXV4;Q921E2;D6RFT6	Q3TXV4;Q921E2	Ras-related protein Rab-31	Rab31
1764600	0	10895000000	21	21	11	Q3U9N4;P28798;H3BJ90;H3BLC9	Q3U9N4;P28798	Granulins;Acrogranin;Granulin-1;Granulin-2;Granulin-3;Granulin-4;Granulin-5;Granulin-6;Granulin-7	Grn
1750900	8.0485e-116	6343400000	18	18	18	P32020;P32020-2;A2APS4	P32020;P32020-2	Non-specific lipid-transfer protein	Scp2
1746500	0	4952200000	13	8	7	P61028;A2A7Z6;Q9CZT8	P61028	Ras-related protein Rab-8B	Rab8b
1705500	1.7101e-20	1219600000	7	7	7	P62852;E9Q7H0	P62852	40S ribosomal protein S25	Rps25
1701900	3.733e-132	2602000000	17	6	6	P15864	P15864	Histone H1.2	Hist1h1c
1697900	1.1827e-83	4577600000	17	14	9	P01899;P01897;O19441;E9PX63;P01898;G3UXE9;E9Q0G4;A7VMS6;P01896;A7VMS3;H3BK58;H3BJA9;F6VXI7;E9PV42;Q85ZW8;Q85ZW7;Q0WXH6;G3UZL7;G3UZP7;G3UX20;G3UZ37	P01899;P01897	H-2 class I histocompatibility antigen, D-B alpha chain;H-2 class I histocompatibility antigen, L-D alpha chain	H2-D1;H2-L
1677500	0	2542300000	12	9	8	Q9CQD1	Q9CQD1	Ras-related protein Rab-5A	Rab5a
1668800	0	41431000000	191	191	185	Q91ZX7;Q3U5J2;D3Z5M3;F6UAC8	Q91ZX7	Prolow-density lipoprotein receptor-related protein 1;Low-density lipoprotein receptor-related protein 1 85 kDa subunit;Low-density lipoprotein receptor-related protein 1 515 kDa subunit;Low-density lipoprotein receptor-related protein 1 intracellular domain	Lrp1
1664500	8.5389e-69	1096500000	6	6	6	Q9DAS9	Q9DAS9	Guanine nucleotide-binding protein G(I)/G(S)/G(O) subunit gamma-12	Gng12
1649900	5.0317e-90	1385700000	8	8	8	P62889	P62889	60S ribosomal protein L30	Rpl30
1646500	0	13747000000	37	37	37	O09159	O09159	Lysosomal alpha-mannosidase	Man2b1
1643300	2.0361e-161	4029900000	14	14	14	P24369	P24369	Peptidyl-prolyl cis-trans isomerase B	Ppib
1618100	0	3855900000	12	12	12	Q9ER00	Q9ER00	Syntaxin-12	Stx12
1612900	0	6563000000	13	13	6	Q8VEH3;F6QKK2	Q8VEH3;F6QKK2	ADP-ribosylation factor-like protein 8A	Arl8a
1610400	6.6331e-154	5125600000	4	4	4	Q8K2C9	Q8K2C9	3-hydroxyacyl-CoA dehydratase 3	ptplad1
1609100	1.8412e-08	1399600000	4	4	4	P14069	P14069	Protein S100-A6	S100a6
1604400	0	7392000000	49	49	49	P06800;P06800-2;P06800-3	P06800;P06800-2;P06800-3	Receptor-type tyrosine-protein phosphatase C	Ptprc
1603400	1.2654e-261	5212900000	11	11	11	P56542;D3Z512;D3Z5U3	P56542;D3Z512	Deoxyribonuclease-2-alpha	Dnase2;Dnase2a
1598700	0	14515000000	23	23	23	F8WH69;Q09014	F8WH69;Q09014	Neutrophil cytosol factor 1	Ncf1
1590600	1.7694e-99	3873800000	9	9	9	P31996;P31996-2	P31996;P31996-2	Macrosialin	Cd68
1589500	3.4558e-37	732780000	3	3	1	Q6ZWY3;D3YYB0;D6RH49	Q6ZWY3;D3YYB0;D6RH49	40S ribosomal protein S27-like;40S ribosomal protein S27	Rps27l
1577500	3.4891e-24	4133300000	11	11	11	Q923D5	Q923D5	WW domain-binding protein 11	Wbp11
1552000	4.4172e-66	2276400000	6	6	6	P56395;G5E850;E0CY88	P56395;G5E850	Cytochrome b5	Cyb5a;Cyb5
1537700	7.8301e-240	666570000	6	6	6	P61514	P61514	60S ribosomal protein L37a	Rpl37a
1519900	3.3155e-07	3051600000	4	4	4	Q91Y00	Q91Y00		Pcdhb2
1512600	0	3417900000	13	13	13	O70439;Q8BH40	O70439;Q8BH40	Syntaxin-7	Stx7
1510800	3.4062e-65	2454600000	9	9	9	Q9D1K2;F7B2B4	Q9D1K2;F7B2B4	V-type proton ATPase subunit F	Atp6v1f
1507500	5.5041e-21	1026900000	4	4	4	P60867	P60867	40S ribosomal protein S20	Rps20
1477500	0	5232400000	13	13	13	O89017	O89017	Legumain	Lgmn
1473700	2.1333e-175	5596400000	13	13	13	Q9Z0L8;Q9Z0L8-2	Q9Z0L8;Q9Z0L8-2	Gamma-glutamyl hydrolase	Ggh
1472100	0	3479500000	16	16	16	O54965;O54965-2	O54965;O54965-2	E3 ubiquitin-protein ligase RNF13	Rnf13
1462600	0	6460300000	32	32	32	Q2TBE6	Q2TBE6	Phosphatidylinositol 4-kinase type 2-alpha	Pi4k2a
1458300	8.6945e-41	977620000	8	8	8	P63276	P63276	40S ribosomal protein S17	Rps17
1450900	1.0375e-211	5865000000	18	18	18	Q60766;Q60766-2;Q5NCB5	Q60766;Q60766-2;Q5NCB5	Immunity-related GTPase family M protein 1	Irgm1
1443700	0	2415700000	13	13	7	Q3UBG2;Q3UBG2-2;H3BJT8;H3BKK5;H3BJG6	Q3UBG2;Q3UBG2-2	PTB-containing, cubilin and LRP1-interacting protein	Pid1
1439800	1.7402e-46	3212900000	11	11	2	A2APM2;P15379;P15379-7;P15379-8;A2APM1;P15379-4;P15379-9;P15379-10;E9QKM8;P15379-5;P15379-11;A2APM4;P15379-6;A2APM3;P15379-3;A2APM5;Q3U8S1;P15379-2;P15379-13;P15379-12	A2APM2;P15379;P15379-7;P15379-8;A2APM1;P15379-4;P15379-9;P15379-10;E9QKM8;P15379-5;P15379-11;A2APM4;P15379-6;A2APM3;P15379-3;A2APM5;Q3U8S1;P15379-2	CD44 antigen	Cd44
1436800	0	6372000000	30	30	27	P47738;D3YYF3;G3UWP3	P47738	Aldehyde dehydrogenase, mitochondrial	Aldh2
1435600	0	3559400000	24	24	24	Q61490;E9Q3Q6;E9Q4G8;F6QH25;Q5MPX5	Q61490;E9Q3Q6;E9Q4G8;F6QH25	CD166 antigen	Alcam
1424000	0	10017000000	51	51	51	P09405	P09405	Nucleolin	Ncl
1419300	3.0276e-207	3959700000	17	17	15	P62259;D6REF3;F6WA09	P62259	14-3-3 protein epsilon	Ywhae
1402100	2.657e-103	2757900000	22	22	22	D3Z6C3;P97351;D3Z7W7	D3Z6C3;P97351;D3Z7W7	40S ribosomal protein S3a	Gm10119;Rps3a;Gm9000
1398600	1.3723e-77	3828000000	14	14	13	Q9WV55	Q9WV55	Vesicle-associated membrane protein-associated protein A	Vapa
1374800	0	19703000000	35	35	35	Q6R5N8	Q6R5N8	Toll-like receptor 13	Tlr13
1371900	2.8774e-278	7230100000	35	35	35	Q03265;D3Z6F5;D6RJ16	Q03265;D3Z6F5	ATP synthase subunit alpha, mitochondrial;ATP synthase subunit alpha	Atp5a1
1371500	0	2898300000	15	15	15	Q9WVA4	Q9WVA4	Transgelin-2	Tagln2
1364900	0	2432200000	11	7	7	P61021	P61021	Ras-related protein Rab-5B	Rab5b
1351300	0	3249600000	15	9	7	E9QKR0;P62880;D3YZX3;D3Z1M1;D3Z1T4;E9PWM7	E9QKR0;P62880;D3YZX3;D3Z1M1;D3Z1T4	Guanine nucleotide-binding protein G(I)/G(S)/G(T) subunit beta-2	Gnb2
1341500	0	6376300000	36	33	29	Q9EQP2	Q9EQP2	EH domain-containing protein 4	Ehd4
1336800	1.3673e-191	1625000000	9	9	9	Q60605-2;Q60605;Q8CI43	Q60605-2;Q60605	Myosin light polypeptide 6	Myl6
1331500	1.232e-91	2218800000	8	8	8	P18181;F8WHM0	P18181;F8WHM0	CD48 antigen	Cd48
1316600	4.9285e-237	1618800000	9	5	5	P63321	P63321	Ras-related protein Ral-A	Rala
1310600	3.8636e-146	1552900000	11	11	5	P32883-2;P32883	P32883-2;P32883	GTPase KRas;GTPase KRas, N-terminally processed	Kras
1276300	2.5125e-05	2238400000	2	2	2	Q8BJ51;Q8BJ51-2	Q8BJ51;Q8BJ51-2	UNC93-like protein MFSD11	Mfsd11
1256100	9.6779e-186	5161400000	23	23	17	Q62419	Q62419	Endophilin-A2	Sh3gl1
1253200	8.9027e-66	1140400000	10	10	10	Q05685	Q05685	Folate receptor beta	Folr2
1235800	1.6924e-18	772040000	8	8	8	O55142	O55142	60S ribosomal protein L35a	Rpl35a
1233100	2.158e-38	1797600000	13	13	2	Q9CZX8;F8VQL3	Q9CZX8;F8VQL3	40S ribosomal protein S19	Rps19;Rps19-ps13
1232200	1.5402e-28	916060000	7	7	7	P62900;D3YVU2;D3YWP7	P62900;D3YVU2	60S ribosomal protein L31	Rpl31;Gm16382
1230900	0	5421600000	14	14	14	Q9JKC8;H7BWY2;Q8R2R9;D3YXV9;D3YWU3;D6RI63	Q9JKC8;H7BWY2	AP-3 complex subunit mu-1	Ap3m1
1219600	0	8756400000	30	30	30	Q60634;Q60634-3;Q5SS83;Q60634-2	Q60634;Q60634-3;Q5SS83;Q60634-2	Flotillin-2	Flot2
1210500	8.1834e-179	1595700000	15	15	15	P26151	P26151	High affinity immunoglobulin gamma Fc receptor I	Fcgr1
1204700	1.9073e-212	1872800000	10	10	10	Q9D7S9	Q9D7S9	Charged multivesicular body protein 5	Chmp5
1199200	0	2901100000	13	7	7	Q9D1G1	Q9D1G1	Ras-related protein Rab-1B	Rab1b
1197900	0	7109700000	41	41	22	Q9DBG3-2;Q9DBG3;H3BKM0;H3BIY9;H3BJ06;Q5SWR0	Q9DBG3-2;Q9DBG3;H3BKM0;H3BIY9	AP-2 complex subunit beta	Ap2b1
1194900	1.1833e-19	1121400000	6	6	6	Q62425	Q62425	NADH dehydrogenase [ubiquinone] 1 alpha subcomplex subunit 4	Ndufa4
1188000	0	2951900000	20	20	16	Q9DB05	Q9DB05	Alpha-soluble NSF attachment protein	Napa
1181600	0	2329700000	12	12	12	P28667	P28667	MARCKS-related protein	Marcksl1
1180300	7.3324e-168	3129100000	9	9	9	Q6P8I4;F8WI88;Q3TM89;D3YWA4	Q6P8I4;F8WI88;Q3TM89;D3YWA4	PEST proteolytic signal-containing nuclear protein	Pcnp
1173500	7.4081e-140	2204700000	8	8	8	P16045	P16045	Galectin-1	Lgals1
1173200	0	3835200000	17	17	17	P42208;E9Q3V6;D3Z3C0;D3YYB1;F6WYM0;D3Z1S1;F6UKN5;D3YZU7;D3YV76;G3UYQ0	P42208;E9Q3V6;D3Z3C0;D3YYB1;F6WYM0	Septin-2	2002-09-01
1159000	3.4277e-34	1130000000	10	9	9	P63325;J3QNI7;Q3UW83	P63325;J3QNI7;Q3UW83	40S ribosomal protein S10	Rps10
1154600	5.3696e-173	2282000000	8	8	8	Q9D1D4;Q9D1D4-2	Q9D1D4;Q9D1D4-2	Transmembrane emp24 domain-containing protein 10	Tmed10
1153900	1.4116e-34	531380000	5	5	5	P62264;D3Z7I1;D3YVF4	P62264;D3Z7I1;D3YVF4	40S ribosomal protein S14	Rps14
1149100	8.3012e-279	3634800000	22	22	22	G3UWA6;P10852	G3UWA6;P10852	4F2 cell-surface antigen heavy chain	Slc3a2
1146400	0	7690500000	25	25	24	P23780	P23780	Beta-galactosidase	Glb1
1142300	0	4498000000	34	34	32	O35601;O35601-2;E0CY17	O35601;O35601-2	FYN-binding protein	Fyb
1139500	7.9986e-06	3113600000	2	2	2	Q9D4V7;Q9D4V7-2	Q9D4V7;Q9D4V7-2	Rab-like protein 3	Rabl3
1136000	0	7255500000	44	44	5	Q810A7	Q810A7	ATP-dependent RNA helicase DDX42	Ddx42
1120500	2.6231e-49	721330000	10	10	5	D3YWP3;P62751;D3Z1D6;D3YU45;D3YTY6;D3YW68	D3YWP3;P62751;D3Z1D6;D3YU45;D3YTY6	60S ribosomal protein L23a	Rpl23a-ps3;Rpl23a;Gm10335;Gm3940;Gm6096
1116000	0	4294100000	16	16	16	J3QPE8;Q60931;J3QMG3	J3QPE8;Q60931;J3QMG3	Voltage-dependent anion-selective channel protein 3	Vdac3
1114000	0	3628900000	18	18	4	P99024	P99024	Tubulin beta-5 chain	Tubb5
1103000	0	4383900000	22	22	22	P40124;B1ARS0;Q9CYT6;D3YTR7	P40124	Adenylyl cyclase-associated protein 1	Cap1
1101800	5.7674e-218	2411100000	16	16	16	P57759;D6RG87;F8WIM7;F8WJI4	P57759	Endoplasmic reticulum resident protein 29	Erp29
1094100	1.8595e-97	6409600000	17	17	17	P24638;B7ZCF5;B7ZCF4	P24638;B7ZCF5;B7ZCF4	Lysosomal acid phosphatase	Acp2
1092800	0	3100500000	16	16	16	P58021;E9PZ69	P58021;E9PZ69	Transmembrane 9 superfamily member 2	Tm9sf2
1092500	0	17415000000	52	52	4	F7DBB3	F7DBB3		Ahnak2
1088700	4.0603e-14	3230100000	9	9	9	Q8K1J5	Q8K1J5	UPF0667 protein C1orf55 homolog
1087400	1.491e-259	1596400000	19	19	19	Q8VDQ8;Q8VDQ8-2;E9PXF5	Q8VDQ8;Q8VDQ8-2;E9PXF5	NAD-dependent protein deacetylase sirtuin-2	Sirt2
1086700	0	10254000000	60	60	1	Q61543;E9PWD8	Q61543	Golgi apparatus protein 1	Glg1
1086500	0	4205200000	23	23	23	Q3UND0;Q3UND0-2	Q3UND0;Q3UND0-2	Src kinase-associated phosphoprotein 2	Skap2
1081000	0	2227100000	12	10	10	P47754;D6RCW7	P47754;D6RCW7	F-actin-capping protein subunit alpha-2	Capza2
1077100	0	5262500000	28	27	26	Q9Z1G4-2;Q9Z1G4-3;Q9Z1G4;A2A599	Q9Z1G4-2;Q9Z1G4-3;Q9Z1G4	V-type proton ATPase 116 kDa subunit a isoform 1	Atp6v0a1
1072400	0	8861500000	53	53	51	P08113;F7C312	P08113;F7C312	Endoplasmin	Hsp90b1
1063400	0	3866100000	20	20	20	P08249	P08249	Malate dehydrogenase, mitochondrial	Mdh2
1056800	9.5376e-189	3042800000	22	22	22	P84091;Q3TWV4	P84091;Q3TWV4	AP-2 complex subunit mu	Ap2m1
1056300	0	2575400000	17	17	16	P40336-2;P40336	P40336-2;P40336	Vacuolar protein sorting-associated protein 26A	Vps26a
1048800	0	7708900000	48	46	46	P48678;P48678-2;P48678-3;D3YUF7	P48678;P48678-2;P48678-3	Prelamin-A/C;Lamin-A/C	Lmna
1043800	0	3346600000	12	12	12	P49935;D3Z437	P49935	Pro-cathepsin H;Cathepsin H mini chain;Cathepsin H;Cathepsin H heavy chain;Cathepsin H light chain	Ctsh
1042500	0	13561000000	51	51	51	P58681;A2AHJ1;A2AHJ2	P58681	Toll-like receptor 7	Tlr7
1028200	1.2533e-117	1682300000	4	2	2	P17897	P17897	Lysozyme C-1	Lyz1
1027600	1.809e-293	5052500000	12	12	1	Q9D7V9;G3XA18	Q9D7V9;G3XA18	N-acylethanolamine-hydrolyzing acid amidase	Naaa
1027400	6.4014e-80	2016300000	11	11	11	Q6NZB0;A2ALF3;F6TQL3;A2ALF0;F7CXJ2;D3Z4I5;F6QIL6;E9PZT4	Q6NZB0;A2ALF3;F6TQL3;A2ALF0	DnaJ homolog subfamily C member 8	Dnajc8
1026100	0	6032800000	27	27	27	O88325	O88325		Naglu
1025200	1.1183e-126	3500000000	19	19	19	Q61335	Q61335	B-cell receptor-associated protein 31	Bcap31
1019900	8.4464e-116	4394600000	13	13	13	Q91W98;D6RDC2;F6QFB4;D3Z4X0;F7AZ26;D3Z5E9	Q91W98	Solute carrier family 15 member 4	Slc15a4
1017200	2.1697e-300	751920000	4	4	4	Q9CR51	Q9CR51	V-type proton ATPase subunit G 1	Atp6v1g1
994730	9.9709e-38	810850000	7	7	7	Q9DAM7	Q9DAM7	UPF0444 transmembrane protein C12orf23 homolog
994450	0	4220900000	34	34	33	Q9QUJ7;Q9QUJ7-2	Q9QUJ7;Q9QUJ7-2	Long-chain-fatty-acid--CoA ligase 4	Acsl4
980000	1.3004e-10	656590000	3	3	3	Q9Z126	Q9Z126	Platelet factor 4	Pf4
978740	0	5354800000	27	27	27	Q62192	Q62192	CD180 antigen	Cd180
977950	2.0616e-62	1964800000	9	9	9	P21995	P21995	Embigin	Emb
968410	2.2574e-47	1469900000	9	9	9	P62082;F6SVV1;J3QJZ3	P62082;F6SVV1;J3QJZ3	40S ribosomal protein S7	Rps7;Gm9493
961570	0	7223000000	15	15	6	Q99P72;Q99P72-3	Q99P72;Q99P72-3	Reticulon-4	Rtn4
956650	4.4962e-24	1330100000	4	4	4	O55100-2;O55100	O55100-2;O55100	Synaptogyrin-1	Syngr1
952080	0	3583100000	34	34	1	Q8CFE4	Q8CFE4	SCY1-like protein 2	Scyl2
948950	2.4814e-123	4450700000	6	6	6	Q9R1Q9;Q3TKX1;B7FAU7;B7FAU3;F6X9J0	Q9R1Q9;Q3TKX1;B7FAU7	V-type proton ATPase subunit S1	Atp6ap1
945355	1.1137e-08	292380000	3	3	1	P61957;D3YW94	P61957	Small ubiquitin-related modifier 2	Sumo2
936120	0	6158400000	31	31	31	P24270;A2AL20	P24270	Catalase	Cat
932630	0	6711200000	24	24	24	P56480	P56480	ATP synthase subunit beta, mitochondrial	Atp5b
930510	0	3052400000	15	15	15	Q9CPX4;P29391;P49945;H3BKD3	Q9CPX4;P29391;P49945	Ferritin;Ferritin light chain 1;Ferritin light chain 2	Ftl1;Ftl2
924310	0	6847600000	29	29	28	Q9JHF5;F6XRE6;F6ZFB8	Q9JHF5		Tcirg1
918370	3.8049e-58	851920000	8	8	1	Q3V4B5	Q3V4B5	COMM domain-containing protein 6	Commd6
914790	0	386580000	4	4	4	P67984	P67984	60S ribosomal protein L22	Rpl22
913510	0	1118600000	10	10	10	P51410;G3UW34;D3Z629;D3YZT0	P51410;G3UW34;D3Z629	60S ribosomal protein L9	Rpl9;Rpl9-ps6
912560	1.4866e-76	3157800000	11	10	10	Q8BH80;Q9QY76	Q8BH80;Q9QY76	Vesicle-associated membrane protein-associated protein B	Vapb
902270	2.0655e-280	3690200000	21	21	18	P17182;Q6PHC1;B0QZL1;B1ARR7;D3Z2S4;D3YVD3;B1ARR6;Q5SX60;Q5SX61	P17182;Q6PHC1	Alpha-enolase;Enolase	Eno1
900210	0	4934000000	38	38	28	P17427	P17427	AP-2 complex subunit alpha-2	Ap2a2
890630	8.345e-266	1340200000	8	3	0	P61205;P84078	P61205;P84078	ADP-ribosylation factor 3;ADP-ribosylation factor 1	Arf3;Arf1
886710	0	3456100000	28	28	28	P70290;B7ZCL8;A2AN84;B7ZCL9;B7ZCM0;B7ZCM1;D6RFD5	P70290;B7ZCL8;A2AN84;B7ZCL9	55 kDa erythrocyte membrane protein	Mpp1
885510	2.5712e-215	5909600000	17	17	17	P50429;P50429-2;Q32KI9	P50429;P50429-2	Arylsulfatase B	Arsb
885010	7.0226e-198	3182200000	17	17	17	Q8BLF1;Q8BYQ0;D6RGP7	Q8BLF1	Neutral cholesterol ester hydrolase 1	Nceh1
882350	1.262e-132	1471800000	12	12	12	Q8CDV7;P55772;F7B9M9;D6RHQ2	Q8CDV7;P55772;F7B9M9;D6RHQ2	Ectonucleoside triphosphate diphosphohydrolase 1	Entpd1
881550	4.2105e-184	834540000	6	6	6	Q61735-2;Q61735;D3Z187	Q61735-2;Q61735	Leukocyte surface antigen CD47	Cd47
875080	1.3875e-279	2014600000	10	8	7	P35276;D3YW33;D3YWL1;P62823	P35276;D3YW33;D3YWL1	Ras-related protein Rab-3D	Rab3d
874720	3.0934e-23	837730000	9	9	9	G3X8R0;Q60870	G3X8R0		Reep5
870050	1.0558e-13	549320000	6	6	6	P20065;P20065-2;Q6ZWY8;CON__P21752;A2AEH9;Q9D2R9	P20065;P20065-2	Thymosin beta-4;Hematopoietic system regulatory peptide	Tmsb4x
867650	2.7885e-47	1951500000	11	11	11	Q76LV0;O70325;O70325-2;Q91XR9	Q76LV0;O70325;O70325-2;Q91XR9	Glutathione peroxidase;Phospholipid hydroperoxide glutathione peroxidase, mitochondrial;Phospholipid hydroperoxide glutathione peroxidase, nuclear	Gpx4
852300	1.1695e-196	4876200000	31	26	26	P21619;P21619-2	P21619;P21619-2	Lamin-B2	Lmnb2
851170	4.1168e-10	96074000	5	5	5	Q9D710;D3Z2J6	Q9D710;D3Z2J6	Thioredoxin-related transmembrane protein 2	Tmx2
848080	1.3847e-248	1575700000	12	12	12	P35282	P35282	Ras-related protein Rab-21	Rab21
847810	1.9423e-301	5084300000	31	31	30	Q9Z1G3	Q9Z1G3	V-type proton ATPase subunit C 1	Atp6v1c1
844780	7.4952e-179	4550500000	23	23	23	P05202	P05202	Aspartate aminotransferase, mitochondrial	Got2
842940	5.2323e-10	792950000	6	6	6	Q8R143;F6TFF2;E0CY65;E0CXB5	Q8R143;F6TFF2;E0CY65;E0CXB5	Pituitary tumor-transforming gene 1 protein-interacting protein	Pttg1ip
841720	9.1512e-160	936350000	10	1	1	Q8BFZ3	Q8BFZ3	Beta-actin-like protein 2	Actbl2
839020	0	9618500000	131	131	106	Q8VDD5;F2Z494	Q8VDD5	Myosin-9	Myh9
838990	1.6031e-104	2390400000	16	16	15	P11928;Q8K469;Q05BJ7	P11928;Q8K469;Q05BJ7	2-5-oligoadenylate synthase 1A	Oas1a;Oas1g
835070	1.0372e-136	1357800000	16	16	16	Q91WN1	Q91WN1	DnaJ homolog subfamily C member 9	Dnajc9
828800	2.2845e-237	2885900000	20	20	1	Q5SUH7;Q5SUH6	Q5SUH7;Q5SUH6		Clint1
816960	0	2309600000	22	22	22	Q9WTR1	Q9WTR1	Transient receptor potential cation channel subfamily V member 2	Trpv2
814720	3.9716e-44	2689000000	13	13	13	Q9DCX2;G3X9L6;B1ASE2;D3Z1B2	Q9DCX2;G3X9L6;B1ASE2	ATP synthase subunit d, mitochondrial	Atp5h;Gm10250
814160	0	4915000000	33	33	33	Q8C129	Q8C129	Leucyl-cystinyl aminopeptidase	Lnpep
812150	6.6496e-21	952600000	8	8	8	P62281	P62281	40S ribosomal protein S11	Rps11
812100	5.1246e-77	1073300000	14	12	12	P35285;A2ARZ7	P35285;A2ARZ7	Ras-related protein Rab-22A	Rab22a
810600	0	3032000000	26	26	26	P09055	P09055	Integrin beta-1	Itgb1
806820	3.1148e-63	1685300000	11	11	11	Q61171;D3Z4A4	Q61171;D3Z4A4	Peroxiredoxin-2	Prdx2
803770	0	5821800000	9	9	9	Q9WU81-2;Q9WU81;Q8R070	Q9WU81-2;Q9WU81	Sugar phosphate exchanger 2	Slc37a2
798890	2.0021e-288	1135400000	9	9	9	Q91V55;P97461;D3YYM6	Q91V55;P97461;D3YYM6	40S ribosomal protein S5;40S ribosomal protein S5, N-terminally processed	Rps5
797370	0	3515600000	17	17	17	Q9ET22	Q9ET22	Dipeptidyl peptidase 2	Dpp7
795600	0	5468400000	34	34	34	P62814;Q91YH6	P62814	V-type proton ATPase subunit B, brain isoform	Atp6v1b2
792200	3.2862e-68	1139000000	7	7	7	Q64339	Q64339	Ubiquitin-like protein ISG15	Isg15
787700	0	6197200000	26	26	26	O54782;F6TMZ3;F6Z025	O54782	Epididymis-specific alpha-mannosidase	Man2b2
784410	1.8113e-11	759380000	7	7	7	P61255;B1ARA3;B1ARA5	P61255;B1ARA3;B1ARA5	60S ribosomal protein L26	Rpl26
782800	0	4210800000	31	31	16	P13020;P13020-2;A6PWS5	P13020;P13020-2	Gelsolin	Gsn
782630	6.9561e-108	1242700000	8	8	8	P68037;D3YZS3	P68037;D3YZS3	Ubiquitin-conjugating enzyme E2 L3	Ube2l3
780250	1.8465e-74	810220000	5	5	5	Q8VD58	Q8VD58	Protein EVI2B	Evi2b
780060	0	5487900000	48	48	47	P46460;G3UX86;G3UX98	P46460	Vesicle-fusing ATPase	Nsf
769630	3.6252e-71	1134900000	6	6	6	P00405;Q7JCZ1	P00405;Q7JCZ1	Cytochrome c oxidase subunit 2	Mtco2;mt-Co2
769290	4.573e-104	2325000000	19	19	19	Q9EPK2;Q9EPK2-2;Q9EPK2-3;Q9EPK2-4	Q9EPK2;Q9EPK2-2;Q9EPK2-3;Q9EPK2-4	Protein XRP2	Rp2
768280	1.1308e-110	1414700000	6	6	6	Q99NH8;Q99NH8-2	Q99NH8;Q99NH8-2	Triggering receptor expressed on myeloid cells 2	Trem2
762260	1.8052e-268	3762900000	30	30	30	B1ATD2;Q60787;B1ATD1	B1ATD2;Q60787;B1ATD1	Lymphocyte cytosolic protein 2	Lcp2
757680	2.3259e-251	2407700000	13	13	12	Q08093;D3Z7R6	Q08093;D3Z7R6	Calponin-2	Cnn2
756420	2.0564e-200	1720500000	14	14	12	P62702;Q3V1Z5	P62702;Q3V1Z5	40S ribosomal protein S4, X isoform	Rps4x;Rps4y2
746510	7.1397e-188	1615600000	16	16	1	P35279	P35279	Ras-related protein Rab-6A	Rab6a
732750	0	2262800000	20	20	1	Q3TML0	Q3TML0		Pdia6
732570	0	1978100000	18	18	1	Q7M6Y3-5;Q7M6Y3-3;Q7M6Y3-2	Q7M6Y3-5;Q7M6Y3-3;Q7M6Y3-2
730110	0	6435200000	21	21	21	Q8BG07;Q8BG07-2	Q8BG07;Q8BG07-2	Phospholipase D4	Pld4
729560	0	5149500000	36	36	36	P37040;Q05DV1;E9Q997;E9PVT9;F6R7H8	P37040;Q05DV1	NADPH--cytochrome P450 reductase	Por
729080	2.0846e-09	1603700000	6	6	5	O35316;Q8VBW1;Q8VBW1-2;Q8VBW1-3;E9Q151;Q8VCS9;O55192;G5E8Z4;P31651;P31649;F6UKB4;E9PXG1;D3YWZ5	O35316	Sodium- and chloride-dependent taurine transporter	Slc6a6
728870	5.4415e-89	1019300000	12	12	12	P47962;D3YYV8	P47962;D3YYV8	60S ribosomal protein L5	Rpl5
723050	4.5627e-207	3775400000	14	14	14	Q9DBG6;A2ACG7	Q9DBG6;A2ACG7	Dolichyl-diphosphooligosaccharide--protein glycosyltransferase subunit 2	Rpn2
716260	4.08e-16	765940000	5	5	2	Q9CPQ8;J3QNM7	Q9CPQ8	ATP synthase subunit g, mitochondrial	Atp5l
711760	8.894e-20	10571000000	10	10	6	Q8CCF0;Q8CCF0-3;Q8CCF0-2	Q8CCF0;Q8CCF0-3;Q8CCF0-2	U4/U6 small nuclear ribonucleoprotein Prp31	Prpf31
709600	5.5135e-238	1497700000	16	14	12	P63101;D3YXN6;D3YXF4	P63101	14-3-3 protein zeta/delta	Ywhaz
708540	9.4342e-150	1386100000	10	10	10	Q8K1T1	Q8K1T1	Leucine-rich repeat-containing protein 25	Lrrc25
704500	2.0253e-296	2120200000	12	12	12	P08228	P08228	Superoxide dismutase [Cu-Zn]	Sod1
700180	4.939e-121	3921900000	26	26	7	P29341;Q62029;F6ZAX1	P29341	Polyadenylate-binding protein 1	Pabpc1
698460	0	3282300000	15	15	15	Q8R242;Q8R242-2	Q8R242;Q8R242-2	Di-N-acetylchitobiase	Ctbs
694330	0	8736700000	61	61	54	Q9Z1T1	Q9Z1T1	AP-3 complex subunit beta-1	Ap3b1
693020	0	1392000000	13	13	13	P97315	P97315	Cysteine and glycine-rich protein 1	Csrp1
690050	1.9881e-11	581860000	5	5	5	B1AQD4;Q0PD20;Q64008;B1AQD3;F7BE32	B1AQD4;Q0PD20;Q64008;B1AQD3;F7BE32	Ras-related protein Rab-34	Rab34
685410	0	1539500000	13	13	11	Q5RKN9;P47753	Q5RKN9;P47753	F-actin-capping protein subunit alpha-1	Capza1
683120	0	2365700000	13	13	13	Q3UXS0;O35609;E9Q855	Q3UXS0;O35609;E9Q855	Secretory carrier-associated membrane protein 3	Scamp3
674250	9.624e-295	1764700000	7	7	7	Q9ESY9	Q9ESY9	Gamma-interferon-inducible lysosomal thiol reductase	Ifi30
674120	0	2966700000	37	37	24	G5E829	G5E829		Atp2b1
665560	2.2259e-128	486720000	6	6	6	Q6ZWZ6;P63323	Q6ZWZ6;P63323	40S ribosomal protein S12	Rps12
665130	1.5511e-07	3277600000	2	2	2	Q8BGX0;Q8BGX0-3;Q8BGX0-2;E0CY80	Q8BGX0;Q8BGX0-3;Q8BGX0-2;E0CY80	E3 ubiquitin-protein ligase TRIM23	Trim23
654300	0	4207600000	15	15	15	Q6YGZ1;D3Z3C3	Q6YGZ1;D3Z3C3	Heparanase;Heparanase 8 kDa subunit;Heparanase 50 kDa subunit	Hpse
653630	1.1747e-55	773440000	8	8	4	Q64281;Q64281-2	Q64281;Q64281-2	Leukocyte immunoglobulin-like receptor subfamily B member 4	Lilrb4
647480	0	3775500000	17	17	17	Q8BGZ6;P51569;A2BDV6	Q8BGZ6;P51569	Alpha-galactosidase A	Gla
645600	0	3890900000	13	13	13	E9PYK0;Q8VCW4;E9Q8P6;Q8VCW4-2	E9PYK0;Q8VCW4;E9Q8P6;Q8VCW4-2	Protein unc-93 homolog B1	Unc93b1
644630	0	4871600000	40	40	40	Q8BYW1;Q8BYW1-3;Q8BYW1-2	Q8BYW1;Q8BYW1-3;Q8BYW1-2	Rho GTPase-activating protein 25	Arhgap25
644250	8.361e-261	4046900000	27	27	27	Q8R0X7;D6REF7;D3YZT4;D3Z1Z3;D3YY13	Q8R0X7;D6REF7	Sphingosine-1-phosphate lyase 1	Sgpl1
643290	1.4359e-130	2222200000	15	15	15	O70503;O70503-2	O70503;O70503-2	Estradiol 17-beta-dehydrogenase 12	Hsd17b12
642260	0	7637100000	74	74	71	Q9JKF1;REV__Q64697	Q9JKF1	Ras GTPase-activating-like protein IQGAP1	Iqgap1
641240	0	2927900000	31	31	31	Q9EQH3	Q9EQH3	Vacuolar protein sorting-associated protein 35	Vps35
638220	1.1402e-90	1847300000	11	11	10	Q9CZX7	Q9CZX7	Transmembrane protein 55A	Tmem55a
637020	0	826620000	9	6	1	Q6GSS7;F8WIX8;Q64523;Q8CGP4	Q6GSS7;F8WIX8;Q64523;Q8CGP4	Histone H2A type 2-A;Histone H2A;Histone H2A type 2-C	Hist2h2aa1;Hist1h2al;Hist2h2ac;Hist1h2aa
633830	4.3864e-31	1160600000	8	8	8	P10639	P10639	Thioredoxin	Txn
627610	2.9897e-08	1932100000	4	3	3	O88512;D6RFT7	O88512;D6RFT7	AP-1 complex subunit gamma-like 2	Ap1g2
624110	0	3023000000	9	9	9	Q3UDF0;A2AR26;A2AR27	Q3UDF0;A2AR26		Slc2a6
621390	2.8854e-285	2380700000	24	24	23	Q80VQ0;J3QMK6;E9Q3E1;Q9D9K6	Q80VQ0	Aldehyde dehydrogenase family 3 member B1	Aldh3b1
620270	6.7432e-22	987510000	9	9	9	Q64433	Q64433	10 kDa heat shock protein, mitochondrial	Hspe1
619680	9.5595e-137	4329000000	26	25	21	Q8BTS0;Q61656;B1ARB9;B1ARC0;B1ARB8	Q8BTS0;Q61656	Probable ATP-dependent RNA helicase DDX5	Ddx5
613735	2.2295e-08	761870000	3	3	0	Q99JH8;D3YU99	Q99JH8;D3YU99	ER lumen protein retaining receptor 1;ER lumen protein retaining receptor	Kdelr1
611510	9.0744e-70	1665300000	11	11	11	Q8K021;Q3TSA8;D3YTP4	Q8K021;Q3TSA8	Secretory carrier-associated membrane protein 1	Scamp1
610440	2.351e-28	923960000	13	13	13	P14131	P14131	40S ribosomal protein S16	Rps16
608690	0	2320000000	10	10	10	Q99LB4;P24452;D3YTL5;D3YU77;D3YZN3	Q99LB4;P24452;D3YTL5	Macrophage-capping protein	Capg
606950	4.1355e-294	3058800000	30	30	30	Q91YW3	Q91YW3	DnaJ homolog subfamily C member 3	Dnajc3
592600	5.3559e-104	1731500000	17	17	15	G5E8N5;P06151;D3YZQ9;D3Z736;P16125;D3Z7F0	G5E8N5;P06151;D3YZQ9;D3Z736	L-lactate dehydrogenase;L-lactate dehydrogenase A chain	Ldha
591170	0	3657100000	30	30	30	Q91YQ5	Q91YQ5	Dolichyl-diphosphooligosaccharide--protein glycosyltransferase subunit 1	Rpn1
590960	0	1231500000	12	12	12	P24668	P24668	Cation-dependent mannose-6-phosphate receptor	M6pr
589670	0	3731100000	37	37	23	Q9WVK4	Q9WVK4	EH domain-containing protein 1	Ehd1
587795	1.141e-12	484150000	4	4	4	Q8R5J9	Q8R5J9	PRA1 family protein 3	Arl6ip5
587080	0	11224000000	105	105	94	Q8BTM8;B7FAU9;B7FAV1;F6XC15;F6Z2C0;Q8BTM8-2;F7AVL7	Q8BTM8;B7FAU9;B7FAV1	Filamin-A	Flna
580880	1.3358e-115	2916200000	34	34	32	Q8BIJ7	Q8BIJ7	RUN and FYVE domain-containing protein 1	Rufy1
580600	2.6474e-19	419110000	5	5	5	Q9D8L3;Q62186	Q9D8L3;Q62186	Translocon-associated protein subunit delta	Ssr4
580280	0	2174400000	20	20	1	Q9DCN2;Q9DCN2-2;F2Z3V0	Q9DCN2;Q9DCN2-2;F2Z3V0	NADH-cytochrome b5 reductase 3;NADH-cytochrome b5 reductase 3 membrane-bound form;NADH-cytochrome b5 reductase 3 soluble form	Cyb5r3
579770	3.2473e-73	419860000	7	7	7	Q6ZWQ9;Q3THE2;Q9CQ19;D3YV37;D3Z249	Q6ZWQ9;Q3THE2;Q9CQ19	Myosin regulatory light chain 12B;Myosin regulatory light polypeptide 9	Myl12a;Myl12b;Myl9
576850	1.1664e-278	3304000000	25	25	19	P26443	P26443	Glutamate dehydrogenase 1, mitochondrial	Glud1
576530	1.0814e-280	1275600000	25	23	22	P25911-2;P25911	P25911-2;P25911	Tyrosine-protein kinase Lyn	Lyn
573310	0	1999400000	23	23	21	P09581	P09581	Macrophage colony-stimulating factor 1 receptor	Csf1r
572970	0	2110700000	17	17	17	O08573-2;G3X9T7;O08573;B1AQR8	O08573-2;G3X9T7;O08573;B1AQR8	Galectin-9	Lgals9
572340	0	5629800000	37	37	34	Q8K2I4	Q8K2I4	Beta-mannosidase	Manba
569590	0	4110900000	21	21	21	Q9QWR8	Q9QWR8	Alpha-N-acetylgalactosaminidase	Naga
566320	0	762830000	11	11	11	Q9D3L3;O09044;B0R030;E9Q8A1;B0R029;P60879	Q9D3L3;O09044;B0R030	Synaptosomal-associated protein;Synaptosomal-associated protein 23	Snap23
565510	0	2843700000	21	21	21	Q3TCN2;Q3TCN2-2	Q3TCN2;Q3TCN2-2	Putative phospholipase B-like 2;Putative phospholipase B-like 2 28 kDa form;Putative phospholipase B-like 2 40 kDa form;Putative phospholipase B-like 2 15 kDa form	Plbd2
564730	1.3993e-148	759110000	6	6	6	Q6ZWZ7;Q9CPR4;B2RY53;F6YKV1	Q6ZWZ7;Q9CPR4	60S ribosomal protein L17	Rpl17
563460	0	2096300000	25	25	25	P40142	P40142	Transketolase	Tkt
561840	1.7965e-71	2206400000	14	14	14	Q8VEM8;G5E902	Q8VEM8;G5E902	Phosphate carrier protein, mitochondrial	Slc25a3
560560	6.9507e-130	3205400000	21	21	21	Q8C1Y8	Q8C1Y8	Vacuolar fusion protein CCZ1 homolog	Ccz1
558980	0	864230000	10	10	4	Q91VZ6	Q91VZ6	Stromal membrane-associated protein 1	Smap1
554040	6.5183e-17	593700000	5	5	5	Q9JIX0	Q9JIX0	Enhancer of yellow 2 transcription factor homolog	Eny2
553850	1.4021e-152	485920000	3	3	3	P35762	P35762	CD81 antigen	Cd81
553580	0	1001900000	18	7	7	Q9DC51	Q9DC51	Guanine nucleotide-binding protein G(k) subunit alpha	Gnai3
553490	4.2854e-254	2085300000	18	18	18	O70252;D3YX62;D3YXN4;D3Z4A2	O70252;D3YX62	Heme oxygenase 2	Hmox2
550990	1.3676e-103	1826800000	10	10	10	P35293	P35293	Ras-related protein Rab-18	Rab18
546990	1.751e-30	726790000	6	6	6	Q8CFE6	Q8CFE6	Sodium-coupled neutral amino acid transporter 2	Slc38a2
546440	0	17324000000	148	148	146	Q8BX70;Q8BX70-3;Q8BX70-2	Q8BX70;Q8BX70-3;Q8BX70-2	Vacuolar protein sorting-associated protein 13C	Vps13c
546430	0	1706700000	17	17	1	Q6P6I8;P97797-2;E0CX65;A2ANC1;Q6F5F2	Q6P6I8;P97797-2		Sirpa
542320	2.8234e-23	1334300000	6	6	6	O70274;Q63739	O70274;Q63739	Protein tyrosine phosphatase type IVA 2;Protein tyrosine phosphatase type IVA 1	Ptp4a2;Ptp4a1
541020	7.8001e-34	783930000	7	7	1	E9PUV2	E9PUV2		Fcgr3
540760	1.1445e-289	2796100000	14	14	14	P70158	P70158	Acid sphingomyelinase-like phosphodiesterase 3a	Smpdl3a
538340	1.6777e-119	1757500000	13	13	13	Q8CCH2;D6RE41	Q8CCH2	NHL repeat-containing protein 3	Nhlrc3
538260	1.4409e-99	2113600000	6	6	6	Q8BGT0;D3Z790;D3Z4W7	Q8BGT0	Osteopetrosis-associated transmembrane protein 1	Ostm1
533320	1.2553e-29	693420000	9	9	9	Q63829	Q63829	COMM domain-containing protein 3	Commd3
528710	2.7377e-07	280670000	2	2	2	P03930;Q7JCZ0	P03930;Q7JCZ0	ATP synthase protein 8	Mtatp8;mt-Atp8
528100	2.4196e-97	2942500000	17	17	10	P35585	P35585	AP-1 complex subunit mu-1	Ap1m1
527450	3.865e-28	1386600000	8	8	8	Q61009;D3Z2V4;F7C5U2	Q61009;D3Z2V4	Scavenger receptor class B member 1	Scarb1
526280	4.2964e-39	1961000000	6	6	6	Q6P5F7;Q6P5F7-2	Q6P5F7;Q6P5F7-2	Protein tweety homolog 3	Ttyh3
524625	1.8732e-10	429910000	4	4	4	P63254	P63254	Cysteine-rich protein 1	Crip1
521300	4.5234e-276	1496200000	18	18	18	Q9CWZ7;D3Z4B2	Q9CWZ7;D3Z4B2	Gamma-soluble NSF attachment protein	Napg
517050	1.364e-289	2088600000	31	31	31	Q62351;Q8C872	Q62351;Q8C872	Transferrin receptor protein 1	Tfrc
516645	3.1627e-09	621640000	5	5	2	Q3U5N6	Q3U5N6		Ms4a4c
516595	1.6285e-26	2428000000	14	14	1	Q05BA5	Q05BA5		Ncoa3
513220	2.3485e-85	846400000	17	5	5	P43274	P43274	Histone H1.4	Hist1h1e
510690	0	4540600000	41	41	41	Q3U7R1;Q3U7R1-2	Q3U7R1;Q3U7R1-2	Extended synaptotagmin-1	Esyt1
508850	0	3254700000	20	20	13	O35744;F6RU51	O35744	Chitinase-3-like protein 3	Chi3l3
504095	0	579720000	9	2	1	Q8CGP5;P22752;Q8BFU2;Q8CGP6	Q8CGP5;P22752;Q8BFU2;Q8CGP6	Histone H2A type 1-F;Histone H2A type 1;Histone H2A type 3;Histone H2A type 1-H	Hist1h2af;Hist1h2ab;Hist3h2a;Hist1h2ah
502820	9.271e-168	810430000	12	12	12	P21855;A2AIN5;Q3UZ35;Q3UB58;Q3UNJ0	P21855;A2AIN5;Q3UZ35;Q3UB58;Q3UNJ0	B-cell differentiation antigen CD72	Cd72
502250	5.4414e-184	1951100000	16	16	16	P55065;A2A5K2;A2A5K4;A2A5K3	P55065;A2A5K2	Phospholipid transfer protein	Pltp
502210	1.6874e-102	757420000	6	6	5	Q64152;Q64152-2	Q64152;Q64152-2	Transcription factor BTF3	Btf3
501770	5.5835e-96	2494600000	24	24	24	Q91WC9;F6QP10	Q91WC9;F6QP10	Sn1-specific diacylglycerol lipase beta	Daglb
499510	1.5451e-226	903200000	16	16	5	D3Z3R0;P12970;D3YXT4;D3YVE6;F6U2H0;D3YU93;F6YI27;F6ZVW4	D3Z3R0;P12970;D3YXT4;D3YVE6;F6U2H0;D3YU93;F6YI27;F6ZVW4	60S ribosomal protein L7a	Gm16477;Rpl7a;Gm5619;Rpl7a-ps10;Rpl7a-ps5;Rpl7a-ps3;Gm17415;Gm5459
498690	8.3217e-94	1222200000	12	12	12	Q922Q8	Q922Q8	Leucine-rich repeat-containing protein 59	Lrrc59
497800	1.109e-101	1674800000	15	15	15	P17751;H7BXC3	P17751;H7BXC3	Triosephosphate isomerase	Tpi1
497730	2.8978e-185	1949200000	16	16	8	Q9CQF9;D3Z275	Q9CQF9	Prenylcysteine oxidase	Pcyox1
493420	6.9983e-48	1435300000	9	9	9	P19783;D6RG40	P19783	Cytochrome c oxidase subunit 4 isoform 1, mitochondrial	Cox4i1
492960	6.8398e-77	966480000	10	10	9	Q91ZR1	Q91ZR1	Ras-related protein Rab-4B	Rab4b
492780	1.1764e-53	490020000	5	5	5	Q9CQX2	Q9CQX2	Cytochrome b5 type B	Cyb5b
492610	0	5051100000	36	36	33	Q99KC8;F6TIL5;D3Z518	Q99KC8	von Willebrand factor A domain-containing protein 5A	Vwa5a
491720	7.7318e-226	1000500000	10	10	4	P14901	P14901	Heme oxygenase 1	Hmox1
490500	4.1389e-58	1111800000	13	13	13	Q9DB34	Q9DB34	Charged multivesicular body protein 2a	Chmp2a
490210	2.093e-06	47178000	3	3	3	Q9DBP5	Q9DBP5	UMP-CMP kinase	Cmpk1
484240	0	2005100000	12	12	12	Q61542	Q61542	StAR-related lipid transfer protein 3	Stard3
481340	2.1191e-111	1256600000	9	9	3	P84084	P84084	ADP-ribosylation factor 5	Arf5
481270	1.3232e-141	1483600000	11	11	11	Q9DCR2	Q9DCR2	AP-3 complex subunit sigma-1	Ap3s1
479940	3.6882e-300	3204100000	29	29	28	Q7TMQ7;D3Z101;D3Z0V8;D3Z4Z6	Q7TMQ7	WD repeat-containing protein 91	Wdr91
478353	2.6972e-09	884590000	6	6	6	Q9DBR1;Q9DBR1-2	Q9DBR1;Q9DBR1-2	5-3 exoribonuclease 2	Xrn2
475210	8.7457e-73	624110000	11	11	11	Q60631;B1AT92;Q60631-2;B1AT95	Q60631;B1AT92;Q60631-2	Growth factor receptor-bound protein 2	Grb2
474720	2.7501e-38	504430000	7	7	7	A2A7W1;Q6SJQ5;A2A7W0;D3Z6G8	A2A7W1;Q6SJQ5;A2A7W0	CMRF35-like molecule 3	OTTMUSG00000003606;Cd300lh;Gm11709
472770	1.0363e-34	1110900000	11	11	11	Q91VR2;A2AKU9;Q8C2Q8;A2AKV3;A2AKV2;A2AKV1;A2AKV0	Q91VR2;A2AKU9;Q8C2Q8;A2AKV3;A2AKV2;A2AKV1	ATP synthase subunit gamma, mitochondrial;ATP synthase gamma chain	Atp5c1
472180	2.1455e-53	792360000	8	8	8	O08547;E9Q6R3	O08547;E9Q6R3	Vesicle-trafficking protein SEC22b	Sec22b
472030	5.442e-37	1204800000	8	8	4	P62748;Q91X97;D3YVA2;D3Z2Z8	P62748	Hippocalcin-like protein 1	Hpcal1
468580	2.1425e-38	822950000	4	4	3	Q3UKW2;P62204;Q9D6P8	Q3UKW2;P62204;Q9D6P8	Calmodulin;Calmodulin-like protein 3	Calm1;Calml3
467660	4.8887e-07	26130000	2	2	2	P48771	P48771	Cytochrome c oxidase subunit 7A2, mitochondrial	Cox7a2
463970	2.2115e-29	1280400000	8	5	5	P43275	P43275	Histone H1.1	Hist1h1a
459960	4.0254e-24	601500000	7	7	7	Q9JM76;H7BWZ3;D3Z2F8;D3Z2F7	Q9JM76;H7BWZ3;D3Z2F8;D3Z2F7	Actin-related protein 2/3 complex subunit 3	Arpc3
459510	1.2188e-154	995500000	13	13	12	Q8BG05;J3QNY1;Q8BG05-2;B2RXM2;A2AL12;E9Q7H5;A2AL13	Q8BG05;J3QNY1;Q8BG05-2;B2RXM2;A2AL12;E9Q7H5	Heterogeneous nuclear ribonucleoprotein A3	Hnrnpa3;Gm6793;Gm8991
453140	0	4082500000	27	27	27	O70496;E9PYL4;F7BK14;F6SUM2	O70496;E9PYL4	H(+)/Cl(-) exchange transporter 7	Clcn7
451850	5.5527e-12	153660000	4	4	4	Q9CQ75	Q9CQ75	NADH dehydrogenase [ubiquinone] 1 alpha subcomplex subunit 2	Ndufa2
450560	0	1194400000	12	12	12	O88983;Q9D0J1;Q8BS59	O88983;Q9D0J1	Syntaxin-8	Stx8
448120	3.1525e-10	256650000	5	5	5	P54751	P54751	CMP-N-acetylneuraminate-beta-galactosamide-alpha-2,3-sialyltransferase 1	St3gal1
446130	5.8933e-21	550840000	7	7	7	P62245;F8WJ41;D3YVB4;D3Z712	P62245;F8WJ41;D3YVB4;D3Z712	40S ribosomal protein S15a	Rps15a
444490	8.4597e-85	954950000	14	14	14	A2AUD5;Q9CYZ2;Q3TAI4;Q8BKP1;Q3TUJ9;F6VQ81	A2AUD5;Q9CYZ2;Q3TAI4;Q8BKP1;Q3TUJ9;F6VQ81	Tumor protein D54	Tpd52l2
443940	3.4988e-257	1310300000	3	3	2	P63082;E9Q9C5	P63082;E9Q9C5	V-type proton ATPase 16 kDa proteolipid subunit	Atp6v0c
443670	3.1928e-56	2140100000	13	13	13	O08749	O08749	Dihydrolipoyl dehydrogenase, mitochondrial	Dld
443330	0	1374200000	11	11	11	Q91XH6;O88384;F6UHS3;F6T4B9;E0CYE5	Q91XH6;O88384;F6UHS3	Vesicle transport through interaction with t-SNAREs homolog 1B	Vti1b
439130	8.5431e-31	1001000000	9	9	9	Q99PT1	Q99PT1	Rho GDP-dissociation inhibitor 1	Arhgdia
439125	6.5609e-15	436080000	6	6	6	Q8R2Q8	Q8R2Q8	Bone marrow stromal antigen 2	Bst2
437920	5.5086e-191	1520000000	16	16	16	Q60963;E9Q330;E9Q6J0;E9Q4T5	Q60963;E9Q330	Platelet-activating factor acetylhydrolase	Pla2g7
437230	2.5075e-70	1032200000	12	12	12	Q9DB20;F7D3P8;F6XVM5	Q9DB20	ATP synthase subunit O, mitochondrial	Atp5o
434690	1.3866e-11	776180000	6	6	6	Q9D659;E9PUF5;E9Q251;D3Z7B7	Q9D659;E9PUF5;E9Q251	Platelet receptor Gi24	4632428N05Rik
433340	2.7694e-61	2102000000	4	4	4	Q99J21;Q99J21-2	Q99J21;Q99J21-2	Mucolipin-1	Mcoln1
430660	7.0067e-78	1057400000	14	14	14	Q80W54	Q80W54	CAAX prenyl protease 1 homolog	Zmpste24
430020	7.1592e-30	542620000	13	13	9	Q504P2	Q504P2	C-type lectin domain family 12 member A	Clec12a
429430	1.8857e-62	1107900000	18	18	18	O35639	O35639	Annexin A3	Anxa3
428390	2.2204e-70	744510000	12	12	12	O89051	O89051	Integral membrane protein 2B;BRI2, membrane form;BRI2 intracellular domain;BRI2C, soluble form;Bri23 peptide	Itm2b
424080	0	21843000000	289	289	2	E9QMZ5;Q9QXS1-3;E9QK43;Q9QXS1-8;Q9QXS1-7;Q9QXS1-6;E9QQ00;Q9QXS1-14;E9QL05;Q9QXS1-4;Q9QXS1-16;E9PY96;Q9QXS1-5;E9QLJ5;Q9QXS1-13;Q9QXS1-11;E9QKX4;Q9QXS1-12;Q9QXS1-9;E9Q153;Q9QXS1-10;Q9QXS1-15;E9Q3W4;F6R059;E9Q9J6;E9PW24	E9QMZ5;Q9QXS1-3;E9QK43;Q9QXS1-8;Q9QXS1-7;Q9QXS1-6;E9QQ00;Q9QXS1-14;E9QL05;Q9QXS1-4;Q9QXS1-16;E9PY96;Q9QXS1-5;E9QLJ5;Q9QXS1-13;Q9QXS1-11;E9QKX4;Q9QXS1-12;Q9QXS1-9;E9Q153;Q9QXS1-10;Q9QXS1-15;E9Q3W4		Plec
423870	1.3927e-56	644610000	10	8	8	Q3V2H3;Q3TGS7;O70493;Q6ZWQ5	Q3V2H3;Q3TGS7;O70493;Q6ZWQ5	Sorting nexin-12	Snx12
422910	2.1607e-135	1147800000	4	4	4	Q9CYN9	Q9CYN9	Renin receptor	Atp6ap2
422400	0	5894300000	95	95	92	Q69ZN7;E9Q390;Q69ZN7-4;Q69ZN7-2;Q69ZN7-3	Q69ZN7;E9Q390;Q69ZN7-4	Myoferlin	Myof
420010	4.096e-27	943800000	10	10	10	Q8R1B7;Q64704-2;Q64704;Q64704-5;Q64704-6;Q64704-3;Q64704-4	Q8R1B7;Q64704-2;Q64704;Q64704-5;Q64704-6;Q64704-3;Q64704-4	Syntaxin-3	Stx3
418640	2.5141e-154	1265500000	13	13	13	Q9D8B3;Q9D7F7	Q9D8B3	Charged multivesicular body protein 4b	Chmp4b
416070	0	2905200000	34	34	1	Q7TQK5	Q7TQK5	Coiled-coil domain-containing protein 93	Ccdc93
415680	2.0113e-11	741750000	4	4	4	P30355	P30355	Arachidonate 5-lipoxygenase-activating protein	Alox5ap
414490	0	2315100000	35	35	35	P63038;P63038-2;D3Z2F2;D3Z7J9	P63038;P63038-2	60 kDa heat shock protein, mitochondrial	Hspd1
414000	3.1541e-22	388700000	5	5	5	P47963;D3YX54	P47963;D3YX54	60S ribosomal protein L13	Rpl13;Rpl13-ps3
413180	1.6645e-202	2338700000	13	13	13	Q3UMW8	Q3UMW8	Ceroid-lipofuscinosis neuronal protein 5 homolog	Cln5
409390	1.0289e-169	1148600000	15	15	15	Q9QZQ8;Q9QZQ8-2;Q8CCK0	Q9QZQ8;Q9QZQ8-2	Core histone macro-H2A.1	H2afy
407830	2.8958e-238	630230000	11	11	11	Q9CPW4;Q3UA72;E9Q2K4	Q9CPW4;Q3UA72	Actin-related protein 2/3 complex subunit 5	Arpc5
407140	2.4337e-79	1712600000	21	21	21	P16330;P16330-2	P16330;P16330-2	2,3-cyclic-nucleotide 3-phosphodiesterase	Cnp
406460	2.485e-61	599280000	7	7	7	P56391	P56391	Cytochrome c oxidase subunit 6B1	Cox6b1
402420	8.7593e-98	1279500000	18	18	18	Q9QUN3;D3YWR2	Q9QUN3;D3YWR2	B-cell linker protein	Blnk
402140	0	2586300000	22	22	22	Q8VC42;F6X2I0;F6RDF1	Q8VC42	Uncharacterized protein C18orf8 homolog	Mic1
399970	1.5923e-23	394380000	4	4	4	Q3TB92;Q3TB92-2	Q3TB92;Q3TB92-2	Allergin-1	Milr1
398970	1.5766e-07	331890000	4	4	4	Q9CPQ1;D3Z6E1	Q9CPQ1	Cytochrome c oxidase subunit 6C	Cox6c
398140	5.1423e-17	683110000	5	5	5	B7ZCT1;Q9CX84;Q8BFU4;B7ZCT0;F6WK59	B7ZCT1;Q9CX84;Q8BFU4;B7ZCT0	Regulator of G-protein signaling 19	Rgs19
397670	1.6953e-24	608350000	11	11	11	Q9D735	Q9D735	Uncharacterized protein C19orf43 homolog
397120	2.5325e-90	1289200000	10	10	10	O35075	O35075	Down syndrome critical region protein 3 homolog	Dscr3
396120	0	2811700000	55	55	54	B2RXS4	B2RXS4	Plexin-B2	Plxnb2
395925	7.4367e-06	360080000	3	3	3	Q3U0P4;Q8R460	Q3U0P4;Q8R460	Interleukin-36 gamma	Il1f9;Il36g
393030	6.7629e-21	748700000	6	6	6	Q9R0Q3;F6V6T4;Q8BPI2	Q9R0Q3;F6V6T4;Q8BPI2	Transmembrane emp24 domain-containing protein 2	Tmed2
392985	2.699e-48	1389400000	14	14	14	Q9Z0X1;B1AU25	Q9Z0X1;B1AU25	Apoptosis-inducing factor 1, mitochondrial	Aifm1
392770	5.7211e-170	821550000	14	14	14	Q9WV32;F6VVE6;F6THG2;D3Z6S0	Q9WV32	Actin-related protein 2/3 complex subunit 1B	Arpc1b
390570	6.8062e-71	942580000	9	9	9	Q9CQ01	Q9CQ01	Ribonuclease T2	Rnaset2
389190	0	1952200000	38	38	38	P43406;A2AKI5;B7ZCI9;F6W6Q6;F6RWM8	P43406;A2AKI5	Integrin alpha-V;Integrin alpha-V heavy chain;Integrin alpha-V light chain	Itgav
387650	2.1956e-62	1352000000	16	16	16	P49710;E9Q4E5	P49710	Hematopoietic lineage cell-specific protein	Hcls1
387460	3.6544e-160	2251700000	33	33	33	Q9WU78-3;Q9WU78;Q9WU78-2	Q9WU78-3;Q9WU78	Programmed cell death 6-interacting protein	Pdcd6ip
386250	3.3378e-08	1165500000	2	2	2	H7BWY6;Q00724	H7BWY6;Q00724	Retinol-binding protein 4	Rbp4
385440	0	2542800000	22	22	21	Q9DC29;F6SGP4	Q9DC29	ATP-binding cassette sub-family B member 6, mitochondrial	Abcb6
383620	7.6195e-93	2252500000	16	16	15	Q61187;D3Z0S9;D3Z2V5	Q61187	Tumor susceptibility gene 101 protein	Tsg101
382350	1.5184e-152	1831500000	8	8	8	Q3TB48;A2A6S1	Q3TB48;A2A6S1	Transmembrane protein 104	Tmem104
382350	0	1875200000	23	23	22	P29351-2;P29351;P29351-3;G3UYY5	P29351-2;P29351;P29351-3	Tyrosine-protein phosphatase non-receptor type 6	Ptpn6
380360	4.0267e-62	1040000000	18	18	18	Q01965;E9PV93;E9PX73	Q01965;E9PV93;E9PX73	T-lymphocyte surface antigen Ly-9	Ly9
378100	5.8575e-158	1418300000	14	14	2	Q921H8;H3BJZ9;Q8VCH0;H3BKA1;H3BJG8;H3BJC1	Q921H8;H3BJZ9;Q8VCH0	3-ketoacyl-CoA thiolase A, peroxisomal;3-ketoacyl-CoA thiolase B, peroxisomal	Acaa1a;Acaa1b
378020	4.382e-103	1085900000	17	17	16	O88569;O88569-2;O88569-3	O88569;O88569-2;O88569-3	Heterogeneous nuclear ribonucleoproteins A2/B1	Hnrnpa2b1
377820	4.2655e-10	181400000	2	2	2	P62855	P62855	40S ribosomal protein S26	Rps26
374920	8.2173e-231	1533800000	17	17	17	O54734	O54734	Dolichyl-diphosphooligosaccharide--protein glycosyltransferase 48 kDa subunit	Ddost
374840	2.1725e-48	842470000	6	6	6	P97300;P97300-1;P97300-3;H3BIX4;H3BKA7;P97300-4	P97300;P97300-1;P97300-3;H3BIX4;H3BKA7	Neuroplastin	Nptn
373560	2.8938e-110	1006900000	13	13	13	Q99JY9;Q641P0	Q99JY9	Actin-related protein 3	Actr3
373510	3.2377e-113	675820000	14	14	10	Q9DBJ1	Q9DBJ1	Phosphoglycerate mutase 1	Pgam1
372810	1.123e-160	1207500000	6	6	6	Q9JHJ3;H9H9R4;H3BKY1;H3BK59;H3BJ16	Q9JHJ3;H9H9R4;H3BKY1	Lysosomal protein NCU-G1	0610031J06Rik
372040	0	1427200000	14	14	14	Q8VEK0;D3YVV1;Q8BHG3	Q8VEK0;D3YVV1	Cell cycle control protein 50A	Tmem30a
370020	0	2896600000	41	22	22	Q5SVG4;Q5SVG5;O35643	Q5SVG4;Q5SVG5;O35643	AP-1 complex subunit beta-1	Ap1b1
369460	6.2936e-174	1618100000	14	10	9	P61982	P61982	14-3-3 protein gamma;14-3-3 protein gamma, N-terminally processed	Ywhag
367950	1.3924e-23	1616300000	12	12	8	E9QMP6;F6ZS70;Q05512;Q3T9A3;Q05512-4;Q05512-3;Q05512-2;E9PYX3;E9Q9N6;F6ZEX4;F7CVZ7;F6UY70;F7A3Q3;E9Q2J6;F7CRG8;E9Q8H5;E9Q2G8;E9PZ55	E9QMP6;F6ZS70;Q05512;Q3T9A3;Q05512-4;Q05512-3;Q05512-2;E9PYX3;E9Q9N6	Serine/threonine-protein kinase MARK2	Mark2
367875	5.8657e-07	273480000	2	2	2	Q9DC58;Q9DC58-2	Q9DC58;Q9DC58-2	DNA damage-regulated autophagy modulator protein 1	Dram1
367750	2.4514e-157	714710000	14	14	14	Q7TN29;Q7TN29-2	Q7TN29;Q7TN29-2	Stromal membrane-associated protein 2	Smap2
364960	7.7598e-05	7706500	2	2	2	P07309	P07309	Transthyretin	Ttr
364475	3.5473e-09	140190000	6	6	6	P61588;E9Q8D7	P61588;E9Q8D7	Rho-related GTP-binding protein RhoE	Rnd3
358680	5.6812e-134	1004300000	13	13	13	Q9CY58;Q9CY58-2;Q9CY58-3;Q9CY58-4	Q9CY58;Q9CY58-2;Q9CY58-3;Q9CY58-4	Plasminogen activator inhibitor 1 RNA-binding protein	Serbp1
358550	0	2496400000	38	38	38	P08003	P08003	Protein disulfide-isomerase A4	Pdia4
358370	8.5322e-17	416590000	3	3	3	P14434;P14438;G3UWR9;P01910;P04228;P23150;P14435;P14436;P14437;P04227	P14434;P14438;G3UWR9;P01910;P04228;P23150;P14435;P14436;P14437	H-2 class II histocompatibility antigen, A-B alpha chain;H-2 class II histocompatibility antigen, A-U alpha chain;H-2 class II histocompatibility antigen, A-K alpha chain;H-2 class II histocompatibility antigen, A-D alpha chain;H-2 class II histocompatibility antigen, I-E alpha chain;H-2 class II histocompatibility antigen, A-F alpha chain;H-2 class II histocompatibility antigen, A-R alpha chain;…	H2-Aa
354450	3.2721e-84	784940000	13	13	12	Q3U2K8;Q80WC7;Q3TBU7;Q80WC7-2	Q3U2K8;Q80WC7;Q3TBU7;Q80WC7-2	Arf-GAP domain and FG repeat-containing protein 2	Agfg2
354320	9.5521e-86	439670000	7	7	7	P21460;A2APX3	P21460	Cystatin-C	Cst3
354290	2.892e-19	685390000	7	7	7	Q6NTA4;Q80X95;G3UYP1	Q6NTA4;Q80X95	Ras-related GTP-binding protein B;Ras-related GTP-binding protein A	Rragb;Rraga
353820	1.7272e-91	632600000	5	5	5	B1AWD9;B1AWD8;O08585;B1AWE1;Q6PFA2;B1AWE0	B1AWD9;B1AWD8;O08585;B1AWE1;Q6PFA2;B1AWE0	Clathrin light chain A	Clta
352910	3.9251e-262	1899700000	30	30	9	Q62167;P16381	Q62167;P16381	ATP-dependent RNA helicase DDX3X;Putative ATP-dependent RNA helicase Pl10	Ddx3x;D1Pas1
351890	1.0362e-134	1208000000	13	13	13	Q9ET30	Q9ET30	Transmembrane 9 superfamily member 3	Tm9sf3
351505	2.2469e-20	418520000	6	6	6	P62843;D3YTQ9;F7ANJ3	P62843;D3YTQ9	40S ribosomal protein S15	Rps15
350180	4.6318e-143	1790600000	29	29	29	Q9JIG7	Q9JIG7	Coiled-coil domain-containing protein 22	Ccdc22
348910	1.8811e-25	298250000	3	3	3	Q9D3D9;D3Z7S4	Q9D3D9	ATP synthase subunit delta, mitochondrial	Atp5d
345270	1.6571e-165	1247600000	15	15	9	Q6ZQM8;Q63886;E9PXN8;Q64435;B2RT14;D3YZ96;D3Z7G0;D6RH94;Q3UEP4;Q91WH2;D3YUP6;D3YWN0;D3YXD5	Q6ZQM8	UDP-glucuronosyltransferase 1-7C	Ugt1a7c
344160	0	626780000	13	6	6	Q80ZJ1;F6W8Q2	Q80ZJ1	Ras-related protein Rap-2a	Rap2a
341400	6.481e-15	137600000	2	2	2	G3XA41;Q9CQV6;J3QN16;Q91VR7	G3XA41;Q9CQV6;J3QN16;Q91VR7	Microtubule-associated proteins 1A/1B light chain 3B;Microtubule-associated proteins 1A/1B light chain 3A	Gm6055;Map1lc3b;Map1lc3a
339600	0	1606600000	39	39	3	Q61739-2;F6VSK8	Q61739-2;F6VSK8		Itga6
338540	0	2377100000	27	27	27	Q8CI51;Q8CI51-2;E9Q8P5;F8WJI6;Q8CI51-3;Q9CRA2	Q8CI51;Q8CI51-2	PDZ and LIM domain protein 5	Pdlim5
337840	1.5623e-160	2474100000	37	37	37	P58252	P58252	Elongation factor 2	Eef2
334710	4.3409e-91	343660000	5	5	5	P97450;E9QAD6	P97450	ATP synthase-coupling factor 6, mitochondrial	Atp5j
333690	3.7114e-120	1178300000	19	19	19	Q64324;F8WGM5	Q64324;F8WGM5	Syntaxin-binding protein 2	Stxbp2
332640	7.3536e-07	350550000	3	3	3	Q9CQR2	Q9CQR2	40S ribosomal protein S21	Rps21
332360	7.8267e-171	760440000	15	12	11	P68510	P68510	14-3-3 protein eta	Ywhah
331330	1.3255e-180	2046900000	28	27	27	P48036	P48036	Annexin A5	Anxa5
331100	6.7522e-164	1538500000	23	23	23	Q60855;F7D1J2	Q60855;F7D1J2	Receptor-interacting serine/threonine-protein kinase 1	Ripk1
328905	9.8171e-28	286620000	2	2	2	Q9CY24	Q9CY24	Transmembrane protein 179B	Tmem179b
328800	1.8709e-13	2704100000	10	10	10	Q9D2L1	Q9D2L1	Arylsulfatase K	Arsk
328650	2.0245e-254	531040000	4	4	4	G3UW70;Q9D1L9	G3UW70;Q9D1L9	Hepatitis B virus X-interacting protein homolog	Hbxip
328410	0	1893300000	33	31	19	P11499;E9Q3D6;E9Q0C3;E9PX27;D3Z1R1	P11499	Heat shock protein HSP 90-beta	Hsp90ab1
327420	5.2082e-22	333890000	4	4	4	Q3U2S8;D3Z019;D3YZ46	Q3U2S8;D3Z019	Voltage-gated hydrogen channel 1	Hvcn1
325560	4.7232e-103	956310000	15	15	15	E9QN92;Q8CI59-2;Q8CI59;D3YTP0	E9QN92;Q8CI59-2;Q8CI59;D3YTP0	Metalloreductase STEAP3	Steap3
324000	2e-13	521290000	6	6	6	P59999;E9PWA7	P59999	Actin-related protein 2/3 complex subunit 4	Arpc4
322090	2.32e-11	135320000	2	2	2	P04918	P04918	Serum amyloid A-3 protein	Saa3
321890	5.4634e-43	1020000000	4	4	4	Q9CR48;Q9D835;D3YZH9;D3Z6B7	Q9CR48;Q9D835;D3YZH9;D3Z6B7	DNA damage-regulated autophagy modulator protein 2	Dram2
319790	1.0137e-27	159190000	3	3	3	Q06185;Q8BTB6	Q06185;Q8BTB6	ATP synthase subunit e, mitochondrial	Atp5i;Atp5k
316570	4.2611e-289	609910000	8	8	3	E9PYN1;Q8R5M8;Q8R5M8-2;Q8R5M8-3;Q8R5M8-4;Q8R5M8-6;Q8R5M8-7;Q8R5M8-5	E9PYN1;Q8R5M8;Q8R5M8-2;Q8R5M8-3;Q8R5M8-4;Q8R5M8-6;Q8R5M8-7;Q8R5M8-5	Cell adhesion molecule 1	Cadm1
316570	9.4494e-246	1420000000	15	15	6	Q61029;Q61029-3;Q61029-2;Q61029-4;Q61033-2	Q61029;Q61029-3;Q61029-2;Q61029-4;Q61033-2	Lamina-associated polypeptide 2, isoforms beta/delta/epsilon/gamma	Tmpo
314840	4.2041e-66	1165900000	19	19	18	Q9D8U8	Q9D8U8	Sorting nexin-5	Snx5
313160	1.0915e-92	357030000	7	7	7	O09117;O09117-2;D6RFU9	O09117;O09117-2;D6RFU9	Synaptophysin-like protein 1	Sypl1;Sypl
312730	2.2341e-62	739550000	6	6	6	Q8BG94;Q8BQS7;A2AU52	Q8BG94;Q8BQS7;A2AU52	COMM domain-containing protein 7	Commd7
312240	6.2237e-18	740960000	8	8	8	Q9QYF1;Q9R1R8	Q9QYF1;Q9R1R8	Retinol dehydrogenase 11	Rdh11
311830	1.0525e-59	547230000	13	13	13	Q61549	Q61549	EGF-like module-containing mucin-like hormone receptor-like 1	Emr1
311800	2.6838e-82	706870000	13	13	5	Q61937;Q5SQB5;Q5SQB0;Q9DAY9	Q61937;Q5SQB5;Q5SQB0;Q9DAY9	Nucleophosmin	Npm1
311410	1.0049e-21	240320000	3	3	3	Q9D8Y7	Q9D8Y7	Tumor necrosis factor alpha-induced protein 8-like protein 2	Tnfaip8l2
309000	1.4476e-38	392290000	7	7	2	O54946-2;O54946;F6YRQ2	O54946-2;O54946	DnaJ homolog subfamily B member 6	Dnajb6
307590	3.7362e-19	940010000	6	6	6	Q9CQ02	Q9CQ02	COMM domain-containing protein 4	Commd4
307180	2.9855e-06	582020000	3	3	3	Q8BR63	Q8BR63	Protein FAM177A1	Fam177a1
305660	6.7231e-32	915700000	7	7	7	Q3TMX5;Q9CXI5;Q80ZP8;E0CXA8;F6T4L3;F6USD5;F7C1S6	Q3TMX5;Q9CXI5;Q80ZP8;E0CXA8;F6T4L3;F6USD5	Mesencephalic astrocyte-derived neurotrophic factor	Manf
305290	3.6459e-175	2269000000	26	26	24	G5E8A0;Q8CI95	G5E8A0;Q8CI95	Oxysterol-binding protein;Oxysterol-binding protein-related protein 11	Osbpl11
305010	0	3033400000	24	24	24	Q99MR3	Q99MR3	Solute carrier family 12 member 9	Slc12a9
304720	2.6286e-10	1643500000	4	4	4	O35566	O35566	CD151 antigen	Cd151
302850	0	3643900000	63	63	63	G3X8X6;Q62230;H9KUZ3;Q62230-3;H9KUZ2;Q62230-2	G3X8X6;Q62230;H9KUZ3;Q62230-3	Sialoadhesin	Siglec1
301760	2.0675e-15	301620000	5	5	5	Q3TZ86;P30993	Q3TZ86;P30993	C5a anaphylatoxin chemotactic receptor	C5ar1
301450	3.5758e-78	1101400000	10	9	9	Q3TWL2;F8WHW3;E0CYE6;E0CZ18;E0CZF6	Q3TWL2;F8WHW3;E0CYE6;E0CZ18;E0CZF6	Transmembrane protein 55B	Tmem55b
300810	9.8222e-17	415020000	7	7	7	Q9D881;P19536	Q9D881;P19536	Cytochrome c oxidase subunit 5B, mitochondrial	Cox5b
300620	2.3658e-15	513380000	6	6	6	O35143;E9PV44	O35143;E9PV44	ATPase inhibitor, mitochondrial	Atpif1
296560	8.6907e-10	611360000	4	4	4	P04184	P04184	Thymidine kinase, cytosolic	Tk1
293580	5.8067e-185	257730000	2	2	2	Q31621;P28078	Q31621;P28078	Class II histocompatibility antigen, M alpha chain	H2-DMa
293520	3.3429e-61	456690000	12	12	11	Q9JK48;Q9JK48-2	Q9JK48;Q9JK48-2	Endophilin-B1	Sh3glb1
291450	7.3954e-302	1362800000	18	18	18	Q8K124	Q8K124	Pleckstrin homology domain-containing family O member 2	Plekho2
288740	0	875260000	14	14	14	P26645	P26645	Myristoylated alanine-rich C-kinase substrate	Marcks
288240	1.1599e-94	735130000	12	12	12	Q60865;F6YLI0;F6YP03;A2BH47	Q60865	Caprin-1	Caprin1
287570	5.7272e-156	585060000	8	8	8	D3YZZ5;E9Q7G1	D3YZZ5;E9Q7G1		Tmed7
287400	0	1434800000	23	23	22	E9Q1G8;E9Q9F5;O55131	E9Q1G8;E9Q9F5;O55131	Septin-7	2007-09-01
286820	0	2771600000	14	14	14	Q9Z257;Q9Z256;D3Z5U5;Q9JJX6;Q9JJX6-3;D3YYR5;Q9JJX6-2;Q9JJX6-4	Q9Z257;Q9Z256;D3Z5U5;Q9JJX6;Q9JJX6-3;D3YYR5;Q9JJX6-2;Q9JJX6-4	P2X purinoceptor;P2X purinoceptor 4	P2rx4
284980	2.7498e-70	959780000	8	8	8	O35448;G5E8W7;F6SPQ1;E9Q0T0;E9PVM9	O35448;G5E8W7;F6SPQ1;E9Q0T0	Lysosomal thioesterase PPT2	Ppt2
284800	2.0528e-138	1101300000	18	18	18	Q07076	Q07076	Annexin A7	Anxa7
283800	1.357e-58	212160000	7	7	7	Q9CYL5;B1AWD6	Q9CYL5	Golgi-associated plant pathogenesis-related protein 1	Glipr2
283060	7.7923e-12	405330000	4	4	4	P40237;A2AIJ1;A2AIJ2	P40237;A2AIJ1	CD82 antigen	Cd82
281940	7.6514e-273	1251000000	43	43	41	B1AVY7	B1AVY7	Kinesin-like protein KIF16B	Kif16b
280850	0	1200300000	26	26	26	P97333	P97333	Neuropilin-1	Nrp1
280580	7.8526e-09	25285000	4	2	2	D3Z3G6;Q63844;D3Z6D8	D3Z3G6;Q63844;D3Z6D8	Mitogen-activated protein kinase 3	Mapk3
279400	3.2258e-07	71882000	3	3	3	Q91WX5;E9QM21;O08734;F7CUQ1	Q91WX5;E9QM21;O08734	Bcl-2 homologous antagonist/killer	Bak1
278795	8.5639e-26	349270000	2	2	2	P00397;Q70YN3	P00397;Q70YN3	Cytochrome c oxidase subunit 1	Mtco1;mt-Co1
277750	4.8888e-125	826160000	10	10	0	P25444;D3YWJ3;D3YVC1;J3QMG5;J3QM94;F6YTZ4;D3Z659	P25444;D3YWJ3;D3YVC1;J3QMG5;J3QM94;F6YTZ4;D3Z659	40S ribosomal protein S2	Rps2;Gm6576;Rps2-ps6
277670	0	5868600000	53	53	53	O54774	O54774	AP-3 complex subunit delta-1	Ap3d1
277360	3.5938e-29	414070000	10	10	6	F6YVP7;P62270;G3UZW2;F5H8M6	F6YVP7;P62270;G3UZW2;F5H8M6	40S ribosomal protein S18	Gm17352;Rps18;Gm10260
275140	1.6091e-104	780810000	12	12	12	Q9EQ06;Q9EQ06-2;Q8VCR2;A8Y5N5;Q8VCR2-2;A8Y5N4	Q9EQ06;Q9EQ06-2	Estradiol 17-beta-dehydrogenase 11	Hsd17b11
275110	3.0063e-177	2720500000	39	39	2	P39054;Q3T9X3;F8WIV5;P39054-2;G3UZZ3	P39054;Q3T9X3;F8WIV5;P39054-2;G3UZZ3	Dynamin-2	Dnm2
272960	1.1727e-265	1433300000	33	23	23	P17426;P17426-2;F6TPX8;F6VSP9;E9PWD0	P17426;P17426-2	AP-2 complex subunit alpha-1	Ap2a1
272020	3.0669e-51	1434800000	14	14	14	Q7TMR0;Q7TMR0-2	Q7TMR0	Lysosomal Pro-X carboxypeptidase	Prcp
271680	1.4606e-291	2850000000	25	25	25	Q99MB1	Q99MB1	Toll-like receptor 3	Tlr3
271050	5.5176e-22	2970200000	6	4	4	O08807;B1AZS9	O08807;B1AZS9	Peroxiredoxin-4	Prdx4
270165	0	767120000	7	7	7	O88188	O88188	Lymphocyte antigen 86	Ly86
269670	3.6372e-17	103780000	4	1	1	Q8QZZ8	Q8QZZ8	Ras-related protein Rab-38	Rab38
268380	9.761e-96	1091000000	8	8	8	Q9CQQ7	Q9CQQ7	ATP synthase subunit b, mitochondrial	Atp5f1
266980	3.5977e-21	340700000	5	5	3	P63242;Q8BGY2	P63242;Q8BGY2	Eukaryotic translation initiation factor 5A-1;Eukaryotic translation initiation factor 5A-2	Eif5a;Eif5a2
263360	7.0279e-07	271830000	4	4	4	Q99LU0;Q9CQD4	Q99LU0;Q9CQD4	Charged multivesicular body protein 1b-1;Charged multivesicular body protein 1b-2	Chmp1b1;Chmp1b2
262400	5.0425e-137	1149700000	17	17	17	Q9D0K2;Q3UJQ9	Q9D0K2;Q3UJQ9	Succinyl-CoA:3-ketoacid-coenzyme A transferase 1, mitochondrial	Oxct1
262030	1.5064e-38	1075500000	12	12	12	P06869	P06869	Urokinase-type plasminogen activator;Urokinase-type plasminogen activator long chain A;Urokinase-type plasminogen activator short chain A;Urokinase-type plasminogen activator chain B	Plau
261340	4.6832e-83	443500000	6	6	6	Q61599;D3YWL7	Q61599	Rho GDP-dissociation inhibitor 2	Arhgdib
261245	3.881e-224	259700000	5	5	5	P40240	P40240	CD9 antigen	Cd9
260900	0	815390000	18	5	0	P68372	P68372	Tubulin beta-4B chain	Tubb4b
260700	0	1110100000	37	21	19	Q8VCE0;Q6PIC6	Q8VCE0;Q6PIC6	Sodium/potassium-transporting ATPase subunit alpha-3	Atp1a3
259820	0	901280000	16	16	16	O35405;D3YY25;D3Z179;D6RCG9	O35405	Phospholipase D3	Pld3
258340	3.9575e-174	1175100000	13	13	5	P62137	P62137	Serine/threonine-protein phosphatase PP1-alpha catalytic subunit	Ppp1ca
258210	2.5035e-171	2342800000	24	24	24	Q8R361	Q8R361	Rab11 family-interacting protein 5	Rab11fip5
257300	2.906e-132	261420000	5	5	5	Q61462;Q61462-2	Q61462;Q61462-2	Cytochrome b-245 light chain	Cyba
256260	0	4623300000	93	93	82	P26039;A2AIM2;F6SX70;F6S1V7	P26039	Talin-1	Tln1
256140	1.9881e-11	327310000	3	3	3	Q62426	Q62426	Cystatin-B	Cstb
256010	1.1058e-12	233180000	5	5	5	P41105;F6Z0X0	P41105	60S ribosomal protein L28	Rpl28
254300	8.6287e-96	1791200000	10	10	10	Q8BN82;Q8BN82-2;Q8BN82-3	Q8BN82;Q8BN82-2	Sialin	Slc17a5
253770	4.4589e-76	456700000	9	9	5	F8WHB7;P49300;J3QPR7;A2CF65;B1AU03	F8WHB7;P49300;J3QPR7;A2CF65	Macrophage asialoglycoprotein-binding protein 1	Clec10a;Mgl1
253490	2.1922e-112	349230000	4	4	4	P15702	P15702	Leukosialin	Spn
252410	1.2063e-08	62201000	4	4	4	Q9CR57	Q9CR57	60S ribosomal protein L14	Rpl14
252080	9.6339e-133	904380000	13	13	13	Q8BH24	Q8BH24	Transmembrane 9 superfamily member 4	Tm9sf4
252030	2.6966e-72	316170000	7	7	7	Q9CQB4;Q9D855	Q9CQB4;Q9D855	Cytochrome b-c1 complex subunit 7	Uqcrb
250880	8.7861e-37	9742800000	28	28	28	E9PVX6	E9PVX6		Mki67
250830	1.6172e-27	970790000	13	13	13	Q9WV03;Q9WTJ8	Q9WV03	Protein FAM50A	Fam50a
249710	6.405e-88	1469000000	15	15	8	Q8R016;E9Q6V3;E9PZH4;E9QA53	Q8R016	Bleomycin hydrolase	Blmh
249370	1.3181e-44	2143100000	24	24	23	B1ASP2;P52332	B1ASP2;P52332	Tyrosine-protein kinase;Tyrosine-protein kinase JAK1	Jak1
249280	2.2866e-95	1240900000	19	19	19	Q8BVW3;Q8BVW3-2;Q8BVW3-3	Q8BVW3;Q8BVW3-2;Q8BVW3-3	Tripartite motif-containing protein 14	Trim14
247250	1.1287e-07	203690000	2	2	2	P62267	P62267	40S ribosomal protein S23	Rps23
246770	4.3179e-153	577700000	16	16	16	Q8VDD8	Q8VDD8	WAS protein family homolog 1	Wash1
246530	3.8462e-104	1388000000	14	14	14	Q8VEB4	Q8VEB4	Group XV phospholipase A2	Pla2g15
244990	2.378e-62	543730000	9	9	9	P61161	P61161	Actin-related protein 2	Actr2
244990	9.3822e-242	607720000	15	15	15	Q80SY3	Q80SY3	V-type proton ATPase subunit d 2	Atp6v0d2
244950	5.8431e-88	841480000	19	19	19	P98078;E9QL31;P98078-2;P98078-3;Q3TRE6;E9PX84;F6TQN9;E0CXT5;Q9DCE6;E0CZ53;E0CYJ2	P98078;E9QL31;P98078-2;P98078-3;Q3TRE6;E9PX84;F6TQN9	Disabled homolog 2	Dab2
243560	1.4735e-62	831250000	19	19	18	Q60770;Q60770-2;E9Q6R9;A2AEC9	Q60770;Q60770-2	Syntaxin-binding protein 3	Stxbp3
242790	8.188e-62	440170000	3	3	3	Q9CY50	Q9CY50	Translocon-associated protein subunit alpha	Ssr1
240560	1.0606e-32	736010000	10	9	9	E9QLQ7;Q91YQ1	E9QLQ7;Q91YQ1	Ras-related protein Rab-7L1	Rab7l1
238990	5.4067e-206	1469100000	25	25	25	Q8VEK3;G3XA10	Q8VEK3;G3XA10	Heterogeneous nuclear ribonucleoprotein U	Hnrnpu
237040	1.0804e-201	1223200000	9	9	9	Q8BGD6	Q8BGD6	Putative sodium-coupled neutral amino acid transporter 9	Slc38a9
236270	1.0431e-86	441660000	10	5	5	Q05144	Q05144	Ras-related C3 botulinum toxin substrate 2	Rac2
235730	6.4703e-45	907930000	13	13	13	Q9DB77	Q9DB77	Cytochrome b-c1 complex subunit 2, mitochondrial	Uqcrc2
235540	1.2778e-37	594150000	4	4	4	Q91VW3	Q91VW3	SH3 domain-binding glutamic acid-rich-like protein 3	Sh3bgrl3
234780	2.8557e-162	1773800000	17	17	17	Q3UIA2;Q3UIA2-2;E9QAJ9;Q3UIA2-3;Q3UIA2-4;Q5SSM3;Q5SSM3-3;Q5SSM3-2	Q3UIA2;Q3UIA2-2;E9QAJ9;Q3UIA2-3;Q3UIA2-4	Rho GTPase-activating protein 17	Arhgap17
234650	2.422e-225	1557400000	27	27	26	A2A8Z1;E9PXZ2;F6UHR6;E9Q6C1;A2A8Z1-2;Q5FWX7	A2A8Z1;E9PXZ2;F6UHR6;E9Q6C1;A2A8Z1-2;Q5FWX7	Oxysterol-binding protein-related protein 9;Oxysterol-binding protein	Osbpl9
234100	1.1629e-72	883190000	17	17	11	Q99KR8	Q99KR8	Plasma alpha-L-fucosidase	Fuca2
233750	3.8291e-09	121400000	2	2	2	Q3U1Z5;Q3U1Z5-2	Q3U1Z5;Q3U1Z5-2	G-protein-signaling modulator 3	Gpsm3
232690	6.6933e-62	439630000	9	9	9	Q9CX86	Q9CX86	Heterogeneous nuclear ribonucleoprotein A0	Hnrnpa0
231470	0	1141300000	19	19	3	Q80X50-5;Q80X50;Q80X50-4;Q80X50-3	Q80X50-5;Q80X50;Q80X50-4;Q80X50-3	Ubiquitin-associated protein 2-like	Ubap2l
229820	2.2567e-52	1627300000	11	11	11	Q9CXT7;Q9CXT7-2	Q9CXT7;Q9CXT7-2	Transmembrane protein 192	Tmem192
229320	3.2086e-77	1486100000	25	25	21	Q8BPU7;Q8BPU7-3;Q8BPU7-2;Q8BPU7-4;D6RHT3;A2A5A7	Q8BPU7	Engulfment and cell motility protein 1	Elmo1
228000	0	3163300000	67	67	67	G3X973;Q8R4Y4;Q8R4Y4-2;F7BK35	G3X973;Q8R4Y4;Q8R4Y4-2	Stabilin-1	Stab1
225720	1.1259e-22	106770000	4	4	4	Q78IK2	Q78IK2	Up-regulated during skeletal muscle growth protein 5	Usmg5
224710	0	2175300000	38	38	30	O55143;J3KMM5;O55143-2;Q8R429	O55143;J3KMM5;O55143-2	Sarcoplasmic/endoplasmic reticulum calcium ATPase 2	Atp2a2
223980	4.8344e-47	908780000	18	18	17	P27601;Q9D034;P27600;O70443	P27601	Guanine nucleotide-binding protein subunit alpha-13	Gna13
223505	4.2245e-15	176130000	2	2	2	Q9CQN6	Q9CQN6	Transmembrane protein 14C	Tmem14c
223140	3.3475e-164	83048000	3	3	3	O70480;Q8BSN6	O70480;Q8BSN6	Vesicle-associated membrane protein 4	Vamp4
223020	4.2384e-22	514880000	8	8	2	P62827	P62827	GTP-binding nuclear protein Ran	Ran
222100	7.87e-17	536000000	8	8	8	Q8R395	Q8R395	COMM domain-containing protein 5	Commd5
220720	1.1198e-70	589100000	8	8	8	P09671	P09671	Superoxide dismutase [Mn], mitochondrial	Sod2
219390	5.2194e-141	1428200000	19	19	18	Q9CWK8	Q9CWK8	Sorting nexin-2	Snx2
219250	1.2291e-280	987310000	14	14	11	Q9Z1M2	Q9Z1M2		Irgm2
219140	2.3881e-58	1398000000	15	15	15	Q921T2;Q921T2-2;F6YC07;Q921T2-3;E9PWW2;J3QQ40;D3YZJ9;D3YZP0;D3YXF8	Q921T2;Q921T2-2;F6YC07;Q921T2-3;E9PWW2	Torsin-1A-interacting protein 1	Tor1aip1
219020	3.2277e-192	733140000	19	19	4	Q3UHD6;Q3UHD6-2;F6QKA8;Q91VY6;D6RE54	Q3UHD6;Q3UHD6-2	Sorting nexin-27	Snx27
218770	3.692e-17	279890000	6	6	6	P63073	P63073	Eukaryotic translation initiation factor 4E	Eif4e
217660	7.8317e-157	1102900000	21	21	16	P09411	P09411	Phosphoglycerate kinase 1	Pgk1
217500	5.4859e-134	736250000	15	15	9	Q8C1B7;Q8C1B7-2;Q8C1B7-3	Q8C1B7;Q8C1B7-2;Q8C1B7-3	Septin-11	2011-09-01
216220	2.78e-06	1092600000	3	3	3	Q8K0T0;A3QM89;Q7M6W1	Q8K0T0;A3QM89;Q7M6W1	Reticulon-1	Rtn1
215410	2.3539e-61	338710000	7	7	7	Q9D7J6	Q9D7J6	Deoxyribonuclease-1-like 1	Dnase1l1
214880	2.417e-68	682650000	8	8	5	Q8R1G6;E9Q996	Q8R1G6;E9Q996	PDZ and LIM domain protein 2	Pdlim2
212560	2.723e-153	1130800000	25	25	25	G3X8X7;Q920Q4;Q920Q4-2;A2BI90	G3X8X7;Q920Q4;Q920Q4-2	Vacuolar protein sorting-associated protein 16 homolog	Vps16
212455	2.3825e-29	173140000	4	4	4	P41251	P41251	Natural resistance-associated macrophage protein 1	Slc11a1
211930	2.6497e-52	673860000	17	17	17	O88342	O88342	WD repeat-containing protein 1	Wdr1
211390	4.6079e-135	805920000	17	17	17	P70429;F8WJB9;P70429-2;E9PVP4	P70429;F8WJB9;P70429-2;E9PVP4	Ena/VASP-like protein	Evl
211180	5.2525e-43	950410000	15	15	14	Q91YI4-2;Q91YI4;Q5F2D9;E0CY53;E0CYB1;J3QNV6	Q91YI4-2;Q91YI4;Q5F2D9	Beta-arrestin-2	Arrb2
211000	8.4367e-60	859230000	12	12	12	Q99LJ1	Q99LJ1	Tissue alpha-L-fucosidase	Fuca1
209690	1.512e-94	1042200000	29	29	17	Q9JIS8;F8WIJ0;F6TQE2	Q9JIS8;F8WIJ0	Solute carrier family 12 member 4	Slc12a4
208250	0	1789500000	34	33	33	P38647	P38647	Stress-70 protein, mitochondrial	Hspa9
207910	4.3978e-257	2347900000	43	43	16	Q91XL9;Q8K2D2;D6RDE4	Q91XL9	Oxysterol-binding protein-related protein 1	Osbpl1a
207430	5.7553e-31	533750000	12	12	9	Q922I7;Q8BGJ5;Q8CB58;P17225;E9QMW9;F7DCW4;F7AXP1;E9Q0W3	Q922I7;Q8BGJ5;Q8CB58;P17225;E9QMW9	Polypyrimidine tract-binding protein 1	Ptbp1
206890	1.2e-145	956500000	18	18	18	O70194	O70194	Eukaryotic translation initiation factor 3 subunit D	Eif3d
206820	0	1311300000	15	15	15	O35298	O35298	Acyloxyacyl hydrolase;Acyloxyacyl hydrolase small subunit;Acyloxyacyl hydrolase large subunit	Aoah
206220	3.0298e-60	450820000	12	12	12	P19973;P19973-2;A2A6J7;A2A6J4	P19973;P19973-2;A2A6J7;A2A6J4	Lymphocyte-specific protein 1	Lsp1
206070	1.6503e-23	455680000	8	8	8	H3BJQ7;P99029;P99029-2;G3UZJ4	H3BJQ7;P99029;P99029-2;G3UZJ4	Peroxiredoxin-5, mitochondrial	Prdx5
205570	6.2064e-19	600720000	5	5	5	Q01730;Q9D031;A2AUR7	Q01730;Q9D031;A2AUR7	Ras suppressor protein 1	Rsu1
205100	2.2331e-176	539450000	6	6	6	P07141;P07141-2;D3Z090;F6RNW8;D3YTW1	P07141;P07141-2;D3Z090;F6RNW8;D3YTW1	Macrophage colony-stimulating factor 1;Processed macrophage colony-stimulating factor 1	Csf1
204970	8.1881e-69	1235600000	15	15	15	Q6PE70;O70309;G5E8F8;O70309-2	Q6PE70;O70309;G5E8F8;O70309-2	Integrin beta;Integrin beta-5	Itgb5
204710	1.2078e-09	563420000	6	6	6	Q9D8T2	Q9D8T2	Gasdermin-D	Gsdmdc1
203710	4.3615e-57	246270000	4	4	4	Q8BMJ3;Q60872;J3QNQ2;J3QPQ5;D3Z367;E9Q5G6;J3QMW5;J3QNT6;J3QP87;J3QPI8;J3QQ02;Q3TQZ4;Q3UT53;Q3UTA4;Q8BX20	Q8BMJ3;Q60872;J3QNQ2;J3QPQ5	Eukaryotic translation initiation factor 1A, X-chromosomal;Eukaryotic translation initiation factor 1A	Eif1ax;Eif1a
203630	1.2888e-75	519010000	7	7	7	Q9CQC8;Q9CQC8-2	Q9CQC8;Q9CQC8-2	Maspardin	Spg21
202330	0	2013300000	34	34	32	B9EJ86;G3X9N6	B9EJ86;G3X9N6	Oxysterol-binding protein	Osbpl8
201660	1.099e-44	268090000	4	4	4	Q9CPT4	Q9CPT4	UPF0556 protein C19orf10 homolog	D17Wsu104e
201580	1.7696e-159	1590200000	12	12	12	P61979-2;P61979;B2M1R6;P61979-3;D3YWG1;D3Z5X4;H3BLL4;H3BKD0;H3BK96;H3BKI8;Q8BT23;H3BJS9;H3BLP7;H3BJ43	P61979-2;P61979;B2M1R6;P61979-3;D3YWG1;D3Z5X4;H3BLL4;H3BKD0;H3BK96;H3BKI8	Heterogeneous nuclear ribonucleoprotein K	Hnrnpk;Gm7964
201475	8.3618e-09	318260000	5	5	5	Q8R344	Q8R344	Coiled-coil domain-containing protein 12	Ccdc12
201290	4.8341e-283	3665600000	56	56	47	Q8R420;Q6AXE3	Q8R420;Q6AXE3	ATP-binding cassette sub-family A member 3	Abca3
199740	1.4297e-26	572600000	4	4	4	Q9CXY1	Q9CXY1	Transmembrane protein 175	Tmem175
199400	3.086e-61	515350000	12	11	11	O89053;G3UYK8;D3YW57;D3YXM2;G3UX53	O89053;G3UYK8	Coronin-1A	Coro1a
199140	7.0661e-104	1058700000	23	23	23	Q80XQ2	Q80XQ2	TBC1 domain family member 5	Tbc1d5
198720	0	3163800000	67	67	67	Q5SXR6;Q68FD5;F6Z1R4	Q5SXR6;Q68FD5	Clathrin heavy chain 1	Cltc
197880	3.1878e-33	643690000	9	9	8	P27659	P27659	60S ribosomal protein L3	Rpl3
197685	6.6419e-23	415020000	7	7	7	Q9CQB5;D3Z3X4	Q9CQB5;D3Z3X4	CDGSH iron-sulfur domain-containing protein 2	Cisd2
196510	3.9419e-236	1824700000	37	37	20	Q810B6	Q810B6	Ankyrin repeat and FYVE domain-containing protein 1	Ankfy1
195610	4.0004e-51	568290000	17	17	17	P50580;D3YVH7	P50580;D3YVH7	Proliferation-associated protein 2G4	Pa2g4
195340	1.376e-35	143540000	4	4	4	F6XUP5;P61961;D3YW97;H7BWZ1	F6XUP5;P61961;D3YW97;H7BWZ1	Ubiquitin-fold modifier 1	Ufm1
195090	1.3513e-180	1975700000	42	42	42	E9PV41;E9PXV7;O08808;D3Z074;Q6NS79	E9PV41;E9PXV7;O08808;D3Z074;Q6NS79	Protein diaphanous homolog 1	Diap1;Diaph1
195030	0	1731700000	19	19	19	P57716	P57716	Nicastrin	Ncstn
194210	6.1536e-57	366610000	11	10	10	Q8C0E2;Q8C0E2-2	Q8C0E2;Q8C0E2-2	Vacuolar protein sorting-associated protein 26B	Vps26b
193850	0	1265000000	39	39	39	G3XA17;Q62448;F7CBP1;Q62448-2;F6TW20;F7DAB1;F6UU81	G3XA17;Q62448;F7CBP1;Q62448-2	Eukaryotic translation initiation factor 4 gamma 2	Eif4g2
192975	8.6629e-15	1159400000	9	9	9	Q9WU60	Q9WU60	Attractin	Atrn
191880	2.1157e-27	556280000	10	10	10	Q99PG4	Q99PG4	Regulator of G-protein signaling 18	Rgs18
191860	1.2057e-40	320060000	8	8	8	Q8CGA3;Q5ND23;Q5ND24;Q5ND25	Q8CGA3	Large neutral amino acids transporter small subunit 4	Slc43a2
191140	1.9801e-38	222230000	2	2	2	D6RI20;Q9CR20;J3QMQ2	D6RI20;Q9CR20;J3QMQ2	Immediate early response 3-interacting protein 1	Hdhd2;Ier3ip1
189640	5.5362e-36	3030000000	16	16	16	Q6NXI6;Q6NXI6-2	Q6NXI6;Q6NXI6-2	Regulation of nuclear pre-mRNA domain-containing protein 2	Rprd2
188550	3.2946e-13	186500000	6	6	5	P60521;Q8R3R8	P60521	Gamma-aminobutyric acid receptor-associated protein-like 2	Gabarapl2
187990	4.0274e-37	535890000	5	5	4	E9Q827;P56212;P56212-2;E9Q4B9;E9PXD7	E9Q827;P56212;P56212-2;E9Q4B9;E9PXD7	cAMP-regulated phosphoprotein 19	Arpp19
187670	8.6805e-15	333950000	5	5	5	Q8BZ00	Q8BZ00	Sodium/hydrogen exchanger 9	Slc9a9
187540	4.0277e-95	418210000	10	10	10	F8WHQ1;Q62393;Q62393-3;E9PUA7;Q62393-2;D3Z637;D3Z7X7;D3Z125;D3Z2U2	F8WHQ1;Q62393;Q62393-3;E9PUA7;Q62393-2;D3Z637;D3Z7X7;D3Z125;D3Z2U2	Tumor protein D52	Tpd52
187510	2.3927e-182	3008400000	41	41	2	P70704;F6WYQ5;Q3U9N5;F6Q8P7;E9Q4J5;E9Q8X4	P70704;F6WYQ5	Probable phospholipid-transporting ATPase IA	Atp8a1
187370	7.1905e-55	210160000	4	4	4	Q9ES57	Q9ES57	Cell surface glycoprotein CD200 receptor 1	Cd200r1
185650	0	540400000	12	12	12	Q8JZY2	Q8JZY2	COMM domain-containing protein 10	Commd10
185115	1.8967e-86	401290000	17	17	5	P97384	P97384	Annexin A11	Anxa11
184310	1.7738e-15	295170000	7	7	7	Q8BXC6;G3X955	Q8BXC6	COMM domain-containing protein 2	Commd2
183690	2.015e-38	286310000	9	9	9	Q80W45;Q3TJ55;Q00262;D3YY94	Q80W45;Q3TJ55;Q00262	Syntaxin-2	Stx2
182825	1.6051e-18	2710600000	10	10	10	Q61792;A2A6H0;A2A6G9;A2A6G8;A2A6G7;A2A6G6;E9Q0N6;A2A6G5;A2A6H1;Q9DC07;A2A6G4;A2A6G0	Q61792;A2A6H0;A2A6G9;A2A6G8;A2A6G7;A2A6G6	LIM and SH3 domain protein 1	Lasp1
182580	5.0768e-86	198760000	6	6	6	Q99020;Q20BD0;Q80XR6	Q99020;Q20BD0;Q80XR6	Heterogeneous nuclear ribonucleoprotein A/B	Hnrnpab
182400	6.2717e-43	604760000	16	16	16	P55302;F6WMD1	P55302	Alpha-2-macroglobulin receptor-associated protein	Lrpap1
182370	2.9116e-06	7771700	2	2	2	Q9JKD3	Q9JKD3	Secretory carrier-associated membrane protein 5	Scamp5
181940	1.0291e-17	676740000	8	8	8	Q921W0	Q921W0	Charged multivesicular body protein 1a	Chmp1a
181280	2.2795e-15	347790000	6	6	5	Q60749;Q9WU01;Q9WU01-2	Q60749	KH domain-containing, RNA-binding, signal transduction-associated protein 1	Khdrbs1
181155	7.6241e-09	186240000	3	3	3	Q9CRY7	Q9CRY7	Glycerophosphodiester phosphodiesterase domain-containing protein 1	Gdpd1
180765	4.6198e-49	340430000	10	10	10	Q8C845;Q9D8Y0;Q9D4J1	Q8C845;Q9D8Y0	EF-hand domain-containing protein D2	Efhd2
180100	1.6424e-152	445300000	4	4	4	Q3UDR8;F6YIY0	Q3UDR8	Protein YIPF3	Yipf3
179630	0	3255600000	13	13	13	Q9WVJ3;Q9WVJ3-2	Q9WVJ3;Q9WVJ3-2	Carboxypeptidase Q	Cpq
178990	2.3609e-50	496280000	4	1	1	D6RGR1	D6RGR1		Manba
178510	9.3319e-35	572090000	12	12	12	Q9CVB6;D3YXG6	Q9CVB6;D3YXG6	Actin-related protein 2/3 complex subunit 2	Arpc2
177530	8.9802e-15	201430000	3	3	3	P62918	P62918	60S ribosomal protein L8	Rpl8
176890	0	1873300000	43	43	0	Q9JL26;G3UWI1	Q9JL26	Formin-like protein 1	Fmnl1
176410	6.1783e-87	594530000	8	8	8	Q8BUV8	Q8BUV8	Protein GPR107	Gpr107
176250	1.6655e-56	543200000	12	12	12	Q99KV1	Q99KV1	DnaJ homolog subfamily B member 11	Dnajb11
175980	3.0118e-58	181070000	6	6	6	Q9QXW9	Q9QXW9	Large neutral amino acids transporter small subunit 2	Slc7a8
175580	2.0215e-144	1397100000	18	18	18	Q9D8N2;Q3TH34;D6RIQ6;D3YUG1	Q9D8N2;Q3TH34	Protein FAM45A	Fam45a
174850	6.6266e-09	508540000	5	5	3	Q8CFE3	Q8CFE3	REST corepressor 1	Rcor1
174230	0	1858800000	29	29	29	P70699;A2AFL5;A2AFL3;F6R5R5;F6VEG4	P70699	Lysosomal alpha-glucosidase	Gaa
174135	1.9739e-147	340340000	6	6	6	P61089	P61089	Ubiquitin-conjugating enzyme E2 N	Ube2n
174090	3.7467e-83	1060900000	21	21	21	Q9D379;E9PWK1;F6YTS6;D3Z4M3	Q9D379;E9PWK1	Epoxide hydrolase 1	Ephx1
173750	1.0773e-70	659820000	7	7	7	Q99P65;D3YWS9;D6RI95	Q99P65	Equilibrative nucleoside transporter 3	Slc29a3
173565	1.1865e-239	498020000	5	5	1	Q8R5L1	Q8R5L1		C1qbp
173360	4.0522e-267	710240000	7	7	7	Q9JM96;A2A6Q2;A2A6Q3	Q9JM96;A2A6Q2;A2A6Q3	Cdc42 effector protein 4	Cdc42ep4
173330	3.0252e-73	1009800000	19	19	19	O35129;F6QPR1;F6Q8V7	O35129;F6QPR1	Prohibitin-2	Phb2
172260	1.8656e-25	293510000	9	9	9	Q921F2;Q6VYI4;Q6VYI5;Q8BLD4;Q8R0B4	Q921F2;Q6VYI4;Q6VYI5;Q8BLD4;Q8R0B4	TAR DNA-binding protein 43	Tardbp
172260	2.9215e-67	714470000	13	13	13	Q9DBH5	Q9DBH5	Vesicular integral-membrane protein VIP36	Lman2
171770	7.3278e-184	1006900000	17	17	17	Q99K70;B1AWT3;Q7TT45;B1AWT2;B1AWT4;Q99K70-2	Q99K70	Ras-related GTP-binding protein C	Rragc
170980	2.3885e-165	1286500000	31	31	31	Q5KU39	Q5KU39	Vacuolar protein sorting-associated protein 41 homolog	Vps41
170830	5.7497e-26	240010000	6	6	6	Q3TFQ1;Q3UBW1	Q3TFQ1;Q3UBW1	SPRY domain-containing protein 7	Spryd7;6330409N04Rik
169820	1.5291e-199	756840000	9	9	9	Q8VC04;A2A4N0;A2A4M9	Q8VC04;A2A4N0;A2A4M9	Transmembrane protein 106A	Tmem106a
169650	5.0827e-241	1399500000	34	34	34	Q8R5L3;Q8R5L3-2	Q8R5L3;Q8R5L3-2	Vam6/Vps39-like protein	Vps39
169490	9.0558e-116	968630000	25	25	25	Q8BSY0;A2AL85;Q8CBM2;A2AL81;Q3TU40;A2AL75;A2AL78;Q6P8S1;A2AL79;A2AL83;A2AL77	Q8BSY0;A2AL85;Q8CBM2	Aspartyl/asparaginyl beta-hydroxylase	Asph
168990	3.7861e-218	997950000	28	28	28	Q91W86	Q91W86	Vacuolar protein sorting-associated protein 11 homolog	Vps11
167710	1.8354e-120	761980000	11	11	11	Q99LC5	Q99LC5	Electron transfer flavoprotein subunit alpha, mitochondrial	Etfa
167500	6.9243e-125	1149200000	30	30	30	E9QLA5;Q0GNC1;Q0GNC1-3	E9QLA5;Q0GNC1;Q0GNC1-3	Inverted formin-2	Inf2
167240	2.5742e-84	999380000	16	16	16	Q80VA0;Q80VA0-2;Q80VA0-3	Q80VA0;Q80VA0-2	N-acetylgalactosaminyltransferase 7	Galnt7
166990	9.4338e-78	1898200000	20	20	20	Q8BMS1	Q8BMS1	Trifunctional enzyme subunit alpha, mitochondrial;Long-chain enoyl-CoA hydratase;Long chain 3-hydroxyacyl-CoA dehydrogenase	Hadha
166960	1.5245e-72	226820000	7	7	7	P70452;D6RJ29	P70452	Syntaxin-4	Stx4
166890	1.1686e-241	1464800000	32	32	10	I1E4X5;Q8BWQ6;D3YW19;D3YW20;Q8BWQ6-2;H3BJE8;F6RR19	I1E4X5;Q8BWQ6;D3YW19;D3YW20;Q8BWQ6-2	UPF0505 protein C16orf62 homolog	9030624J02Rik
164310	5.4297e-119	492980000	8	8	8	Q91XB0;D3YUE0	Q91XB0;D3YUE0	Three prime repair exonuclease 1	Trex1
163990	1.8715e-41	497600000	12	12	12	Q9DCW4	Q9DCW4	Electron transfer flavoprotein subunit beta	Etfb
163930	8.9805e-122	683430000	14	14	9	Q9CZU6	Q9CZU6	Citrate synthase, mitochondrial	Cs
162410	2.6044e-248	1317000000	11	11	1	P70665;P70665-3	P70665	Sialate O-acetylesterase;Sialate O-acetylesterase small subunit;Sialate O-acetylesterase large subunit	Siae
159705	9.7935e-24	103840000	2	2	2	Q8R1I1	Q8R1I1	Cytochrome b-c1 complex subunit 9	Uqcr10
159100	3.7646e-10	519000000	5	5	5	Q8VCH8	Q8VCH8	UBX domain-containing protein 4	Ubxn4
159060	1.1927e-284	786470000	16	16	2	Q91YH5	Q91YH5	Atlastin-3	Atl3
158590	9.5625e-217	1011300000	17	17	17	F8WIV2;Q60854;E9Q096;E9Q0P9;E9Q108;E9Q6X2;E9Q3Y1;E9PYY0;E9Q4R2;E9PZQ9;G5E913;Q6P6K7;E9Q5Q5	F8WIV2;Q60854;E9Q096	Serpin B6	Serpinb6a;Serpinb6
158520	3.1521e-61	536250000	9	8	8	P50428;F6QGM0	P50428	Arylsulfatase A	Arsa
158446	1.0915e-16	54323000	7	7	7	Q9JKK1;Q9JKK1-2	Q9JKK1;Q9JKK1-2	Syntaxin-6	Stx6
158350	2.559e-284	1173400000	32	32	32	O35350	O35350	Calpain-1 catalytic subunit	Capn1
157060	1.5337e-27	168740000	4	4	4	P63028;D3YU75	P63028;D3YU75	Translationally-controlled tumor protein	Tpt1
156500	5.5746e-70	451210000	16	16	16	Q6A0D4;D3Z731	Q6A0D4	Raftlin	Rftn1
156280	1.4636e-23	94395000	6	6	6	Q61124;Q6PAH4;D3YUU4;D3Z448;D3YZN0;D3Z6L5;D3YVA8	Q61124;Q6PAH4	Battenin	Cln3
156212	1.8782e-05	49246000	2	2	2	Q8QZY9	Q8QZY9	Splicing factor 3B subunit 4	Sf3b4
155830	2.0153e-06	34961000	3	3	3	Q80X45	Q80X45	Protein kish-B	Tmem167b
155335	1.3794e-18	878000000	13	13	12	Q640N3;E9QMX7;Q640N3-2	Q640N3;E9QMX7;Q640N3-2	Rho GTPase-activating protein 30	Arhgap30
155220	7.9746e-24	452790000	6	6	6	P12815	P12815	Programmed cell death protein 6	Pdcd6
154890	1.4932e-38	490590000	9	9	9	Q3THK3	Q3THK3	General transcription factor IIF subunit 1	Gtf2f1
154060	1.3102e-83	2541700000	21	21	18	A2A841;P48193;P48193-2;A2A842;A2A838;A2A839;A2AD32;F6S4K9;F7BUB8;F7CR30	A2A841;P48193;P48193-2;A2A842;A2A838;A2A839;A2AD32	Protein 4.1	Epb4.1;Epb41
153070	9.58e-13	219040000	4	4	4	Q6ZWQ7	Q6ZWQ7		Spcs3
152830	3.5545e-23	388300000	9	9	9	G5E911;Q91VU0;G3X9I1;E9Q0W5;E9Q6F0;E9Q8C5	G5E911;Q91VU0;G3X9I1;E9Q0W5	Protein FAM3C	Fam3c
152310	3.0706e-46	47169000	7	7	6	Q61249	Q61249	Immunoglobulin-binding protein 1	Igbp1
152090	1.0106e-41	448210000	4	4	4	Q8BH31;F6R8A9	Q8BH31	Major facilitator superfamily domain-containing protein 8	Mfsd8
151760	0	1275500000	28	28	28	P51660	P51660	Peroxisomal multifunctional enzyme type 2;(3R)-hydroxyacyl-CoA dehydrogenase;Enoyl-CoA hydratase 2	Hsd17b4
151450	2.7308e-14	219700000	7	7	7	Q9JHS9	Q9JHS9	Protein CWC15 homolog	Cwc15
151040	1.3097e-135	733110000	14	14	14	A8DIL0;Q9JL15;Q8C6H0	A8DIL0;Q9JL15;Q8C6H0	Galectin-8	Lgals8
150585	1.7055e-05	47623000	2	2	2	Q9D083;Q9D083-2;Q9D083-3	Q9D083;Q9D083-2;Q9D083-3	Kinetochore protein Spc24	Spc24
149270	7.2163e-55	306050000	8	8	8	P45878	P45878	Peptidyl-prolyl cis-trans isomerase FKBP2	Fkbp2
148640	1.5897e-57	577180000	14	14	14	P67778;Q5SQG5	P67778;Q5SQG5	Prohibitin	Phb
148440	4.3158e-10	68096000	3	3	3	Q8BHV4;A2ALN9	Q8BHV4		Gm6377
147830	3.5987e-48	745260000	14	14	14	O35657	O35657	Sialidase-1	Neu1
147280	0	204300000	6	4	4	P62746	P62746	Rho-related GTP-binding protein RhoB	Rhob
147070	0	1793400000	24	24	23	Q8CBB7;P22892	Q8CBB7;P22892	AP-1 complex subunit gamma-1	Ap1g1
147030	4.6203e-92	433680000	16	16	16	G5E924;Q8R081;G3UY38;G3UY56;G3UYY3	G5E924;Q8R081;G3UY38	Heterogeneous nuclear ribonucleoprotein L	Hnrnpl
146810	6.2676e-218	510610000	13	13	13	P70315	P70315	Wiskott-Aldrich syndrome protein homolog	Was
146620	1.0831e-08	87758000	4	4	4	P62192	P62192	26S protease regulatory subunit 4	Psmc1
146300	5.7465e-13	47657000	6	6	6	Q8JZQ9	Q8JZQ9	Eukaryotic translation initiation factor 3 subunit B	Eif3b
146220	2.4696e-174	2264100000	42	42	42	Q07113;F6SFP4	Q07113	Cation-independent mannose-6-phosphate receptor	Igf2r
145780	8.2613e-77	173900000	4	4	4	P62320	P62320	Small nuclear ribonucleoprotein Sm D3	Snrpd3
145680	0	1682500000	13	13	1	E9QNP0;E9Q4P0;P62984;J3QK04;P0CG50;P0CG49;Q5SX22;E9Q5F6;E9Q9J0;F6X7C4;D3YYZ2;D3YWA5;D3Z2M8;D3YXX6	E9QNP0;E9Q4P0;P62984;J3QK04;P0CG50;P0CG49;Q5SX22;E9Q5F6;E9Q9J0	Ubiquitin-60S ribosomal protein L40;Ubiquitin;60S ribosomal protein L40;Polyubiquitin-C;Ubiquitin;Ubiquitin-related 1;Ubiquitin-related 2;Polyubiquitin-B;Ubiquitin	2810422J05Rik;Uba52;Ubc;Ubb
145490	4.4982e-58	1270300000	21	21	20	Q9R1C7;Q9R1C7-2;A2AQW6;D3Z4N6	Q9R1C7;Q9R1C7-2	Pre-mRNA-processing factor 40 homolog A	Prpf40a
145450	3.1874e-99	663110000	21	21	21	Q61598;Q61598-2;P50396;B7FAU8	Q61598;Q61598-2	Rab GDP dissociation inhibitor beta	Gdi2
145170	2.3549e-189	1249000000	32	32	32	Q01853	Q01853	Transitional endoplasmic reticulum ATPase	Vcp
144730	7.3029e-71	776330000	15	15	15	Q8BUE4;Q8BUE4-2	Q8BUE4;Q8BUE4-2	Apoptosis-inducing factor 2	Aifm2
144515	2.0767e-35	724280000	15	15	15	E9QPD4;Q3B7Z2;Q3B7Z2-2	E9QPD4;Q3B7Z2;Q3B7Z2-2	Oxysterol-binding protein;Oxysterol-binding protein 1	Osbp
143090	1.4662e-56	260030000	6	6	6	Q8VI86;Q8K4M5;F7BZY0;F7BCN0;G8JL54	Q8VI86;Q8K4M5;F7BZY0;F7BCN0	COMM domain-containing protein 1	Commd1
142910	4.5639e-38	715670000	14	14	14	Q9Z0F8;Q9Z0F8-2;E9PXU2;J3QNB3	Q9Z0F8;Q9Z0F8-2;E9PXU2	Disintegrin and metalloproteinase domain-containing protein 17	Adam17
142590	1.3885e-27	445990000	13	13	13	Q3UMA3;Q99LI8;B1ATZ1;B1ATZ0;B1ATY9;F6VV02	Q3UMA3;Q99LI8;B1ATZ1;B1ATZ0;B1ATY9	Hepatocyte growth factor-regulated tyrosine kinase substrate	Hgs
142460	1.264e-226	1712800000	55	55	55	Q8C3J5;Q5SRI3;D6RGU3;Q3TMS1	Q8C3J5;Q5SRI3;D6RGU3	Dedicator of cytokinesis protein 2	Dock2
142110	3.9446e-45	334890000	7	7	7	Q9CZG3	Q9CZG3	COMM domain-containing protein 8	Commd8
142070	2.0404e-148	596320000	17	17	16	Q04447	Q04447	Creatine kinase B-type	Ckb
141050	2.2401e-210	873100000	22	22	22	Q9D2N9	Q9D2N9	Vacuolar protein sorting-associated protein 33A	Vps33a
140640	1.4272e-29	381740000	11	11	11	A2CG35;P35283	A2CG35;P35283	Ras-related protein Rab-12	Rab12
140480	4.3764e-177	409570000	15	15	7	P97484;E9Q6M9	P97484	Leukocyte immunoglobulin-like receptor subfamily B member 3	Lilrb3
139750	3.6251e-18	283980000	4	4	4	Q6DFX2	Q6DFX2	Anthrax toxin receptor 2	Antxr2
139510	6.8586e-51	711240	2	2	2	P05533;P0CW02	P05533;P0CW02	Lymphocyte antigen 6A-2/6E-1;Lymphocyte antigen 6C1	Ly6a;Ly6c1
139320	1.6563e-98	3012100000	12	12	12	Q8BWT1	Q8BWT1	3-ketoacyl-CoA thiolase, mitochondrial	Acaa2
138880	1.846e-35	164810000	11	11	11	Q6ZWX6	Q6ZWX6	Eukaryotic translation initiation factor 2 subunit 1	Eif2s1
138505	1.0409e-14	332110000	5	5	5	Q9ESU7;P51912;F7CEQ5	Q9ESU7;P51912	Neutral amino acid transporter B(0)	Slc1a5
138020	8.4281e-91	1336500000	16	16	16	P51125-6;P51125;Q8CE80;P51125-2;P51125-3;P51125-7;P51125-4;P51125-5	P51125-6;P51125;Q8CE80;P51125-2;P51125-3;P51125-7;P51125-4;P51125-5	Calpastatin	Cast
137320	4.1867e-88	572440000	14	14	14	Q8QZT1	Q8QZT1	Acetyl-CoA acetyltransferase, mitochondrial	Acat1
137210	1.0902e-24	304450000	8	7	7	Q8BT60;Q8JZW4;B2RS65;Q9DC53;Q9Z140;Q3UYN2;Q1RLL3;Q9D6C8	Q8BT60	Copine-3	Cpne3
136560	9.0539e-94	1214600000	17	17	17	Q80UG5;Q80UG5-3;A2A6U3;Q80UG5-2;A2A6U5;A8Y5D3	Q80UG5;Q80UG5-3;A2A6U3;Q80UG5-2;A2A6U5	Septin-9	2009-09-01
136250	3.5437e-23	310650000	4	4	4	Q9CQ92;G3X9U9;D3YZ32	Q9CQ92;G3X9U9	Mitochondrial fission 1 protein	Fis1
136040	3.2614e-07	11934000	3	3	3	Q9CR64;Q9CR64-2;E0CY07	Q9CR64;Q9CR64-2;E0CY07	Protein kish-A	Tmem167a;Tmem167
135510	9.3226e-43	360180000	10	10	9	P97855	P97855	Ras GTPase-activating protein-binding protein 1	G3bp1
135260	1.3638e-115	293320000	10	6	6	Q9CQV8;Q9CQV8-2;A2A5N1	Q9CQV8;Q9CQV8-2;A2A5N1	14-3-3 protein beta/alpha;14-3-3 protein beta/alpha, N-terminally processed	Ywhab
135250	0	1027300000	34	34	34	Q6PGL7;Q6PGL7-2	Q6PGL7;Q6PGL7-2	WASH complex subunit FAM21	Fam21
134110	4.3803e-10	163000000	3	3	3	Q9CR27;G3UWG7	Q9CR27;G3UWG7	WASH complex subunit CCDC53	Ccdc53
133460	1.1793e-62	892050000	17	17	17	A2AWF9;E9Q4S7;Q64455;A2AWF8	A2AWF9;E9Q4S7;Q64455;A2AWF8	Receptor-type tyrosine-protein phosphatase eta	Ptprj
133240	3.8382e-06	149590000	2	2	2	Q9D958	Q9D958	Signal peptidase complex subunit 1	Spcs1
133000	2.1807e-59	684620000	18	18	12	P06745;F6SAC3	P06745;F6SAC3	Glucose-6-phosphate isomerase	Gpi;Gm1840
132760	1.5627e-31	229010000	5	5	5	Q02105	Q02105	Complement C1q subcomponent subunit C	C1qc
132460	4.3403e-62	1008500000	16	16	16	Q8K2B3	Q8K2B3	Succinate dehydrogenase [ubiquinone] flavoprotein subunit, mitochondrial	Sdha
132210	1.3729e-29	291330000	9	9	9	Q9QZI9	Q9QZI9	Serine incorporator 3	Serinc3
132135	4.0077e-08	572890000	5	5	5	Q3UMB5;Q3UMB5-2	Q3UMB5;Q3UMB5-2	Smith-Magenis syndrome chromosomal region candidate gene 8 protein homolog	Smcr8
132020	7.6288e-48	765870000	9	9	9	A2AQJ6;A2AQJ5;Q8BXN9-2;Q8BXN9;A2AQJ7;Q8BXN9-3	A2AQJ6;A2AQJ5;Q8BXN9-2;Q8BXN9;A2AQJ7;Q8BXN9-3	Transmembrane protein 87A	Tmem87a
131095	7.3201e-15	134830000	6	6	5	E9PW66;P28656;J3QP68	E9PW66;P28656;J3QP68	Nucleosome assembly protein 1-like 1	Nap1l1
129920	1.6526e-11	163740000	5	5	5	Q9JJR8;D3Z6W5;D3YU78;Q9CR23	Q9JJR8;D3Z6W5	Transmembrane protein 9B	Tmem9b
129880	1.7609e-73	412340000	16	16	3	O35887;G3UWR0;G3UWV3;G3UY49	O35887;G3UWR0;G3UWV3	Calumenin	Calu
129480	3.3275e-18	281860000	8	8	8	P14152;B1ATQ3	P14152	Malate dehydrogenase, cytoplasmic	Mdh1
129440	4.7262e-210	1025000000	29	29	29	Q8VD65	Q8VD65	Phosphoinositide 3-kinase regulatory subunit 4	Pik3r4
129390	9.8391e-24	1049200000	12	12	2	Q3UW53;D3Z233;D3YYZ9	Q3UW53	Protein Niban	Fam129a
129190	4.3664e-44	472850000	11	11	11	O88597;E9PYD6;F7CVL9;F7C090	O88597;E9PYD6	Beclin-1	Becn1
129170	2.4062e-126	986710000	23	23	23	Q9EP69	Q9EP69	Phosphatidylinositide phosphatase SAC1	Sacm1l
127940	1.6037e-62	458450000	12	12	12	Q9CR62;Q5SX46;Q5SX48	Q9CR62;Q5SX46	Mitochondrial 2-oxoglutarate/malate carrier protein	Slc25a11
127525	1.2165e-29	584450000	9	9	8	Q3UHJ0;Q3UHJ0-2	Q3UHJ0;Q3UHJ0-2	AP2-associated protein kinase 1	Aak1
127275	1.5775e-10	214070000	3	3	3	Q9CQU3	Q9CQU3	Protein RER1	Rer1
127230	9.2167e-33	526580000	9	9	9	Q8K039;D3YWR8	Q8K039	Uncharacterized protein KIAA1143 homolog
127200	5.7314e-05	339540000	2	2	2	Q8VCM3	Q8VCM3	Zinc finger FYVE domain-containing protein 21	Zfyve21
126830	4.6078e-163	555930000	20	8	8	P48962	P48962	ADP/ATP translocase 1	Slc25a4
126260	4.8833e-79	316610000	9	9	9	J3QQ26;P17918	J3QQ26;P17918	Proliferating cell nuclear antigen	Pcna
125410	1.6263e-15	291430000	9	9	9	Q9CY27;Q52L67;G3UWE1	Q9CY27;Q52L67;G3UWE1	Trans-2,3-enoyl-CoA reductase	Tecr
124975	2.2628e-14	1060600000	10	10	8	F8VQC9;Q8BTY2;Q8BTY2-2;Q8JZR6;Q8JZR6-2	F8VQC9;Q8BTY2;Q8BTY2-2	Sodium bicarbonate cotransporter 3	Slc4a7
124550	1.9802e-70	77014000	2	2	2	Q9CRC6	Q9CRC6	UPF0693 protein C10orf32 homolog
124440	4.7808e-10	207250000	5	5	5	P83940	P83940	Transcription elongation factor B polypeptide 1	Tceb1
124080	1.2854e-30	799270000	16	16	16	Q3TEA8;Q3TEA8-2;Q3TEA8-3;A2AM65;A2AM63;A2AM70;A2AM62;A2AM69	Q3TEA8;Q3TEA8-2;Q3TEA8-3;A2AM65	Heterochromatin protein 1-binding protein 3	Hp1bp3
123770	2.5703e-94	187370000	5	5	5	G3UW85;P84089;Q9D9P6	G3UW85;P84089	Enhancer of rudimentary homolog	Erh
123570	5.2479e-06	75077000	3	3	3	Q9CQ69	Q9CQ69	Cytochrome b-c1 complex subunit 8	Uqcrq
123540	3.5842e-73	913540000	22	22	22	P11688	P11688	Integrin alpha-5;Integrin alpha-5 heavy chain;Integrin alpha-5 light chain	Itga5
123075	2.548e-08	58716000	3	3	1	Q9D1R9	Q9D1R9	60S ribosomal protein L34	Rpl34
123060	7.4542e-05	4792500	2	2	2	Q6ZWV7;G3UWD7	Q6ZWV7;G3UWD7	60S ribosomal protein L35	Rpl35;Gm10269
122895	3.5021e-19	194320000	9	9	9	Q9EPR4;Q9EPR4-2;A2ANL1	Q9EPR4	Solute carrier family 23 member 2	Slc23a2
121860	4.4016e-17	2371800000	11	11	10	Q8K4Q0;A2ACM0;Q8K4Q0-4;Q8K4Q0-2;E9PXZ5;Q8K4Q0-5;F7B6I3;F6U5L3	Q8K4Q0;A2ACM0	Regulatory-associated protein of mTOR	Rptor
121618	3.6413e-10	293970000	5	5	5	O35988	O35988	Syndecan-4	Sdc4
120800	0	2322100000	33	33	33	Q9EQU3	Q9EQU3	Toll-like receptor 9	Tlr9
120510	4.9312e-06	454620000	3	3	3	Q9QZH3	Q9QZH3	Peptidyl-prolyl cis-trans isomerase E	Ppie
120345	3.0154e-12	131090000	5	5	5	Q99L47;F8WJK8;E9Q1V0;E9Q1X9	Q99L47;F8WJK8;E9Q1V0	Hsc70-interacting protein	St13
120220	0	1908900000	36	20	16	E9PYB0	E9PYB0		Ahnak2
120163	2.3926e-20	5943700	3	3	3	Q9CXS4;F6SS03;Q9CXS4-2	Q9CXS4	Centromere protein V	Cenpv
120040	3.344e-178	565330000	15	15	15	Q9DCD0	Q9DCD0	6-phosphogluconate dehydrogenase, decarboxylating	Pgd
119540	3.8509e-48	578550000	12	12	12	Q3TCU5;Q9R233;Q9R233-2;G3UWL0;G3UZZ2	Q3TCU5;Q9R233;Q9R233-2	Tapasin	Tapbp
119330	1.9351e-94	693900000	24	12	12	P26040	P26040	Ezrin	Ezr
118970	8.0478e-21	1023100000	10	10	10	Q8C3V4;P42225	Q8C3V4;P42225	Signal transducer and activator of transcription 1	Stat1
118720	0	1361400000	37	37	2	Q6P9Q6	Q6P9Q6	FK506-binding protein 15	Fkbp15
118160	1.2939e-12	42165000	3	3	3	P62858;G3UYV7;J3QNN8	P62858;G3UYV7;J3QNN8	40S ribosomal protein S28	Rps28
117900	6.2859e-32	376850000	5	5	5	P15535;P15535-2;B1AXY5	P15535;P15535-2;B1AXY5	Beta-1,4-galactosyltransferase 1;Lactose synthase A protein;N-acetyllactosamine synthase;Beta-N-acetylglucosaminylglycopeptide beta-1,4-galactosyltransferase;Beta-N-acetylglucosaminyl-glycolipid beta-1,4-galactosyltransferase;Processed beta-1,4-galactosyltransferase 1	B4galt1
117580	3.0423e-38	484270000	17	17	16	Q8VIJ6	Q8VIJ6	Splicing factor, proline- and glutamine-rich	Sfpq
116950	3.7978e-20	393860000	6	6	6	P12787	P12787	Cytochrome c oxidase subunit 5A, mitochondrial	Cox5a
116610	8.9909e-65	644170000	17	17	17	P14576;E9PXC0;P14576-2	P14576;E9PXC0	Signal recognition particle 54 kDa protein	Srp54;Srp54c
116245	2.3239e-14	182940000	7	7	7	Q08943-2;Q08943;A2AW05	Q08943-2;Q08943;A2AW05	FACT complex subunit SSRP1	Ssrp1
116220	2.2238e-35	266590000	6	3	3	Q99KF1	Q99KF1	Transmembrane emp24 domain-containing protein 9	Tmed9
116080	8.231e-93	2299200000	36	36	35	Q6P5E4;G3UYG7;G3UY73;G3UZU8;G3UZC1;G3UXP5	Q6P5E4	UDP-glucose:glycoprotein glucosyltransferase 1	Uggt1
115600	3.4685e-09	40996000	4	4	4	Q8JZX4;A2AP40	Q8JZX4	Splicing factor 45	Rbm17
114960	3.3693e-54	485780000	12	12	3	P61965	P61965	WD repeat-containing protein 5	Wdr5
114750	1.0799e-45	355350000	15	15	15	O08795-2;O08795	O08795-2;O08795	Glucosidase 2 subunit beta	Prkcsh
114590	2.0556e-10	52376000	5	5	4	A3KGL9;F6W687;Q5XK38;P09602;B7ZCQ3	A3KGL9;F6W687;Q5XK38;P09602	Non-histone chromosomal protein HMG-17	Hmgn2
113840	6.2245e-06	93531000	2	2	2	Q9DCC8	Q9DCC8	Mitochondrial import receptor subunit TOM20 homolog	Tomm20
113630	1.774e-52	452860000	16	16	14	P60843;P10630-2;P10630;Q8BTU6;E9Q561;D6RJ11;D6RJ60	P60843	Eukaryotic initiation factor 4A-I	Eif4a1
113480	2.9338e-14	246340000	4	4	4	P61208	P61208	ADP-ribosylation factor-like protein 4C	Arl4c
113110	1.4904e-42	204540000	4	4	4	Q9D0M5;D6RIN4;P63168;Q80ZS7	Q9D0M5;D6RIN4	Dynein light chain 2, cytoplasmic	Dynll2
112905	7.0029e-21	302100000	8	8	1	Q8R1V4	Q8R1V4	Transmembrane emp24 domain-containing protein 4	Tmed4
112720	2.7256e-26	196860000	12	12	12	P47911;E9PUX4	P47911;E9PUX4	60S ribosomal protein L6	Rpl6;Gm5428
112450	6.121e-231	465670000	12	12	10	Q7M759	Q7M759	Abhydrolase domain-containing protein FAM108B1	Fam108b1
110640	2.385e-106	211490000	16	1	1	P35279-2;D3YV69	P35279-2;D3YV69		Rab6a
110490	2.2358e-47	477080000	6	6	6	Q8R0G7;D3YTR6;D3YWA9;D3YWU4;D6REG2	Q8R0G7;D3YTR6;D3YWA9;D3YWU4	Protein spinster homolog 1	Spns1
110270	8.6036e-19	604720000	9	9	9	Q9CZW5	Q9CZW5	Mitochondrial import receptor subunit TOM70	Tomm70a
110060	2.4511e-34	973020000	16	16	13	P49446;P49446-2;P49446-3	P49446;P49446-2;P49446-3	Receptor-type tyrosine-protein phosphatase epsilon	Ptpre
109890	5.6061e-50	304090000	12	12	12	P13597;P13597-2	P13597;P13597-2	Intercellular adhesion molecule 1	Icam1
109850	1.3076e-91	509390000	15	15	15	P70460	P70460	Vasodilator-stimulated phosphoprotein	Vasp
109755	5.0868e-08	37280000	4	4	4	Q80YW0	Q80YW0	Cytohesin-4	Cyth4
109720	1.996e-236	727770000	29	29	27	O70318	O70318	Band 4.1-like protein 2	Epb41l2
109500	3.3833e-46	154050000	5	5	5	Q8R2Y8	Q8R2Y8	Peptidyl-tRNA hydrolase 2, mitochondrial	Ptrh2
108680	0	1077400000	22	22	22	P12265;Q99KJ6;D3YY48	P12265	Beta-glucuronidase	Gusb
108500	1.5726e-12	224780000	3	3	3	Q3UBX0;D3Z0I8;D3YX08;D3Z3Z2;D3Z7P2	Q3UBX0;D3Z0I8;D3YX08;D3Z3Z2;D3Z7P2	Transmembrane protein 109	Tmem109
108100	2.1224e-142	189930000	10	5	2	Q61411;Q61411-2	Q61411;Q61411-2	GTPase HRas;GTPase HRas, N-terminally processed	Hras1
107705	2.5097e-22	197130000	6	6	6	Q9CQI6	Q9CQI6	Coactosin-like protein	Cotl1
107410	8.5178e-23	404060000	9	9	9	Q9EQY5;D3YYJ5	Q9EQY5;D3YYJ5		Fcrls
107160	9.4078e-21	289700000	6	6	6	P57787;B1ATM2;B1ATM1	P57787;B1ATM2	Monocarboxylate transporter 4	Slc16a3
106180	4.4524e-28	339040000	6	6	6	Q78HU3	Q78HU3	Multivesicular body subunit 12A	Fam125a
106050	1.6486e-105	58308000	8	3	3	P61750;E9Q798;F6UFB9;E9Q2C2;D3YV25	P61750;E9Q798	ADP-ribosylation factor 4	Arf4
105790	1.8189e-38	73848000	4	4	2	P16254	P16254	Signal recognition particle 14 kDa protein	Srp14
105790	1.0614e-12	86676000	4	4	4	Q62241	Q62241	U1 small nuclear ribonucleoprotein C	Snrpc
105060	6.9089e-06	3106700	3	3	3	Q9D8S9	Q9D8S9	BolA-like protein 1	Bola1
104390	1.7889e-65	1031000000	27	27	25	E9Q3G7;P98197;F6Z4J2;D6RII8	E9Q3G7;P98197	Probable phospholipid-transporting ATPase IH	Atp11a
104315	9.8816e-11	306150000	6	6	6	Q8K212	Q8K212	Phosphofurin acidic cluster sorting protein 1	Pacs1
104010	7.0953e-19	1375500000	4	3	3	D3YW52;Q61838	D3YW52;Q61838	Alpha-2-macroglobulin;Alpha-2-macroglobulin 165 kDa subunit;Alpha-2-macroglobulin 35 kDa subunit	Pzp;A2m
103855	6.661e-13	190740000	8	8	8	O70251;G3UX43;G3UZ47	O70251	Elongation factor 1-beta	Eef1b
103730	1.4321e-212	1182900000	31	31	24	Q8BZZ3	Q8BZZ3	NEDD4-like E3 ubiquitin-protein ligase WWP1	Wwp1
103470	1.5351e-280	1157800000	25	25	25	Q8K382;A2ALU3;A2AUP6;D6RH88;D6RI65	Q8K382	DENN domain-containing protein 1A	Dennd1a
102860	1.0603e-13	57434000	5	5	5	P11031	P11031	Activated RNA polymerase II transcriptional coactivator p15	Sub1
102610	1.6414e-25	468580000	10	10	4	E9PZF0;Q01768;Q5NC80;Q5NC79	E9PZF0;Q01768;Q5NC80	Nucleoside diphosphate kinase;Nucleoside diphosphate kinase B	Gm20390;Nme2;Nme1
102564	5.328e-09	58697000	3	3	3	Q91WS0	Q91WS0	CDGSH iron-sulfur domain-containing protein 1	Cisd1
102470	3.7155e-28	82787000	4	4	4	Q9D6Y7;Q9D6Y7-2;Q9D6Y7-3;Q9D6Y7-4	Q9D6Y7;Q9D6Y7-2;Q9D6Y7-3;Q9D6Y7-4	Mitochondrial peptide methionine sulfoxide reductase	Msra
102400	3.2916e-26	223560000	5	5	3	Q9Z2U0	Q9Z2U0	Proteasome subunit alpha type-7	Psma7
102014	9.4381e-42	236400000	10	10	10	Q8K2Q0	Q8K2Q0	COMM domain-containing protein 9	Commd9
101530	1.3697e-245	1261000000	22	22	17	E9Q634	E9Q634	Unconventional myosin-Ie	Myo1e
101530	0	1826800000	64	64	64	G3X922	G3X922		Dnajc13
100940	1.2432e-77	586340000	15	15	15	Q99LR1;D6RFU2;D6RI21;F7BHM8	Q99LR1;D6RFU2	Monoacylglycerol lipase ABHD12	Abhd12
100851	3.345e-25	168090000	6	6	6	Q9DBU1;P23336;Q8C2H7;Q91W00;B2FDI6;P23336-3;P23336-2	Q9DBU1;P23336;Q8C2H7;Q91W00;B2FDI6;P23336-3;P23336-2	N-acetyllactosaminide alpha-1,3-galactosyltransferase	Ggta1
100726	9.816e-29	465080000	9	9	9	Q8R0A0	Q8R0A0	General transcription factor IIF subunit 2	Gtf2f2
99989	2.5179e-75	278330000	13	13	13	P68040	P68040	Guanine nucleotide-binding protein subunit beta-2-like 1	Gnb2l1
99878	5.3318e-29	683460000	13	13	13	Q9CRG1;D6RI14	Q9CRG1	Transmembrane 7 superfamily member 3	Tm7sf3
99838	7.3671e-147	746420000	17	17	17	Q61072;E9Q638	Q61072;E9Q638	Disintegrin and metalloproteinase domain-containing protein 9	Adam9
99189	9.4935e-76	236150000	13	13	13	Q9Z204-2;Q9Z204-3;Q9Z204-4;Q9Z204;Q9Z204-5	Q9Z204-2;Q9Z204-3;Q9Z204-4;Q9Z204;Q9Z204-5	Heterogeneous nuclear ribonucleoproteins C1/C2	Hnrnpc
99116	6.957e-25	293010000	9	9	9	H3BKH6;Q9R0P3;H3BJL6;H3BLJ9;H3BJP2;H3BK43;H3BJC6;H3BL99	H3BKH6;Q9R0P3;H3BJL6;H3BLJ9;H3BJP2;H3BK43	S-formylglutathione hydrolase	Esd
98902	0	356190000	7	7	6	P49769;P49769-2	P49769	Presenilin-1;Presenilin-1 NTF subunit;Presenilin-1 CTF subunit;Presenilin-1 CTF12	Psen1
98888	1.1747e-11	167560000	7	7	7	Q91YT0;D3YUM1;D3Z1U9;D3Z0K1;D3YXX5;D6RG60	Q91YT0;D3YUM1;D3Z1U9;D3Z0K1;D3YXX5	NADH dehydrogenase [ubiquinone] flavoprotein 1, mitochondrial	Ndufv1
98839	2.1709e-05	191500000	2	2	2	B2RVW2	B2RVW2		Clrn2
98805.5	3.7504e-13	110340000	2	2	2	D3YX83;O09167;Q9CQM8;D3YX47;D3Z4H7	D3YX83;O09167;Q9CQM8;D3YX47;D3Z4H7	60S ribosomal protein L21	Gm9104;Rpl21;Rpl21-ps6;Rpl21-ps4
98660	1.5026e-30	298570000	10	10	10	Q9Z2G9;Q9Z2G9-2	Q9Z2G9;Q9Z2G9-2	Oxidoreductase HTATIP2	Htatip2
98394	4.4128e-34	652520000	16	16	16	Q8BMD8	Q8BMD8	Calcium-binding mitochondrial carrier protein SCaMC-1	Slc25a24
98375	7.2328e-53	348460000	12	12	8	P60335;G3UYM5	P60335	Poly(rC)-binding protein 1	Pcbp1
98187	5.7136e-13	116620000	5	5	5	Q8BSZ2	Q8BSZ2	AP-3 complex subunit sigma-2	Ap3s2
98007	6.1901e-49	773390000	12	12	12	Q9D8N0	Q9D8N0	Elongation factor 1-gamma	Eef1g
97958	1.553e-210	449880000	13	13	13	P29758	P29758	Ornithine aminotransferase, mitochondrial	Oat
97768	1.3667e-111	178820000	5	5	5	Q9D0I4;Q9D614;B1AVI2	Q9D0I4;Q9D614;B1AVI2	Syntaxin-17	Stx17
97459	1.4105e-190	892330000	19	19	19	O08529	O08529	Calpain-2 catalytic subunit	Capn2
97407	2.7976e-144	925040000	28	16	16	P07901;B7ZC50;B7ZC49;A2A6A2	P07901	Heat shock protein HSP 90-alpha	Hsp90aa1
97360	1.7985e-46	756630000	12	12	12	Q9EQ32;Q9EQ32-2;Q9EQ32-3	Q9EQ32;Q9EQ32-2	Phosphoinositide 3-kinase adapter protein 1	Pik3ap1
97123	2.0109e-111	234360000	11	11	11	O89103	O89103	Complement component C1q receptor	Cd93
96996	0	1154900000	15	15	15	P54818	P54818	Galactocerebrosidase	Galc
96722.5	7.9438e-16	111700000	5	5	5	Q9DAV9	Q9DAV9	Trimeric intracellular cation channel type B	Tmem38b
96542	4.2931e-07	169990000	2	2	2	P17665;J3QNB4;G3X8T4	P17665;J3QNB4;G3X8T4	Cytochrome c oxidase subunit 7C, mitochondrial	Cox7c
96321	1.7885e-167	832050000	28	28	28	Q99KI0	Q99KI0	Aconitate hydratase, mitochondrial	Aco2
95667	5.3838e-106	374610000	16	16	16	Q9D1A2	Q9D1A2	Cytosolic non-specific dipeptidase	Cndp2
95480	1.4522e-97	1107500000	28	28	28	Q3U4X8;P37913;D3YUC0;F6RQT5;E9PV36;D3YUW4	Q3U4X8;P37913;D3YUC0	DNA ligase;DNA ligase 1	Lig1
95161	7.5304e-60	95078000	5	5	5	P14106	P14106	Complement C1q subcomponent subunit B	C1qb
94886	2.7662e-33	597940000	13	13	13	P35821	P35821	Tyrosine-protein phosphatase non-receptor type 1	Ptpn1
94598	2.1281e-33	291890000	16	16	16	P59016	P59016	Vacuolar protein sorting-associated protein 33B	Vps33b
94529	4.4838e-136	239770000	3	1	1	P63011;D3YZP5	P63011	Ras-related protein Rab-3A	Rab3a
94146	2.56e-95	159150000	10	10	10	Q9D771	Q9D771	Transmembrane protein 206	Tmem206
93696	2.5669e-100	349800000	7	7	7	Q8R0J7	Q8R0J7	Vacuolar protein sorting-associated protein 37B	Vps37b
93665	1.6052e-74	145590000	3	3	2	P97425;Q923L6;P97426	P97425	Eosinophil cationic protein 2	Ear2
93430	1.0734e-63	541720000	14	14	14	Q8BXZ1	Q8BXZ1	Protein disulfide-isomerase TMX3	Tmx3
92850	1.0388e-09	128790000	3	3	3	P61971	P61971	Nuclear transport factor 2	Nutf2
92654	9.0883e-115	751020000	34	34	17	E9QKL6;P15092;P15092-2;G3UY50;G3UXS8	E9QKL6;P15092;P15092-2	Interferon-activable protein 204	Ifi204
92365	6.7836e-143	709860000	17	17	16	Q571E4	Q571E4	N-acetylgalactosamine-6-sulfatase	Galns
92327	3.3003e-63	241690000	11	11	9	Q921M7	Q921M7	Protein FAM49B	Fam49b
91994	1.1858e-19	225150000	9	8	8	Q8BGB5	Q8BGB5	LIM domain-containing protein 2	Limd2
91900	3.341e-85	357520000	17	17	17	Q99L04	Q99L04	Dehydrogenase/reductase SDR family member 1	Dhrs1
91643	1.8928e-48	1009600000	10	10	10	Q80ZD3;Q80ZD3-2	Q80ZD3;Q80ZD3-2	Sodium-independent sulfate anion transporter	Slc26a11
90834	5.6257e-12	84601000	4	4	1	P62242	P62242	40S ribosomal protein S8	Rps8
90298	2.3414e-185	1120600000	36	36	36	Q8C2E7;Q8C2E7-2	Q8C2E7;Q8C2E7-2	WASH complex subunit strumpellin	Kiaa0196
89934.5	2.2153e-84	175260000	10	8	8	Q5EBP8;P49312;J3QK72;P49312-2	Q5EBP8;P49312;J3QK72;P49312-2	Heterogeneous nuclear ribonucleoprotein A1	Hnrnpa1
89802	7.7105e-76	397890000	11	11	8	Q91X78	Q91X78	Erlin-1	Erlin1
89699	2.3313e-60	303890000	10	10	1	Q6ZQI3	Q6ZQI3	Malectin	Mlec
89656	7.3086e-230	245420000	15	15	14	P28867;P28867-2;Q1MX43;Q1MX42;Q1MX41;Q1MX40	P28867;P28867-2;Q1MX43;Q1MX42;Q1MX41;Q1MX40	Protein kinase C delta type	Prkcd
89439	6.5289e-17	256340000	7	7	7	Q9WUM5	Q9WUM5	Succinyl-CoA ligase [ADP/GDP-forming] subunit alpha, mitochondrial	Suclg1
89351	5.043e-60	885830000	20	20	20	E9Q3X0;Q9EQK5;D3Z2N7	E9Q3X0;Q9EQK5	Major vault protein	Mvp
89228	3.3338e-52	415090000	5	5	5	Q8BNQ3	Q8BNQ3	Integral membrane protein GPR137B	Gpr137b
88521.5	7.0652e-05	92259000	2	2	2	Q9ER63;F8WH78	Q9ER63;F8WH78	Tumor necrosis factor receptor superfamily member 23	Tnfrsf23
88455	1.3068e-104	266850000	8	6	6	Q9Z2X1;J3QMQ5;Q9Z2X1-2;J3QM80;J3QMT0;J3QP45;J3QMV8;J3QNH2	Q9Z2X1;J3QMQ5;Q9Z2X1-2;J3QM80;J3QMT0	Heterogeneous nuclear ribonucleoprotein F;Heterogeneous nuclear ribonucleoprotein F, N-terminally processed	Hnrnpf
88327	3.3452e-151	535880000	14	14	14	Q9DBS1	Q9DBS1	Transmembrane protein 43	Tmem43
87859	5.4168e-34	464590000	11	11	11	Q9R1J0	Q9R1J0	Sterol-4-alpha-carboxylate 3-dehydrogenase, decarboxylating	Nsdhl
87721	3.4636e-39	334060000	7	7	7	A2AFQ2;Q99N15;O08756	A2AFQ2;Q99N15;O08756	3-hydroxyacyl-CoA dehydrogenase type-2	Hsd17b10
86013	1.0259e-17	64447000	3	3	3	Q9CQ88;Q9D8C2	Q9CQ88	Tetraspanin-31	Tspan31
85974	1.7804e-48	229310000	8	8	8	Q9CX00	Q9CX00	IST1 homolog	Ist1
85882.5	5.0793e-22	230010000	8	8	5	J3QNK8;Q8CBW3;B7ZCU0;Q8CBW3-3;Q8CBW3-4;B7ZCU3;B7ZCU4;Q8CBW3-2;B7ZCU5;B7ZCU2;Q8CBW3-5	J3QNK8;Q8CBW3;B7ZCU0;Q8CBW3-3;Q8CBW3-4;B7ZCU3;B7ZCU4;Q8CBW3-2;B7ZCU5;B7ZCU2;Q8CBW3-5	Abl interactor 1	Abi1
85178	3.5569e-26	749940000	12	12	12	Q00651;Q792F9	Q00651;Q792F9	Integrin alpha-4	Itga4
85106	7.0812e-07	1708400	3	3	3	P28352;F6QA74;D3Z124;D3Z6R9	P28352;F6QA74	DNA-(apurinic or apyrimidinic site) lyase;DNA-(apurinic or apyrimidinic site) lyase, mitochondrial	Apex1
84992	1.8803e-07	43720000	4	4	4	Q9CQ54	Q9CQ54	NADH dehydrogenase [ubiquinone] 1 subunit C2	Ndufc2
84877	3.9391e-73	862280000	9	9	9	Q8BWC0;Q8BWC0-2;Q8BWC0-3	Q8BWC0	Two pore calcium channel protein 2	Tpcn2
84783.5	1.5147e-07	15069000	2	1	1	P57724	P57724	Poly(rC)-binding protein 4	Pcbp4
84441.5	3.0291e-48	252290000	10	9	7	Q6IRU2	Q6IRU2	Tropomyosin alpha-4 chain	Tpm4
84153	3.3105e-13	207890000	9	9	9	P08074;F6YNX9;Q91X52;A2AC16	P08074	Carbonyl reductase [NADPH] 2	Cbr2
84145.5	1.4126e-155	329670000	16	16	16	Q3U9G9	Q3U9G9	Lamin-B receptor	Lbr
83671.5	2.7312e-08	195050000	5	5	4	Q99N11;Q99N11-2	Q99N11;Q99N11-2	Dual specificity protein phosphatase 22	Dusp22
83398	4.9165e-14	12622000	2	2	2	Q9DCF9;Q9DCF9-2	Q9DCF9;Q9DCF9-2	Translocon-associated protein subunit gamma	Ssr3
83314	1.8975e-25	78981000	4	4	4	O55242;O55242-2	O55242;O55242-2	Sigma non-opioid intracellular receptor 1	Sigmar1
83288	4.0066e-38	423470000	9	9	8	P59108	P59108	Copine-2	Cpne2
83118	2.2381e-59	510610000	14	14	14	P36371	P36371	Antigen peptide transporter 2	Tap2
82924	1.2497e-10	74397000	5	5	5	P52927;Q6NSP9	P52927;Q6NSP9	High mobility group protein HMGI-C	Hmga2
81795	7.7993e-125	480910000	8	8	8	P20108	P20108	Thioredoxin-dependent peroxide reductase, mitochondrial	Prdx3
81769	1.4163e-92	322830000	11	11	9	Q8C2Q7;O35737;P70333;J3QPH6	Q8C2Q7;O35737	Heterogeneous nuclear ribonucleoprotein H;Heterogeneous nuclear ribonucleoprotein H, N-terminally processed	Hnrnph1
81764	2.2516e-12	1748300000	7	7	7	Q8BXR9-2;Q8BXR9;F8WIZ7	Q8BXR9-2;Q8BXR9;F8WIZ7	Oxysterol-binding protein-related protein 6;Oxysterol-binding protein	Osbpl6
81624	0	1013800000	24	2	2	F7CVJ5	F7CVJ5		Ahnak2
81419	7.3444e-105	320540000	9	9	9	Q9CXR1	Q9CXR1	Dehydrogenase/reductase SDR family member 7	Dhrs7
81358	1.0074e-101	792800000	26	26	26	Q8BQ30;Q8BQ30-2	Q8BQ30;Q8BQ30-2	Phostensin	Ppp1r18
80909	1.7907e-122	672750000	26	26	21	Q9D0E1;Q9D0E1-2;B8JK32;B8JK33;F7C9U3	Q9D0E1;Q9D0E1-2;B8JK32;B8JK33	Heterogeneous nuclear ribonucleoprotein M	Hnrnpm
80773.5	4.0132e-35	83181000	2	2	2	Q9Z266;Q9Z266-2	Q9Z266;Q9Z266-2	SNARE-associated protein Snapin	Snapin
80639.5	2.1214e-11	207330000	5	5	5	Q8C6B0;Q76I26;Q5I0W6;Q76I24;G3X9G9;H3BJI7	Q8C6B0;Q76I26;Q5I0W6;Q76I24;G3X9G9;H3BJI7		Mettl7a1;Mettl7a2-Higd1c;Ubie;Mettl7a2;Mettl7a3;AB099516
80618	1.8114e-23	205980000	8	8	5	O70172;F6RJE8;A2ASS3	O70172;F6RJE8	Phosphatidylinositol 5-phosphate 4-kinase type-2 alpha	Pip4k2a
80227	2.0793e-15	72342000	7	7	5	P54227;D3Z5N2;D3Z1Z8	P54227;D3Z5N2;D3Z1Z8	Stathmin	Stmn1
80168	6.0855e-20	92246000	2	2	2	Q8VDV8	Q8VDV8	MIT domain-containing protein 1	Mitd1
79934	1.6563e-56	26101000	7	7	5	P14483;P06344;P06345;P06346;P01921;P06342	P14483	H-2 class II histocompatibility antigen, A beta chain	H2-Ab1
79720.5	5.6927e-43	158010000	7	7	7	P61211;F8WIB1;E9Q006	P61211;F8WIB1	ADP-ribosylation factor-like protein 1	Arl1
79698	3.3526e-65	321080000	10	10	10	Q80X71;D3Z191;D3Z0M2;D3Z6E0	Q80X71;D3Z191;D3Z0M2;D3Z6E0	Transmembrane protein 106B	Tmem106b
79680	1.1746e-34	484580000	15	15	15	O35474;Q8C4U8;Q8C8K0;O35474-2	O35474;Q8C4U8;Q8C8K0	EGF-like repeat and discoidin I-like domain-containing protein 3	Edil3
79342	3.148e-77	284060000	11	11	11	Q9QZ06;A9JEI5;Q8C5G6;F7AT44	Q9QZ06;A9JEI5;Q8C5G6	Toll-interacting protein	Tollip
79294.5	7.2228e-19	105300000	2	2	2	Q8R4V1;Q8R4V1-2;Q8R4V1-3	Q8R4V1;Q8R4V1-2;Q8R4V1-3	NFAT activation molecule 1	Nfam1
79039	7.9859e-06	12286000	3	3	3	Q8VCH2;Q6SJQ7;Q6SJQ7-2;A2A6Z2;Q6SJQ7-3	Q8VCH2	CMRF35-like molecule 5	Cd300ld
79030	5.6767e-236	129390000	3	3	3	D3YX79;Q9Z2U1	D3YX79;Q9Z2U1	Proteasome subunit alpha type;Proteasome subunit alpha type-5	Gm8394;Psma5
78943	1.1849e-41	571660000	12	12	12	Q8BWY3	Q8BWY3	Eukaryotic peptide chain release factor subunit 1	Etf1
78893	4.6969e-05	91186000	2	2	2	Q3TA56;Q62170	Q3TA56;Q62170	P-selectin glycoprotein ligand 1	Selplg
78728.5	2.2236e-21	216030000	14	14	11	Q9QZS3;Q9QZS3-3;Q9QZS3-2;Q9QZS3-4;Q05BE7;D3Z1E8;D3Z549;D3Z7I6;F8WJ71;D3Z7J1	Q9QZS3;Q9QZS3-3;Q9QZS3-2;Q9QZS3-4;Q05BE7	Protein numb homolog	Numb
78431	0	264620000	20	1	0	P68369;P05214	P68369;P05214	Tubulin alpha-1A chain;Tubulin alpha-3 chain	Tuba1a;Tuba3a
78404	1.4012e-13	931420000	5	3	3	P01942;Q91VB8	P01942;Q91VB8	Hemoglobin subunit alpha	Hba;Hba-a1
78320.5	1.3696e-217	72597000	10	2	0	Q8CGP0;Q9D2U9	Q8CGP0;Q9D2U9	Histone H2B type 3-B;Histone H2B type 3-A	Hist3h2bb;Hist3h2ba
78073.5	2.7588e-19	333440000	4	4	4	Q8R164	Q8R164	Valacyclovir hydrolase	Bphl
77878	4.5064e-23	310940000	11	11	11	F8VQC1;E9Q740	F8VQC1;E9Q740		Srp72
77673	8.2756e-18	263470000	12	5	5	Q8VEJ9	Q8VEJ9	Vacuolar protein sorting-associated protein 4A	Vps4a
77641	2.006e-93	160980000	11	11	11	Q64735;Q64735-2	Q64735;Q64735-2	Complement component receptor 1-like protein	Cr1l
77374	3.653e-19	224400000	7	7	7	Q62086	Q62086	Serum paraoxonase/arylesterase 2	Pon2
77199.5	3.73e-17	130860000	7	1	0	P08508	P08508	Low affinity immunoglobulin gamma Fc region receptor III	Fcgr3
77074	7.4398e-132	356210000	13	13	13	O35598;E9PYF2;D3Z1E6	O35598;E9PYF2	Disintegrin and metalloproteinase domain-containing protein 10	Adam10
76956	1.2387e-182	586150000	23	23	22	E9Q8Z8;E9Q8Z6;P30999;G3X9V2;E9Q8Z5;P30999-3;P30999-2;E9Q904;E9Q901;D3Z2H2;E9Q8Z9;E9Q8Z4;E9Q903;E9Q905;E9Q907;D3Z7H6;E9Q986;E9Q906;D3Z2H7	E9Q8Z8;E9Q8Z6;P30999;G3X9V2;E9Q8Z5;P30999-3;P30999-2;E9Q904;E9Q901;D3Z2H2;E9Q8Z9;E9Q8Z4;E9Q903;E9Q905;E9Q907;D3Z7H6;E9Q986;E9Q906;D3Z2H7	Catenin delta-1	Ctnnd1
76844	1.5354e-70	112680000	4	4	4	O09005	O09005	Sphingolipid delta(4)-desaturase DES1	Degs1
76660	7.6282e-55	258480000	15	15	9	Q7TMK9;Q7TMK9-2;G3V018;G3UZI2;G3UZ48;G3UXJ6;G3UWM1;G3XA76;G3UXU5	Q7TMK9;Q7TMK9-2;G3V018;G3UZI2;G3UZ48;G3UXJ6;G3UWM1	Heterogeneous nuclear ribonucleoprotein Q	Syncrip
76433.5	6.557e-32	266780000	8	8	8	Q8VBT0;F6V084	Q8VBT0;F6V084	Thioredoxin-related transmembrane protein 1	Tmx1
76265	4.5295e-22	455290000	9	9	9	Q9CZA6;Q9CZA6-2;Q9CZA6-3;Q9CZA6-4;Q9ERR1;Q9ERR1-2;F6Q325;D6RJ36	Q9CZA6;Q9CZA6-2;Q9CZA6-3;Q9CZA6-4;Q9ERR1;Q9ERR1-2;F6Q325	Nuclear distribution protein nudE homolog 1;Nuclear distribution protein nudE-like 1	Nde1;Ndel1
76140	6.9796e-10	94451000	4	4	4	Q9CR68	Q9CR68	Cytochrome b-c1 complex subunit Rieske, mitochondrial;Cytochrome b-c1 complex subunit 11	Uqcrfs1
75926	9.702e-07	14689000	2	2	2	Q9WV98	Q9WV98	Mitochondrial import inner membrane translocase subunit Tim9	Timm9
75862	9.2485e-09	115480000	4	4	4	O88630	O88630	Golgi SNAP receptor complex member 1	Gosr1
75781.5	1.6934e-19	182830000	6	6	6	O55102;D3YVM8;D3Z4L7	O55102;D3YVM8;D3Z4L7	Biogenesis of lysosome-related organelles complex 1 subunit 1	Bloc1s1
75551	1.244e-24	513450000	9	9	9	O88587;O88587-2;D3Z227	O88587;O88587-2	Catechol O-methyltransferase	Comt
74925.5	3.7996e-15	60319000	4	4	4	P23198;Q9DCC5;D3Z313;D3Z1A9	P23198;Q9DCC5;D3Z313	Chromobox protein homolog 3	Cbx3
74630	5.5426e-43	387470000	19	19	12	P46467	P46467	Vacuolar protein sorting-associated protein 4B	Vps4b
74565.5	2.8974e-07	32527000	3	3	3	E9PZC3;Q923D2;E9PZC4	E9PZC3;Q923D2;E9PZC4	Flavin reductase (NADPH)	Blvrb
74399	6.0011e-15	88320000	2	2	2	Q8BVF7;Q8BVF7-2	Q8BVF7;Q8BVF7-2	Gamma-secretase subunit APH-1A	Aph1a
73668	5.4774e-241	569930000	29	29	28	O35379;E9Q1I5;D3YZY1;D3YYJ6;D3Z407	O35379	Multidrug resistance-associated protein 1	Abcc1
73534.5	2.9954e-21	126190000	7	7	7	Q9CWE0;D3YW54;D3Z0X8;D6RCX5;Q9CWE0-2	Q9CWE0;D3YW54;D3Z0X8;D6RCX5	Protein FAM54B	Fam54b
72769	9.637e-11	1082000000	7	7	2	Q8VDM4	Q8VDM4	26S proteasome non-ATPase regulatory subunit 2	Psmd2
72496	2.1791e-45	682520000	19	19	8	P27546;P27546-2;P27546-3;E9QPW8;Q78TF3	P27546;P27546-2;P27546-3;E9QPW8	Microtubule-associated protein 4;Microtubule-associated protein	Map4;Mtap4
72440	7.7611e-09	104950000	3	3	3	Q3UDM0;Q8BPB0;Q921Y0;Q921Y0-2	Q3UDM0;Q8BPB0;Q921Y0;Q921Y0-2	MOB kinase activator 1B;MOB kinase activator 1A	Mob1b;Mob1a
72370	3.8031e-281	1803600000	50	50	50	E0CZ22;G3XA21;D3Z624;E9PYI5;F6UUF6;E0CYC5	E0CZ22;G3XA21;D3Z624		Heatr7a
72232	8.4644e-33	191540000	5	4	4	O55022	O55022	Membrane-associated progesterone receptor component 1	Pgrmc1
72217	2.7e-186	781560000	27	27	27	Q8R307	Q8R307	Vacuolar protein sorting-associated protein 18 homolog	Vps18
71766	4.8914e-152	463330000	8	8	8	Q8BPX9	Q8BPX9	Solute carrier family 15 member 3	Slc15a3
71736	2.4734e-172	1059900000	18	18	18	Q91YX0	Q91YX0	Protein THEMIS2	Themis2
71720	4.5633e-25	2155300000	14	13	13	E9Q414;E9Q1Y3;F7A3M3;E9Q4G4	E9Q414;E9Q1Y3		Apob
71643	1.3318e-09	64825000	3	3	3	P99026	P99026	Proteasome subunit beta type-4	Psmb4
71593	3.7914e-07	4650600	4	4	4	Q80UK7;Q80UK7-2	Q80UK7;Q80UK7-2	Spindle assembly abnormal protein 6 homolog	Sass6
71470	3.8895e-27	232710000	9	9	9	Q62087;H3BL07	Q62087	Serum paraoxonase/lactonase 3	Pon3
71456	6.059e-20	200750000	6	5	2	Q3TIV9;Q9DB50;B1B0F6	Q3TIV9;Q9DB50	AP-1 complex subunit sigma-2	Ap1s2
70982	1.1749e-28	324510000	12	12	10	P46978;D3YZN5	P46978	Dolichyl-diphosphooligosaccharide--protein glycosyltransferase subunit STT3A	Stt3a
70919	5.3459e-09	212260000	4	4	3	P58466;F7AIT6	P58466	Carboxy-terminal domain RNA polymerase II polypeptide A small phosphatase 1	Ctdsp1
70839.5	2.9918e-12	129160000	6	6	6	O09061	O09061	Proteasome subunit beta type-1	Psmb1
70746	1.0092e-07	69194000	4	4	4	P97352	P97352	Protein S100-A13	S100a13
70699	2.4616e-65	606370000	31	31	31	Q921K2;P11103;P11103-2	Q921K2;P11103	Poly [ADP-ribose] polymerase 1	Parp1
70424	4.1461e-22	155780000	5	5	5	Q9DCI3	Q9DCI3	MLN64 N-terminal domain homolog	Stard3nl
70309	7.2118e-238	309500000	12	12	12	P16110;Q8C253	P16110;Q8C253	Galectin-3	Lgals3
69639	2.0878e-234	1069200000	27	27	27	Q9CTG6;E9Q2A4;E9PYX5;F6XP69	Q9CTG6;E9Q2A4;E9PYX5	Probable cation-transporting ATPase 13A2	Atp13a2
69540	4.3463e-72	956750000	21	21	21	Q9JKR6;E0CYZ2;F6TRP3	Q9JKR6	Hypoxia up-regulated protein 1	Hyou1
69098	3.5652e-12	430140000	5	5	5	Q3TYS2	Q3TYS2	Uncharacterized protein C17orf62 homolog
69098	6.0934e-81	224300000	13	13	12	Q9WUM4;E9PX03;E9PVJ1;E9PZJ0	Q9WUM4	Coronin-1C	Coro1c
69067.5	4.6486e-10	253640000	2	2	2	Q8BLY7	Q8BLY7	Hermansky-Pudlak syndrome 6 protein homolog	Hps6
69021	3.4917e-22	266730000	9	9	9	Q9R1P4	Q9R1P4	Proteasome subunit alpha type-1	Psma1
68936	6.2241e-07	200720000	2	2	2	P61620;Q9JLR1;A2ATT9	P61620;Q9JLR1;A2ATT9	Protein transport protein Sec61 subunit alpha isoform 1;Protein transport protein Sec61 subunit alpha isoform 2	Sec61a1;Sec61a2
68808	2.2921e-252	1269200000	22	22	22	P11276	P11276	Fibronectin;Anastellin	Fn1
68298	3.0295e-18	59211000	4	4	4	Q61559	Q61559	IgG receptor FcRn large subunit p51	Fcgrt
68179	3.9971e-10	43637000	6	6	6	Q9CR39;F7AZP7;F6RIG8	Q9CR39;F7AZP7;F6RIG8	WD repeat domain phosphoinositide-interacting protein 3	Wdr45l
68000	1.2516e-49	173770000	9	9	9	Q9CQW1	Q9CQW1	Synaptobrevin homolog YKT6	Ykt6
67844	1.6074e-06	9773200	3	3	3	Q91WB7;Q6PGH0	Q91WB7	Ubiquitin domain-containing protein 1	Ubtd1
67827	2.1437e-15	243550000	8	8	8	P63037;B1AXY1;B1AXY0;B1AXX9	P63037;B1AXY1;B1AXY0;B1AXX9	DnaJ homolog subfamily A member 1	Dnaja1
67752	2.5994e-15	140370000	6	3	3	P08101;E9Q415;P08101-3;P08101-2	P08101;E9Q415;P08101-3;P08101-2	Low affinity immunoglobulin gamma Fc region receptor II	Fcgr2;Fcgr2b
67645	3.8121e-26	112310000	12	12	12	P70372	P70372	ELAV-like protein 1	Elavl1
67539	6.1195e-15	279600000	11	11	11	Q6PB66;F6V2A3	Q6PB66	Leucine-rich PPR motif-containing protein, mitochondrial	Lrpprc
67519	2.9373e-47	149820000	2	2	2	Q9DC26	Q9DC26	Solute carrier family 46 member 3	Slc46a3
67487	9.1601e-05	26838000	2	2	2	Q78XF5	Q78XF5	Oligosaccharyltransferase complex subunit OSTC	Ostc
67473	1.0994e-52	1057700000	25	25	25	Q6PF93;E9QLS6;Q6PF93-2;D3YZ98;E9Q824	Q6PF93;E9QLS6;Q6PF93-2;D3YZ98;E9Q824	Phosphatidylinositol 3-kinase catalytic subunit type 3	Pik3c3
67463.5	1.1431e-53	141620000	2	2	2	Q3U3W2;E9Q6H7	Q3U3W2;E9Q6H7		Tmem181a;Tmem181b-ps
67325	1.1616e-107	236870000	8	8	8	Q9ESP1	Q9ESP1	Stromal cell-derived factor 2-like protein 1	Sdf2l1
67319	1.818e-12	179640000	7	7	7	Q8BH95;F6T930	Q8BH95;F6T930	Enoyl-CoA hydratase, mitochondrial	Echs1
67156	2.5758e-131	563320000	22	22	22	Q8BHN3;Q8BHN3-2;Q8BHN3-3	Q8BHN3;Q8BHN3-2;Q8BHN3-3	Neutral alpha-glucosidase AB	Ganab
66992.5	3.2193e-08	68009000	4	4	4	Q921G7;Q6PF96	Q921G7;Q6PF96	Electron transfer flavoprotein-ubiquinone oxidoreductase, mitochondrial	Etfdh
66544	2.933e-17	91820000	5	5	4	Q60668;G3X9W0;Q60668-2;Q60668-3;G5E8G0;Q60668-4;F6ZV59;E9Q5B6;F6SHF3	Q60668;G3X9W0;Q60668-2;Q60668-3;G5E8G0;Q60668-4;F6ZV59;E9Q5B6	Heterogeneous nuclear ribonucleoprotein D0	Hnrnpd
66380	7.0715e-125	606760000	29	29	17	P57780;E9Q2W9;D3Z0L8;D3Z761	P57780;E9Q2W9	Alpha-actinin-4	Actn4
66264	1.3111e-09	89642000	3	3	3	P70387;Q5SZ87;Q5SZ91	P70387;Q5SZ87	Hereditary hemochromatosis protein homolog	Hfe
66132	4.1044e-16	120030000	5	5	5	Q9QYS9-7;Q9QYS9;Q9QYS9-2;Q9QYS9-6;Q9QYS9-3;Q9QYS9-4;Q9QYS9-8;Q9QYS9-5	Q9QYS9-7;Q9QYS9;Q9QYS9-2;Q9QYS9-6;Q9QYS9-3;Q9QYS9-4;Q9QYS9-8;Q9QYS9-5	Protein quaking	Qki
66082.5	1.0912e-15	174710000	8	8	8	Q8BL80;Q8BL80-2;D3Z1Y5;Q8BL80-3	Q8BL80;Q8BL80-2;D3Z1Y5;Q8BL80-3	Rho GTPase-activating protein 22	Arhgap22
65587	4.2356e-20	228640000	10	10	10	Q9Z1M0;F8WI93;Q3UN00;Q6P5P0	Q9Z1M0;F8WI93;Q3UN00	P2X purinoceptor 7;P2X purinoceptor	P2rx7
65512	1.1771e-09	16127000	5	5	5	Q6ZWN5;Q9CXW7;D3YWH9;F7CJS8	Q6ZWN5;Q9CXW7;D3YWH9;F7CJS8	40S ribosomal protein S9	Rps9
65407	2.195e-27	287430000	13	13	7	P68181-4;P68181;P68181-3;P68181-2;P05132-2	P68181-4;P68181;P68181-3;P68181-2	cAMP-dependent protein kinase catalytic subunit beta	Prkacb
65333	1.4195e-10	42796000	5	5	5	Q9CQR4	Q9CQR4	Acyl-coenzyme A thioesterase 13	Acot13
65034	8.1103e-42	368170000	6	6	6	Q8BWH0	Q8BWH0	Putative sodium-coupled neutral amino acid transporter 7	Slc38a7
64681	2.708e-08	34923000	4	4	4	Q8BP67;E9Q132;F6RSK3	Q8BP67;E9Q132;F6RSK3	60S ribosomal protein L24	Rpl24;Gm17430
64627	7.1051e-21	100900000	7	7	7	Q9Z2M6	Q9Z2M6	Ubiquitin-like protein 3	Ubl3
64506.5	2.458e-13	132790000	4	4	4	P98086	P98086	Complement C1q subcomponent subunit A	C1qa
64364	7.2053e-27	2602300	2	2	2	O35740;O35740-4;O35740-2;O35740-3	O35740;O35740-4;O35740-2;O35740-3	Cbp/p300-interacting transactivator 2	Cited2
64256.5	8.0989e-20	1101100000	8	8	7	Q9DAU1;Q9DAU1-2;B0V2V1	Q9DAU1;Q9DAU1-2	Protein canopy homolog 3	Cnpy3
64247	1.2009e-13	80369000	4	4	4	P61804	P61804	Dolichyl-diphosphooligosaccharide--protein glycosyltransferase subunit DAD1	Dad1
64241	5.4652e-62	98593000	6	5	4	P21279;P21278	P21279;P21278	Guanine nucleotide-binding protein G(q) subunit alpha;Guanine nucleotide-binding protein subunit alpha-11	Gnaq;Gna11
63972	7.2986e-192	1006100000	43	43	43	Q5ND34;Q5ND34-2;Q5ND34-3;F6XD87	Q5ND34;Q5ND34-2;Q5ND34-3	WD repeat-containing protein 81	Wdr81
63368.5	9.8681e-14	225400000	4	4	4	O35295	O35295	Transcriptional activator protein Pur-beta	Purb
63358	3.5805e-145	1040600000	30	30	30	Q3TAA7	Q3TAA7	Serine/threonine-protein kinase 11-interacting protein	Stk11ip
62973	6.0713e-26	36664000	5	5	4	Q9EST5-2;Q9EST5	Q9EST5-2;Q9EST5	Acidic leucine-rich nuclear phosphoprotein 32 family member B	Anp32b
62879	0	267780000	5	5	5	O09043	O09043	Napsin-A	Napsa
62758	4.7521e-11	100240000	7	7	7	Q4QRL3;Q4QRL3-2	Q4QRL3;Q4QRL3-2	Coiled-coil domain-containing protein 88B	Ccdc88b
62742	1.4041e-25	194520000	6	6	6	Q31094;Q31099;P35737	Q31094;Q31099;P35737	Class II histocompatibility antigen, M beta 1 chain	H2-DMb1;H2-DMb2
62608	5.4799e-36	1139100000	5	5	5	E9Q2W8;Q9D920	E9Q2W8;Q9D920	Loss of heterozygosity 12 chromosomal region 1 protein homolog	Loh12cr1
61900	3.0887e-69	213200000	15	15	15	E9PUF7;Q61210-5;Q61210;Q61210-2;Q61210-4;Q61210-3;F6ZN61	E9PUF7;Q61210-5;Q61210;Q61210-2;Q61210-4;Q61210-3	Rho guanine nucleotide exchange factor 1	Arhgef1
61718	3.0656e-24	142830000	9	9	9	Q9JHK5;Q8CAG6;Q5F270	Q9JHK5;Q8CAG6	Pleckstrin	Plek
61484	4.5005e-13	179130000	6	6	6	Q6P069;Q6P069-2	Q6P069;Q6P069-2	Sorcin	Sri
61427	4.6418e-13	75430000	6	6	6	Q63850;G3UZB1	Q63850	Nuclear pore glycoprotein p62	Nup62
61420.5	1.9155e-07	13942000	3	3	3	P61358;E9PV49;A2A4Q0	P61358;E9PV49	60S ribosomal protein L27	Rpl27;Gm4825
61367	3.0622e-09	63476000	6	6	6	P0CL69;Q7TMA2	P0CL69	Zinc finger protein 703	Znf703
61206	2.9652e-15	1134200000	7	7	7	Q8R3H7	Q8R3H7	Heparan sulfate 2-O-sulfotransferase 1	Hs2st1
61079	5.349e-33	309040000	13	13	13	P51174	P51174	Long-chain specific acyl-CoA dehydrogenase, mitochondrial	Acadl
61065	5.3481e-171	803940000	46	46	41	P70335;P70335-2	P70335;P70335-2	Rho-associated protein kinase 1	Rock1
60977	2.7224e-18	97040000	8	8	3	Q60972	Q60972	Histone-binding protein RBBP4	Rbbp4
60948	4.6194e-05	84434000	2	2	2	Q8R0J2;Q5F2B1;E9PVP3;Q9R0Q9;F6XX36	Q8R0J2;Q5F2B1;E9PVP3;Q9R0Q9;F6XX36	Mannose-P-dolichol utilization defect 1 protein	Mpdu1
60876	1.0478e-66	189060000	6	6	6	Q91WL6;A2A880;Q9CWT3;D3YW62;D3Z4P6	Q91WL6;A2A880	Sorting nexin-11	Snx11
60738	8.3273e-27	170610000	4	4	4	Q09143;E9Q3N1;E9Q6C4;P18581-2	Q09143;E9Q3N1	High affinity cationic amino acid transporter 1	Slc7a1
60460	0	309340000	34	1	1	G5E8J9;Q8CFE4-2;Q80UY7	G5E8J9;Q8CFE4-2		Scyl2
60414	5.6431e-10	144310000	5	5	5	P62869	P62869	Transcription elongation factor B polypeptide 2	Tceb2
60347	4.7844e-51	155550000	16	15	0	P63094;Q6R0H7;A2A610	P63094;Q6R0H7	Guanine nucleotide-binding protein G(s) subunit alpha isoforms short;Guanine nucleotide-binding protein G(s) subunit alpha isoforms XLas	Gnas
60299	6.4241e-83	360820000	13	13	1	Q8BY89-2	Q8BY89-2
60191	2.8532e-145	991130000	15	15	15	O35114	O35114	Lysosome membrane protein 2	Scarb2
60124	2.5993e-102	350930000	14	14	12	O08553	O08553	Dihydropyrimidinase-related protein 2	Dpysl2
60004	1.0327e-65	401910000	20	20	19	G3X9H7;Q8R1S4;Q8R1S4-2	G3X9H7;Q8R1S4;Q8R1S4-2	Metastasis suppressor protein 1	Mtss1
59943	3.9113e-220	610560000	19	19	19	Q9EPL9;E9Q296;Q8C178;D3Z2N6	Q9EPL9;E9Q296;Q8C178	Peroxisomal acyl-coenzyme A oxidase 3;Acyl-coenzyme A oxidase	Acox3
59643	1.5246e-69	433400000	16	16	1	A2A5V4;P55194;A2A5V1	A2A5V4;P55194	SH3 domain-binding protein 1	Sh3bp1
59598	2.4196e-86	570520000	20	20	14	E9PWV3;F6Q8A4;F6RQA2;Q505N6;P18653;G3UZI3;P18654;B1AXN9;B1AXP0;B1AXN5;B1AXN8;F6UG16	E9PWV3;F6Q8A4;F6RQA2;Q505N6;P18653;G3UZI3	Ribosomal protein S6 kinase;Ribosomal protein S6 kinase alpha-1	Rps6ka1
59418	1.4083e-22	99126000	2	2	2	Q9D8C4	Q9D8C4	Interferon-induced 35 kDa protein homolog	Ifi35
59391.5	2.2843e-23	57641000	8	8	5	Q6PGH2	Q6PGH2	Hematological and neurological expressed 1-like protein	Hn1l
59347	1.0969e-05	39098000	2	2	2	Q8BGA2;D3Z698	Q8BGA2;D3Z698	Lipoma HMGIC fusion partner-like 2 protein	Lhfpl2
59139	1.1515e-23	140620000	6	6	3	P10404	P10404	MLV-related proviral Env polyprotein;Surface protein;Transmembrane protein
59107	0	301860000	10	10	10	D3Z6Q9	D3Z6Q9	Bridging integrator 2	Bin2
59024	7.3842e-38	392710000	12	12	11	B1ATI0;B1AV77;P47740	B1ATI0;B1AV77;P47740	Aldehyde dehydrogenase;Fatty aldehyde dehydrogenase	Aldh3a2
58983	9.4532e-18	251290000	6	6	6	Q3UFS4	Q3UFS4	Coiled-coil domain-containing protein 75	Ccdc75
58772	4.0445e-19	31259000	2	2	2	P34022;H7BX22	P34022;H7BX22	Ran-specific GTPase-activating protein	Ranbp1
58766	1.6631e-97	318620000	26	13	13	P26043;Q7TSG6	P26043;Q7TSG6	Radixin	Rdx
58649	0	19052000	18	1	1	Q7M6Y3;Q7M6Y3-6;Q7M6Y3-4;E9QLK9;Q61548;Q61548-2;E9QQ05;Q61548-3;E9Q9A3;Q3TWS4;Q8BQA2	Q7M6Y3;Q7M6Y3-6;Q7M6Y3-4	Phosphatidylinositol-binding clathrin assembly protein	Picalm
58541	1.6189e-151	615860000	32	32	30	Q9Z0R6;E9QNG1;Q9Z0R6-2;D3Z6P4	Q9Z0R6;E9QNG1;Q9Z0R6-2	Intersectin-2	Itsn2
58478	3.6016e-85	435910000	12	12	12	P58242	P58242	Acid sphingomyelinase-like phosphodiesterase 3b	Smpdl3b
58408	1.7003e-48	244570000	9	9	9	Q9D1C8	Q9D1C8	Vacuolar protein sorting-associated protein 28 homolog	Vps28
58158	2.8835e-35	766570000	14	14	14	Q4PZA2;Q4PZA2-4;Q4PZA2-2;Q4PZA2-3;B1AXF8	Q4PZA2;Q4PZA2-4;Q4PZA2-2;Q4PZA2-3	Endothelin-converting enzyme 1	Ece1
58039	1.0799e-27	117620000	3	3	2	Q9CXE7;E9PXY3;E9Q2J2;Q3V440;D3Z615	Q9CXE7;E9PXY3	Transmembrane emp24 domain-containing protein 5	Tmed5
57974.5	2.0063e-122	281140000	9	9	9	Q91W90;E9PXX7	Q91W90;E9PXX7	Thioredoxin domain-containing protein 5	Txndc5
57912	3.1052e-15	174400000	4	4	4	A1L3P4;B0QZV3;D3Z0Q9	A1L3P4;B0QZV3;D3Z0Q9	Sodium/hydrogen exchanger	Slc9a6
57786.5	1.5964e-10	90182000	4	4	4	Q6ZWV3;P86048	Q6ZWV3;P86048	60S ribosomal protein L10;60S ribosomal protein L10-like	Rpl10;Rpl10l
57734	6.8792e-68	302230000	11	11	11	Q9EQJ0;Q9EQJ0-2	Q9EQJ0	Two pore calcium channel protein 1	Tpcn1
57584	3.4485e-17	76200000	5	5	4	Q91W53;Q91W53-2	Q91W53	Golgin subfamily A member 7	Golga7
57504	3.9786e-11	194030000	3	3	3	Q8K078;Q8K078-2	Q8K078;Q8K078-2	Solute carrier organic anion transporter family member 4A1	Slco4a1
57391	2.439e-48	179510000	10	10	10	Q05910;Q3U7G2;E9Q359	Q05910;Q3U7G2;E9Q359	Disintegrin and metalloproteinase domain-containing protein 8	Adam8
57328	1.3847e-46	167270000	9	9	6	P10649;A2AE89;F6WHQ7;P19639	P10649;A2AE89;F6WHQ7	Glutathione S-transferase Mu 1	Gstm1
57308	8.737e-25	194100000	11	11	11	Q8JZX5;Q9D1G5;A2AKH7;B0R031	Q8JZX5;Q9D1G5;A2AKH7	Leucine-rich repeat-containing protein 57	Lrrc57
57231	2.7002e-12	44785000	6	6	6	Q3U9N9;Q3U9N9-2	Q3U9N9;Q3U9N9-2	Monocarboxylate transporter 10	Slc16a10
56929	2.7792e-40	183480000	6	6	6	Q9QYJ0	Q9QYJ0	DnaJ homolog subfamily A member 2	Dnaja2
56877	5.7075e-10	60712000	5	5	5	Q9WTL7	Q9WTL7	Acyl-protein thioesterase 2	Lypla2
56733.5	6.911e-12	168970000	4	4	4	Q9D8V0;Q9D8V0-3;Q9D8V0-4;A3KGR9;Q6PGJ8;Q9D8V0-2	Q9D8V0;Q9D8V0-3;Q9D8V0-4;A3KGR9	Minor histocompatibility antigen H13	Hm13;H13
56685	6.4658e-34	374300000	7	7	7	Q9DC37	Q9DC37	Major facilitator superfamily domain-containing protein 1	Mfsd1
56518	3.8895e-12	309990000	7	7	7	Q99LC3	Q99LC3	NADH dehydrogenase [ubiquinone] 1 alpha subcomplex subunit 10, mitochondrial	Ndufa10
56432	4.2219e-11	17873000	6	6	5	P47809;B1ATL6	P47809;B1ATL6	Dual specificity mitogen-activated protein kinase kinase 4	Map2k4
56414	1.8979e-12	214030000	7	7	7	Q8JZU2;F6VVY4	Q8JZU2;F6VVY4		Slc25a1
56349	2.2955e-05	14727000	2	2	2	Q00941	Q00941	Granulocyte-macrophage colony-stimulating factor receptor subunit alpha	Csf2ra
56293.5	1.0608e-13	99246000	4	4	4	Q8BXL7;E9PZK7	Q8BXL7;E9PZK7	ADP-ribosylation factor-related protein 1	Arfrp1
56066	2.1661e-57	589720000	28	28	2	Q8CAQ8-5;Q8CAQ8;Q8CAQ8-2;E9Q800;E9QAY6;Q8CAQ8-4	Q8CAQ8-5;Q8CAQ8;Q8CAQ8-2;E9Q800;E9QAY6	Mitochondrial inner membrane protein	Immt
56063	9.6615e-100	486010000	20	20	20	A2AL50;Q8C0I1;H3BKN2;A2AL49;H3BIY5;H3BJ14	A2AL50;Q8C0I1;H3BKN2;A2AL49	Alkyldihydroxyacetonephosphate synthase, peroxisomal	Agps
56044.5	9.6892e-14	90622000	5	5	4	Q61166	Q61166	Microtubule-associated protein RP/EB family member 1	Mapre1
55621	5.4917e-09	190230000	4	4	4	A2AEM2;Q99LI2	A2AEM2;Q99LI2	Chloride channel CLIC-like protein 1	Clcc1
55589	1.6653e-12	118540000	8	8	8	Q8BW10;E9PW56;F6YBB8	Q8BW10;E9PW56	RNA-binding protein NOB1	Nob1
55234	1.6328e-05	76783000	2	2	2	B1AQF4;Q9D7X3;H3BKL8;H3BKD1;Q3V2Y9	B1AQF4;Q9D7X3;H3BKL8;H3BKD1;Q3V2Y9	Dual specificity protein phosphatase 3	Dusp3
55015	7.8419e-29	106910000	7	7	7	Q9DCM2	Q9DCM2	Glutathione S-transferase kappa 1	Gstk1
54893	1.3747e-155	35450000	3	3	1	O08583;Q9JJW6-2;O08583-2	O08583;Q9JJW6-2;O08583-2	THO complex subunit 4	Alyref
54663	3.6356e-21	182930000	9	9	6	B1ATV0;Q9WVD4	B1ATV0;Q9WVD4	H(+)/Cl(-) exchange transporter 5	Clcn5
[truncated: 734 more rows]

## Sheet: top 30-30
30'/30'	PEP	Intensity	Peptides	Razor + unique peptides	Unique peptides	Protein IDs	Majority protein IDs	Protein names	Gene names
[truncated: 1,904 more rows]

[truncated: 1 more sheets: top 30-150]
