# Supplementary material for: Quantitative Proteome Analysis of Temporally Resolved Phagosomes Following Uptake Via Key Phagocytic Receptors
Source: Mol Cell Proteomics. 2015 May;14(5):1334–49. doi: 10.1074/mcp.M114.044594 (PMC4424403; doi:10.1074/mcp.M114.044594)
Supplement: Supplemental Data [file supp_M114.044594_mcp.M114.044594-9.xlsx]

## Sheet: 30-0 IgG
30/0 IgG/avidin	p	Protein IDs	Majority protein IDs	Protein names	Gene names	Peptides	Razor + unique peptides	Unique peptides	PEP
-1.60492	0.00103389	Q8BQ47;D3Z0T5	Q8BQ47	Protein canopy homolog 4	Cnpy4	4	3	3	3.0623e-19
-1.56015	0.0237227	Q6P539;E9PXL0	Q6P539;E9PXL0	Uncharacterized protein C17orf63 homolog	BC017647	3	3	3	4.9636e-17
-1.14488	0.0144031	Q9ERB0	Q9ERB0	Synaptosomal-associated protein 29	Snap29	5	5	5	2.7464e-122
-1.09236	0.023203	Q8R4C2;Q8BR30;D3Z4D2;D6RET4	Q8R4C2;Q8BR30;D3Z4D2	RUN and FYVE domain-containing protein 2	Rufy2	15	13	13	7.8563e-38
-0.904461	0.0438771	Q64310;E0CXD9;F7CH13	Q64310;E0CXD9;F7CH13	Surfeit locus protein 4	Surf4	4	4	4	2.8718e-61
-0.898817	0.0398582	Q8BNQ3	Q8BNQ3	Integral membrane protein GPR137B	Gpr137b	4	4	4	2.6302e-87
-0.810238	0.0310413	F7CVJ5	F7CVJ5		Ahnak2	35	20	16	0
-0.768908	0.0182914	Q8BGD6	Q8BGD6	Putative sodium-coupled neutral amino acid transporter 9	Slc38a9	11	11	11	5.8528e-287
-0.761415	0.012095	Q8R0G7;D3YTR6;D3YWA9;D3YWU4;D6REG2	Q8R0G7;D3YTR6;D3YWA9;D3YWU4	Protein spinster homolog 1	Spns1	8	8	8	1.8321e-89
-0.754742	0.000887011	Q8BWH0	Q8BWH0	Putative sodium-coupled neutral amino acid transporter 7	Slc38a7	7	7	7	1.5771e-48
-0.754306	0.00988942	P24638;B7ZCF5;B7ZCF4	P24638;B7ZCF5;B7ZCF4	Lysosomal acid phosphatase	Acp2	17	17	17	3.997e-141
-0.747036	0.0100981	Q9EQY5;D3YYJ5	Q9EQY5;D3YYJ5		Fcrls	11	11	11	1.3595e-45
-0.737271	0.0283887	Q8BFQ6;D6RI31	Q8BFQ6;D6RI31	Disrupted in renal carcinoma protein 2 homolog	Dirc2	3	3	3	3.7387e-34
-0.733831	0.000262058	Q3U481;D6RJ45	Q3U481	Major facilitator superfamily domain-containing protein 12	Mfsd12	5	5	5	4.5465e-37
-0.727771	0.0099118	Q9WVK0	Q9WVK0	Type-1 angiotensin II receptor-associated protein	Agtrap	2	2	2	2.6801e-61
-0.726693	0.00847122	F6VRP8	F6VRP8		Lgals3bp	5	2	2	2.071e-252
-0.725713	0.0162533	P20065;P20065-2;Q6ZWY8;CON__P21752;A2AEH9;Q9D2R9	P20065;P20065-2	Thymosin beta-4;Hematopoietic system regulatory peptide	Tmsb4x	5	5	5	6.88e-13
-0.711778	0.0293151	P26645	P26645	Myristoylated alanine-rich C-kinase substrate	Marcks	14	14	14	0
-0.706094	0.0263442	Q6PDG8;Q6PDG8-2	Q6PDG8;Q6PDG8-2	Vacuolar fusion protein MON1 homolog A	Mon1a	16	16	16	6.9463e-164
-0.702612	0.0379537	P48771	P48771	Cytochrome c oxidase subunit 7A2, mitochondrial	Cox7a2	2	2	2	1.1251e-10
-0.690977	0.0154138	Q80U62;Q80U62-2;Q80U62-3;D3Z7B1;Q80U62-4	Q80U62;Q80U62-2;Q80U62-3;D3Z7B1;Q80U62-4	Run domain Beclin-1 interacting and cystein-rich containing protein	Kiaa0226;1700021K19Rik	9	9	9	8.4722e-53
-0.685144	0.0441503	Q9D1C8	Q9D1C8	Vacuolar protein sorting-associated protein 28 homolog	Vps28	9	9	9	4.9429e-161
-0.659541	0.00380481	Q6PF93;E9QLS6;Q6PF93-2;D3YZ98;E9Q824	Q6PF93;E9QLS6;Q6PF93-2;D3YZ98	Phosphatidylinositol 3-kinase catalytic subunit type 3	Pik3c3	23	23	23	3.4461e-78
-0.658344	0.0264567	Q3TAA7	Q3TAA7	Serine/threonine-protein kinase 11-interacting protein	Stk11ip	33	33	33	1.9902e-225
-0.658082	0.045898	O35114	O35114	Lysosome membrane protein 2	Scarb2	14	14	14	0
-0.656672	0.0297091	Q9CQ22	Q9CQ22	Ragulator complex protein LAMTOR1	Lamtor1	12	12	12	0
-0.63435	0.032011	P97821;D3Z220	P97821	Dipeptidyl peptidase 1;Dipeptidyl peptidase 1 exclusion domain chain;Dipeptidyl peptidase 1 heavy chain;Dipeptidyl peptidase 1 light chain	Ctsc	12	12	12	0
-0.627146	0.0190803	P11276	P11276	Fibronectin;Anastellin	Fn1	22	22	22	0
-0.623861	0.0240364	P54116	P54116	Erythrocyte band 7 integral membrane protein	Stom	22	22	22	0
-0.611624	0.0240721	O08917;G3UYU4;G3UWW8;G3UZZ5;G3XA73	O08917;G3UYU4	Flotillin-1	Flot1	34	34	34	0
-0.605817	0.0296702	Q8BN82;Q8BN82-2;Q8BN82-3	Q8BN82;Q8BN82-2	Sialin	Slc17a5	10	10	10	2.433e-294
-0.603756	0.0259463	G5E8A0;Q8CI95	G5E8A0;Q8CI95	Oxysterol-binding protein;Oxysterol-binding protein-related protein 11	Osbpl11	34	34	31	5.5392e-276
-0.603021	0.0336712	Q6P9Q6;Q6P9Q6-2;Q80YW9;Q80YW6;Q80YW7	Q6P9Q6;Q6P9Q6-2;Q80YW9	FK506-binding protein 15;Peptidyl-prolyl cis-trans isomerase	Fkbp15	40	40	40	0
-0.588343	0.033786	Q80X71;D3Z191;D3Z0M2;D3Z6E0	Q80X71;D3Z191;D3Z0M2;D3Z6E0	Transmembrane protein 106B	Tmem106b	9	9	9	3.0259e-157
-0.584778	0.00387259	Q99JA5;Q64253	Q99JA5;Q64253	Lymphocyte antigen 6E	Ly6e	1	1	1	3.8299e-109
-0.583805	0.0418075	Q9DC37	Q9DC37	Major facilitator superfamily domain-containing protein 1	Mfsd1	8	8	8	2.9621e-63
-0.58274	0.0327288	Q3UXS0	Q3UXS0		Scamp3	14	14	1	0
-0.582005	0.0268486	F7DBB3;Q3URZ6	F7DBB3;Q3URZ6		Ahnak2	35	20	16	0
-0.581229	0.0334766	Q9Z257;Q9Z256;D3Z5U5;Q9JJX6;Q9JJX6-3;D3YYR5;Q9JJX6-2;Q9JJX6-4	Q9Z257;Q9Z256;D3Z5U5;Q9JJX6;Q9JJX6-3;D3YYR5;Q9JJX6-2;Q9JJX6-4	P2X purinoceptor;P2X purinoceptor 4	P2rx4	14	14	14	0
-0.57913	0.0316487	P49935;D3Z437	P49935	Pro-cathepsin H;Cathepsin H mini chain;Cathepsin H;Cathepsin H heavy chain;Cathepsin H light chain	Ctsh	12	12	12	0
-0.577976	0.0198155	Q8JZY2	Q8JZY2	COMM domain-containing protein 10	Commd10	11	11	11	0
-0.56721	0.0089717	Q91W98;D6RDC2;F6QFB4;F7AZ26;D3Z4X0;D3Z5E9	Q91W98	Solute carrier family 15 member 4	Slc15a4	17	17	17	5.1237e-151
-0.566006	0.000237896	Q9DBJ1;O70250	Q9DBJ1	Phosphoglycerate mutase 1	Pgam1	13	13	13	1.3864e-186
-0.565534	0.00339236	Q9JJF9;F6RJQ8	Q9JJF9	Signal peptide peptidase-like 2A	Sppl2a	10	10	10	1.2796e-195
-0.561554	0.00479337	Q9CQU3	Q9CQU3	Protein RER1	Rer1	2	2	2	1.8226e-15
-0.561226	0.0165385	Q99PT1	Q99PT1	Rho GDP-dissociation inhibitor 1	Arhgdia	9	9	9	2.0166e-39
-0.55265	0.00113259	O88597;E9PYD6;F7CVL9;F7C090	O88597;E9PYD6	Beclin-1	Becn1	11	11	11	4.4761e-55
-0.552502	0.00515774	Q3UDF0;A2AR26;A2AR27	Q3UDF0;A2AR26		Slc2a6	10	10	10	0
-0.550389	0.0426196	Q9CRG1;D6RI14	Q9CRG1	Transmembrane 7 superfamily member 3	Tm7sf3	12	12	12	3.0292e-35
-0.54053	0.0278746	P17047-3	P17047-3			16	16	1	0
-0.529618	0.014794	Q9D8N2;Q3TH34;D3YUG1;D6RIQ6	Q9D8N2;Q3TH34	Protein FAM45A	Fam45a	17	17	17	3.6601e-178
-0.528924	0.0340693	Q9JIG7	Q9JIG7	Coiled-coil domain-containing protein 22	Ccdc22	32	32	32	0
-0.52283	0.0398348	Q9CY24	Q9CY24	Transmembrane protein 179B	Tmem179b	2	2	2	8.5525e-51
-0.516801	0.0189796	Q8R242;Q8R242-2	Q8R242;Q8R242-2	Di-N-acetylchitobiase	Ctbs	15	15	15	0
-0.51509	0.0169156	O70404	O70404	Vesicle-associated membrane protein 8	Vamp8	5	5	5	1.4415e-220
0.504564	0.0285306	P62852;E9Q7H0	P62852	40S ribosomal protein S25	Rps25	7	7	7	3.3838e-22
0.506811	0.0335355	P20491	P20491	High affinity immunoglobulin epsilon receptor subunit gamma	Fcer1g	5	5	5	7.0227e-141
0.508393	0.00771351	P29341;Q9D4E6;Q62029;Q6PHQ9;A3KFU8;A3KFU5;D3Z5M2;Q91YZ8;F6ZAX1	P29341;Q9D4E6	Polyadenylate-binding protein 1	Pabpc1;Pabpc6	26	26	21	1.1174e-234
0.508594	0.0135125	D3Z6C3;P97351;D3Z7W7	D3Z6C3;P97351;D3Z7W7	40S ribosomal protein S3a	Gm10119;Rps3a;Gm9000	21	21	21	0
0.510673	0.0269082	P14131	P14131	40S ribosomal protein S16	Rps16	14	14	14	1.9574e-36
0.51127	0.0106611	P20152;A2AKJ2;P03995;P03995-2;P46660;P08551	P20152	Vimentin	Vim	58	58	48	0
0.521592	0.0262538	P13808;P13808-3;P13808-2;P13808-5;P13808-4;D3Z5G3;D3YUF1;P16283;F8WHM3;P16283-3;P16283-2;D3Z5A2;F6Q7T0	P13808;P13808-3;P13808-2;P13808-5;P13808-4	Anion exchange protein 2	Slc4a2	13	13	13	1.7212e-60
0.524983	0.0300018	O70318	O70318	Band 4.1-like protein 2	Epb41l2	34	34	33	0
0.53334	0.027765	Q9CZX8;F8VQL3;D3Z722;D3Z5R8;F6Q5Z8;D3YUG3;D3YUT3;F8VQH5	Q9CZX8;F8VQL3;D3Z722;D3Z5R8;F6Q5Z8;D3YUG3;D3YUT3	40S ribosomal protein S19	Rps19;Rps19-ps13;Rps19-ps1	14	14	14	2.542e-52
0.533694	0.000815207	P27601;Q9D034;P27600;O70443	P27601	Guanine nucleotide-binding protein subunit alpha-13	Gna13	19	19	18	4.1243e-147
0.53391	0.0183584	P97370	P97370	Sodium/potassium-transporting ATPase subunit beta-3	Atp1b3	16	16	16	6.6021e-120
0.543578	0.00590949	P13597;P13597-2	P13597;P13597-2	Intercellular adhesion molecule 1	Icam1	13	13	13	2.2651e-73
0.558539	0.0172607	P62082;F6SVV1;J3QJZ3	P62082;F6SVV1;J3QJZ3	40S ribosomal protein S7	Rps7;Gm9493	11	11	11	1.1591e-73
0.573761	0.0116021	F6YVP7;P62270;G3UZW2;D3YWV7	F6YVP7;P62270;G3UZW2;D3YWV7	40S ribosomal protein S18	Gm17352;Rps18;Gm5321	11	11	2	9.1481e-43
0.577986	0.0492076	P53986	P53986	Monocarboxylate transporter 1	Slc16a1	3	3	3	2.2611e-08
0.581583	0.031642	P06795	P06795	Multidrug resistance protein 1B	Abcb1b	22	21	9	4.2037e-76
0.584738	0.00905133	P14869;E9Q070;D3YVM5	P14869;E9Q070;D3YVM5	60S acidic ribosomal protein P0	Rplp0;Gm8730	15	15	15	0
0.589387	0.0437081	Q9CZ69	Q9CZ69	CKLF-like MARVEL transmembrane domain-containing protein 6	Cmtm6	2	2	2	5.2066e-08
0.590119	0.0416643	Q62167;P16381;Q3V086;Q61496	Q62167;P16381	ATP-dependent RNA helicase DDX3X;Putative ATP-dependent RNA helicase Pl10	Ddx3x;D1Pas1	33	33	10	0
0.594072	0.0280968	Q9QXW9	Q9QXW9	Large neutral amino acids transporter small subunit 2	Slc7a8	5	5	5	2.1015e-77
0.605794	0.0169862	Q8VCE0;Q6PIC6	Q8VCE0;Q6PIC6	Sodium/potassium-transporting ATPase subunit alpha-3	Atp1a3	38	20	18	0
0.615951	0.00494937	P63094;Q6R0H7;P63094-3;A2A610	P63094;Q6R0H7;P63094-3	Guanine nucleotide-binding protein G(s) subunit alpha isoforms short;Guanine nucleotide-binding protein G(s) subunit alpha isoforms XLas	Gnas	18	17	1	7.2887e-121
0.631749	0.0106475	Q9Z127	Q9Z127	Large neutral amino acids transporter small subunit 1	Slc7a5	2	2	1	5.7011e-07
0.633877	0.00327846	P21279;P21278	P21279	Guanine nucleotide-binding protein G(q) subunit alpha	Gnaq	10	9	9	1.4437e-80
0.641574	0.0184698	Q9CR57	Q9CR57	60S ribosomal protein L14	Rpl14	5	5	5	6.4347e-12
0.641785	0.022581	Q61937;Q5SQB5;Q5SQB0;Q9DAY9	Q61937;Q5SQB5;Q5SQB0;Q9DAY9	Nucleophosmin	Npm1	11	11	5	1.3325e-88
0.648029	0.00115565	Q69ZN7;E9Q390;Q69ZN7-4;Q69ZN7-2;Q69ZN7-3;REV__Q8QZT1	Q69ZN7;E9Q390;Q69ZN7-4	Myoferlin	Myof	95	95	93	0
0.652599	0.0197841	P47955;E9Q3T0	P47955;E9Q3T0	60S acidic ribosomal protein P1	Rplp1;Gm10073	2	2	2	1.7504e-261
0.654857	0.00540544	P62301	P62301	40S ribosomal protein S13	Rps13	12	12	12	4.1894e-210
0.695401	0.0141906	Q9WTR1	Q9WTR1	Transient receptor potential cation channel subfamily V member 2	Trpv2	22	22	22	0
0.731707	0.0443628	Q3TZ86;P30993	Q3TZ86;P30993	C5a anaphylatoxin chemotactic receptor	C5ar1	5	5	5	3.6621e-34
0.759876	0.0198113	P99027	P99027	60S acidic ribosomal protein P2	Rplp2	8	8	8	0
0.800559	0.0430313	Q921K2;P11103;P11103-2	Q921K2;P11103	Poly [ADP-ribose] polymerase 1	Parp1	24	24	24	2.3538e-76
0.811968	0.0474645	Q8CGP2-2;Q8CBB6;P10853;Q64475;Q8CGP1;Q8CGP2;G3X9D5	Q8CGP2-2;Q8CBB6;P10853;Q64475;Q8CGP1;Q8CGP2	Histone H2B;Histone H2B type 1-F/J/L;Histone H2B type 1-B;Histone H2B type 1-K;Histone H2B type 1-P	Gm13646;Hist1h2bf;Hist1h2bb;Hist1h2bk;Hist1h2bp	9	9	0	0
0.848066	0.0228156	Q9DBR7;Q9DBR7-2	Q9DBR7;Q9DBR7-2	Protein phosphatase 1 regulatory subunit 12A	Ppp1r12a	9	9	8	8.1097e-25
0.849737	0.00840578	E9Q634	E9Q634	Unconventional myosin-Ie	Myo1e	21	21	17	2.0416e-231
0.86536	0.0454608	D3YWP3;P62751;D3Z1D6;D3YU45;D3YU46;D3YTY6;D3YW68	D3YWP3;P62751;D3Z1D6;D3YU45	60S ribosomal protein L23a	Rpl23a-ps3;Rpl23a;Gm10335;Gm3940	7	7	7	5.7455e-48
0.875541	0.0368711	Q60749;Q9WU01;Q9WU01-2	Q60749	KH domain-containing, RNA-binding, signal transduction-associated protein 1	Khdrbs1	5	5	4	1.1096e-14
0.922725	0.0359807	Q3TEA8;Q3TEA8-2;Q3TEA8-3;A2AM65;A2AM63;A2AM62;A2AM70;A2AM69	Q3TEA8;Q3TEA8-2;Q3TEA8-3;A2AM65	Heterochromatin protein 1-binding protein 3	Hp1bp3	14	14	14	5.4186e-37
0.931329	0.0320758	D3Z3R0;P12970;D3YXT4;D3YVE6;F6U2H0;D3YU93;F6YI27;F6VBB8;F6ZVW4	D3Z3R0;P12970;D3YXT4;D3YVE6;F6U2H0;D3YU93;F6YI27;F6VBB8;F6ZVW4	60S ribosomal protein L7a	Gm16477;Rpl7a;Gm5619;Rpl7a-ps10;Rpl7a-ps5;Rpl7a-ps3;Gm17415;Gm4978;Gm5459	16	16	7	8.0391e-304
1.00126	0.0382106	P47962;D3YYV8	P47962;D3YYV8	60S ribosomal protein L5	Rpl5	14	14	14	6.2503e-192
1.08925	0.0271923	Q6ZWV3;P86048	Q6ZWV3;P86048	60S ribosomal protein L10;60S ribosomal protein L10-like	Rpl10;Rpl10l	4	4	4	5.9247e-12
1.19338	0.0192192	P67984	P67984	60S ribosomal protein L22	Rpl22	5	5	5	0
1.28856	0.0334705	P43276	P43276	Histone H1.5	Hist1h1b	15	11	11	3.9756e-64
1.38414	0.0241866	P43274;Q07133	P43274	Histone H1.4	Hist1h1e	18	5	5	3.1437e-89
1.40609	0.0460919	P43277	P43277	Histone H1.3	Hist1h1d	19	19	2	1.9124e-128
1.45114	0.0179557	Q8BSZ2	Q8BSZ2	AP-3 complex subunit sigma-2	Ap3s2	5	5	5	8.0428e-14
1.60524	0.0476155	P15864	P15864	Histone H1.2	Hist1h1c	18	6	6	7.3631e-130
1.69987	0.0297693	O55242;O55242-2	O55242;O55242-2	Sigma non-opioid intracellular receptor 1	Sigmar1	4	4	4	7.6957e-29
2.12567	0.00135378	P09405	P09405	Nucleolin	Ncl	46	46	46	0

## Sheet: 30-30 IgG
30/30 IgG/avidin	p	Protein IDs	Majority protein IDs	Protein names	Gene names	Peptides	Razor + unique peptides	Unique peptides	PEP
-1.36333	0.0443358	P97429;D3Z0S1;F7ANV6	P97429;D3Z0S1;F7ANV6	Annexin A4;Annexin	Anxa4	32	31	31	0
-1.15242	0.00479685	Q8C4N4;Q8C4N4-2	Q8C4N4;Q8C4N4-2	PQ-loop repeat-containing protein 2	Pqlc2	1	1	1	1.2994e-05
-1.08518	0.0482242	P28662;E9PUB2;Q8C7X8	P28662;E9PUB2;Q8C7X8	Brain protein I3	Bri3	4	4	4	2.0525e-48
-1.0609	0.0244102	Q3TIV9;Q9DB50;B1B0F6	Q3TIV9;Q9DB50	AP-1 complex subunit sigma-2	Ap1s2	7	7	2	2.2977e-27
-0.989047	0.00144161	Q99KG7	Q99KG7	Hermansky-Pudlak syndrome 4 protein homolog	Hps4	7	7	7	5.0265e-25
-0.867274	0.00834593	P30355	P30355	Arachidonate 5-lipoxygenase-activating protein	Alox5ap	5	5	5	1.7676e-16
-0.862009	0.0130554	F7CVJ5	F7CVJ5		Ahnak2	35	20	16	0
-0.857341	0.00693971	Q9QZ25	Q9QZ25	Vascular non-inflammatory molecule 3	Vnn3	1	1	1	3.5153e-26
-0.849895	0.000472883	O35643;Q5SVG4;Q5SVG5	O35643;Q5SVG4;Q5SVG5	AP-1 complex subunit beta-1	Ap1b1	43	22	22	0
-0.83448	0.0452947	Q3U309;O08983;E9Q045;E9PYL0	Q3U309;O08983;E9Q045;E9PYL0	Hermansky-Pudlak syndrome 1 protein homolog	Hps1	9	9	9	1.9298e-23
-0.822001	0.0188666	Q3TCV3;Q3TCV3-2;Q3TCV3-3	Q3TCV3;Q3TCV3-2	Gamma-secretase-activating protein;Gamma-secretase-activating protein 16 kDa C-terminal form	Pion	11	11	11	1.4957e-26
-0.819355	0.0158561	Q9CPU9;Q9D524	Q9CPU9;Q9D524	Probable low affinity copper uptake protein 2	Slc31a2	1	1	1	3.3215e-83
-0.751468	0.0216275	Q99J93;E9Q0C7	Q99J93	Interferon-induced transmembrane protein 2	Ifitm2	4	3	3	0
-0.735092	0.0143637	Q3V4B5;B7ZNP3	Q3V4B5;B7ZNP3	COMM domain-containing protein 6	Commd6	7	7	7	2.1413e-59
-0.695711	0.00993895	P61967;D3YXN0;D3Z0D6;D3Z268	P61967;D3YXN0;D3Z0D6;D3Z268	AP-1 complex subunit sigma-1A	Ap1s1	6	5	5	4.6936e-50
-0.685469	0.0387686	Q64191	Q64191	N(4)-(beta-N-acetylglucosaminyl)-L-asparaginase;Glycosylasparaginase alpha chain;Glycosylasparaginase beta chain	Aga	9	9	9	2.1858e-217
-0.682852	0.0354625	J3QNY6;Q9QY30	J3QNY6;Q9QY30	Bile salt export pump	Abcb11	2	2	2	1.204e-09
-0.682165	0.00998413	Q9CZE3	Q9CZE3	Ras-related protein Rab-32	Rab32	18	18	15	0
-0.678643	0.000363292	Q9CRG1;D6RI14	Q9CRG1	Transmembrane 7 superfamily member 3	Tm7sf3	12	12	12	3.0292e-35
-0.678527	0.00731444	E9QLQ7;Q91YQ1	E9QLQ7;Q91YQ1	Ras-related protein Rab-7L1	Rab7l1	11	10	10	7.863e-38
-0.657053	0.0192715	Q8K2Q0	Q8K2Q0	COMM domain-containing protein 9	Commd9	8	8	8	2.978e-60
-0.644983	0.0218873	Q6P9Q6;Q6P9Q6-2;Q80YW9;Q80YW6;Q80YW7	Q6P9Q6;Q6P9Q6-2;Q80YW9	FK506-binding protein 15;Peptidyl-prolyl cis-trans isomerase	Fkbp15	40	40	40	0
-0.621122	0.00744408	Q8C561;Q8C561-2;Q8C561-3	Q8C561;Q8C561-2;Q8C561-3	LMBR1 domain-containing protein 2	Lmbrd2	6	6	6	2.1955e-53
-0.620445	0.0311458	Q8BN82;Q8BN82-2;Q8BN82-3	Q8BN82;Q8BN82-2	Sialin	Slc17a5	10	10	10	2.433e-294
-0.614113	0.0283123	O35075	O35075	Down syndrome critical region protein 3 homolog	Dscr3	9	9	9	7.8702e-150
-0.610008	0.00630035	Q8K211;A8Y5P1	Q8K211;A8Y5P1	High affinity copper uptake protein 1	Slc31a1	4	4	4	9.7318e-120
-0.603094	0.00634989	P35585;D3YZ71	P35585	AP-1 complex subunit mu-1	Ap1m1	19	19	16	7.2917e-144
-0.597654	0.0237065	P63082;E9Q9C5;D3Z3B2	P63082;E9Q9C5	V-type proton ATPase 16 kDa proteolipid subunit	Atp6v0c	3	3	3	0
-0.59226	0.0161961	Q8R395	Q8R395	COMM domain-containing protein 5	Commd5	7	7	7	6.4136e-26
-0.589608	0.025856	O54965;O54965-2	O54965;O54965-2	E3 ubiquitin-protein ligase RNF13	Rnf13	16	16	16	0
-0.576206	0.0233464	Q8BWH0	Q8BWH0	Putative sodium-coupled neutral amino acid transporter 7	Slc38a7	7	7	7	1.5771e-48
-0.569348	0.00166518	Q8R0G7;D3YTR6;D3YWA9;D3YWU4;D6REG2	Q8R0G7;D3YTR6;D3YWA9;D3YWU4	Protein spinster homolog 1	Spns1	8	8	8	1.8321e-89
-0.560292	0.0113938	Q3U481;D6RJ45	Q3U481	Major facilitator superfamily domain-containing protein 12	Mfsd12	5	5	5	4.5465e-37
-0.551172	0.00640917	Q8CBB7;P22892	Q8CBB7;P22892	AP-1 complex subunit gamma-1	Ap1g1	28	28	27	0
-0.549398	0.023501	Q9JIY0;F6XQM2;F6VV25;D3YVD1	Q9JIY0;F6XQM2;F6VV25	Pleckstrin homology domain-containing family O member 1	Plekho1	10	10	10	4.5898e-165
-0.54698	0.0190932	Q9JIG7	Q9JIG7	Coiled-coil domain-containing protein 22	Ccdc22	32	32	32	0
-0.542879	0.0476502	Q99P65;D3YWS9;D6RI95	Q99P65	Equilibrative nucleoside transporter 3	Slc29a3	8	8	8	8.3547e-295
-0.540794	0.0219295	Q8BH31;F6R8A9	Q8BH31	Major facilitator superfamily domain-containing protein 8	Mfsd8	4	4	4	1.0049e-136
-0.537613	0.0169479	Q9WVK0	Q9WVK0	Type-1 angiotensin II receptor-associated protein	Agtrap	2	2	2	2.6801e-61
-0.5312	0.000606534	Q8VBZ3	Q8VBZ3	Cleft lip and palate transmembrane protein 1 homolog	Clptm1	8	8	8	6.4027e-146
-0.522431	0.015039	P10107	P10107	Annexin A1	Anxa1	43	43	42	0
-0.517108	0.0130505	Q3TB48;A2A6S1	Q3TB48;A2A6S1	Transmembrane protein 104	Tmem104	9	9	9	1.5247e-166
-0.513007	0.03298	P54116	P54116	Erythrocyte band 7 integral membrane protein	Stom	22	22	22	0
-0.511643	0.0163394	Q91YT8;E0CXM3;E0CX44	Q91YT8	Transmembrane protein 63A	Tmem63a	17	17	17	1.6151e-104
-0.509131	0.0403021	Q9JIF3	Q9JIF3	Solute carrier family 2, facilitated glucose transporter member 8	Slc2a8	5	5	5	1.9288e-155
-0.505119	0.00114338	O08917;G3UYU4;G3UWW8;G3UZZ5;G3XA73	O08917;G3UYU4	Flotillin-1	Flot1	34	34	34	0
0.510478	0.0366074	Q80XQ2	Q80XQ2	TBC1 domain family member 5	Tbc1d5	24	24	24	9.4233e-212
0.513528	0.0232228	Q09200	Q09200	Beta-1,4 N-acetylgalactosaminyltransferase 1	B4galnt1	10	10	10	1.8027e-30
0.515962	0.0149338	P62245;F8WJ41;D3YVB4;D3Z712	P62245;F8WJ41;D3YVB4;D3Z712	40S ribosomal protein S15a	Rps15a	9	9	9	1.1389e-55
0.525719	0.00915935	Q9EQ32;Q9EQ32-2;Q9EQ32-3	Q9EQ32;Q9EQ32-2	Phosphoinositide 3-kinase adapter protein 1	Pik3ap1	12	12	12	2.525e-49
0.529477	0.0426111	Q07813	Q07813	Apoptosis regulator BAX	Bax	4	4	4	1.0346e-15
0.530195	0.0343272	Q3V2H3;Q3TGS7;Q6ZWQ5;O70493	Q3V2H3;Q3TGS7;Q6ZWQ5;O70493	Sorting nexin-12	Snx12	11	9	9	5.3874e-193
0.530233	0.00116849	P48410;A2ALN0;Q61285	P48410;A2ALN0	ATP-binding cassette sub-family D member 1	Abcd1	13	13	13	2.941e-33
0.531891	0.0386097	A2AEW1;Q64092;A2AEW0;Q64092-4;Q64092-2;Q64092-3;Q08874;Q3U2D2;E9QL92;Q08874-4;E9PZ28;Q08874-2;Q08874-7;Q08874-3;Q08874-8;Q08874-9;Q08874-5;Q08874-6;Q9WTW4;F6W7D6;A2AEW2	A2AEW1;Q64092;A2AEW0;Q64092-4;Q64092-2;Q64092-3	Transcription factor E3	Tfe3	9	9	8	4.0155e-21
0.533742	0.0313834	Q91VW5	Q91VW5	Golgin subfamily A member 4	Golga4	55	55	55	2.1399e-250
0.539275	0.0416687	Q9WVK4	Q9WVK4	EH domain-containing protein 1	Ehd1	37	37	23	0
0.545304	0.0244273	Q78ZM0;O70492;D3Z6Z0;D3Z789	Q78ZM0;O70492;D3Z6Z0;D3Z789	Sorting nexin-3	Snx3	13	13	11	1.5708e-288
0.545922	0.0325847	O08573-2;G3X9T7;O08573;B1AQR8	O08573-2;G3X9T7;O08573;B1AQR8	Galectin-9	Lgals9	17	17	17	0
0.546513	0.0331881	D3YW48;O88456;Q9D7J7	D3YW48;O88456	Calpain small subunit 1	Capns1	9	9	9	1.2237e-293
0.546517	0.0253337	G3X8X6;Q62230;H9KUZ3;Q62230-3;H9KUZ2;Q62230-2	G3X8X6;Q62230;H9KUZ3;Q62230-3	Sialoadhesin	Siglec1	68	68	68	0
0.547813	0.0150219	P59016	P59016	Vacuolar protein sorting-associated protein 33B	Vps33b	16	16	16	1.8885e-45
0.567994	0.0267707	P58021;E9PZ69	P58021;E9PZ69	Transmembrane 9 superfamily member 2	Tm9sf2	16	16	16	0
0.569608	0.00783162	Q9EQC8	Q9EQC8		Prcc	9	9	9	1.0857e-21
0.569948	0.0239027	P29341;Q9D4E6;Q62029;Q6PHQ9;A3KFU8;A3KFU5;D3Z5M2;Q91YZ8;F6ZAX1	P29341;Q9D4E6	Polyadenylate-binding protein 1	Pabpc1;Pabpc6	26	26	21	1.1174e-234
0.579472	0.025231	Q8CFD4	Q8CFD4	Sorting nexin-8	Snx8	24	24	24	0
0.589985	0.00507159	Q9D0E1;Q9D0E1-2;B8JK32;B8JK33;F6W322;F7C9U3	Q9D0E1;Q9D0E1-2;B8JK32;B8JK33	Heterogeneous nuclear ribonucleoprotein M	Hnrnpm	20	20	20	8.8568e-206
0.590506	0.0419238	Q8VBT6	Q8VBT6	Apolipoprotein B receptor	Apobr	18	18	18	2.1426e-257
0.590525	0.0101418	Q9D659;E9PUF5;E9Q251;D3Z7B7	Q9D659;E9PUF5;E9Q251	Platelet receptor Gi24	4632428N05Rik	6	6	6	6.3819e-12
0.59795	0.00621597	Q99KF1	Q99KF1	Transmembrane emp24 domain-containing protein 9	Tmed9	6	4	4	3.5842e-74
0.603442	0.0229314	G3X9Q3;D3Z7R7;Q3TBD2;Q3TBD2-2;Q3TBD2-3;Q3TBD2-4	G3X9Q3;D3Z7R7;Q3TBD2;Q3TBD2-2;Q3TBD2-3;Q3TBD2-4	Minor histocompatibility protein HA-1	Hmha1	17	17	17	1.2412e-206
0.607747	0.0421053	P99027	P99027	60S acidic ribosomal protein P2	Rplp2	8	8	8	0
0.619563	0.0393949	Q8K400;D3Z079;D3Z2Q2;Q8K400-2;F6WXQ4;Q5DQR4;Q5DQR4-3;Q5DQR4-2;Q5DQR4-4;Q5DQR4-5;Q9D2F8;Q5DQR4-6	Q8K400;D3Z079;D3Z2Q2	Syntaxin-binding protein 5	Stxbp5	23	23	23	1.6159e-150
0.627419	0.00593334	P35279	P35279	Ras-related protein Rab-6A	Rab6a	16	16	1	2.5714e-271
0.628397	0.029572	O70194	O70194	Eukaryotic translation initiation factor 3 subunit D	Eif3d	22	22	22	0
0.633541	0.0498111	Q91V61;Q91V61-2;Q3U4F0	Q91V61;Q91V61-2;Q3U4F0	Sideroflexin-3	Sfxn3	6	6	6	1.682e-30
0.635918	0.0254017	Q3UDR8;F6YIY0	Q3UDR8	Protein YIPF3	Yipf3	3	3	3	5.1397e-142
0.636075	0.0306265	Q80X50-5;Q80X50;Q80X50-4;Q80X50-3	Q80X50-5;Q80X50;Q80X50-4;Q80X50-3	Ubiquitin-associated protein 2-like	Ubap2l	20	20	3	0
0.637313	0.00620935	Q9CR26;F6W5Q8	Q9CR26;F6W5Q8	Vacuolar protein sorting-associated protein VTA1 homolog	Vta1	6	6	6	5.398e-165
0.637377	0.00852557	P63073	P63073	Eukaryotic translation initiation factor 4E	Eif4e	6	6	6	1.0039e-17
0.647296	0.0376458	O70274;Q63739	O70274	Protein tyrosine phosphatase type IVA 2	Ptp4a2	8	8	8	3.0569e-26
0.648558	0.0281318	Q9ET30	Q9ET30	Transmembrane 9 superfamily member 3	Tm9sf3	13	13	13	2.0002e-150
0.656071	0.000363311	E9PV41;E9PXV7;O08808;D3Z074;Q6NS79	E9PV41;E9PXV7;O08808;D3Z074;Q6NS79	Protein diaphanous homolog 1	Diap1;Diaph1	37	37	37	3.4585e-186
0.666484	0.0135618	P51660	P51660	Peroxisomal multifunctional enzyme type 2;(3R)-hydroxyacyl-CoA dehydrogenase;Enoyl-CoA hydratase 2	Hsd17b4	26	26	26	0
0.670238	0.00922274	Q8K382;A2ALU3;A2AUP6;D6RH88;D6RI65	Q8K382	DENN domain-containing protein 1A	Dennd1a	31	31	31	0
0.67116	0.0439824	E9Q827;P56212;P56212-2;E9Q4B9;E9PXD7	E9Q827;P56212;P56212-2;E9Q4B9;E9PXD7	cAMP-regulated phosphoprotein 19	Arpp19	4	4	3	7.5437e-39
0.676216	0.0279263	Q9DBR7;Q9DBR7-2	Q9DBR7;Q9DBR7-2	Protein phosphatase 1 regulatory subunit 12A	Ppp1r12a	9	9	8	8.1097e-25
0.685873	0.00860987	Q61543;F8WHM5;F6RSH1;E9PWD8	Q61543;F8WHM5	Golgi apparatus protein 1	Glg1	64	64	64	0
0.688723	0.0272808	P28667	P28667	MARCKS-related protein	Marcksl1	12	12	12	0
0.693639	0.032428	Q05910;Q3U7G2;E9Q359	Q05910;Q3U7G2;E9Q359	Disintegrin and metalloproteinase domain-containing protein 8	Adam8	13	13	13	1.394e-63
0.696045	0.0416706	P63163;P27048	P63163;P27048	Small nuclear ribonucleoprotein-associated protein N;Small nuclear ribonucleoprotein-associated protein B	Snrpn;Snrpb	3	3	3	3.8264e-07
0.703734	0.0451113	Q8K019;Q8K019-2;F8WI22;Q8K019-3	Q8K019;Q8K019-2;F8WI22;Q8K019-3	Bcl-2-associated transcription factor 1	Bclaf1	5	5	5	4.0518e-21
0.723468	0.0138211	Q8BH24	Q8BH24	Transmembrane 9 superfamily member 4	Tm9sf4	16	16	16	2.8855e-179
0.724411	0.001371	P62320	P62320	Small nuclear ribonucleoprotein Sm D3	Snrpd3	3	3	3	3.982e-119
0.72619	0.0207825	Q9QXX4	Q9QXX4	Calcium-binding mitochondrial carrier protein Aralar2	Slc25a13	17	17	14	1.5188e-70
0.72869	0.00507203	Q922Q1;F6UB20;E0CZH6;F7DFG6	Q922Q1;F6UB20;E0CZH6;F7DFG6	MOSC domain-containing protein 2, mitochondrial	Marc2;Mosc2	6	6	6	4.0711e-16
0.729633	0.0432941	P70268-2;P70268;D6RH37;G3UXH4;Q8K045	P70268-2;P70268;D6RH37	Serine/threonine-protein kinase N1	Pkn1	28	28	27	6.6018e-149
0.735258	0.00946226	Q9CWE0;D3YW54	Q9CWE0;D3YW54	Protein FAM54B	Fam54b	6	6	3	2.429e-25
0.73703	0.0026411	P63158;D3YZ18;D3YVC6	P63158;D3YZ18	High mobility group protein B1	Hmgb1	16	16	15	2.4579e-196
0.737505	0.0130324	Q8K2B3	Q8K2B3	Succinate dehydrogenase [ubiquinone] flavoprotein subunit, mitochondrial	Sdha	19	19	19	2.5157e-149
0.740031	0.0475415	D3YTT7;P14206	D3YTT7;P14206	40S ribosomal protein SA	Rpsa-ps10;Rpsa	13	13	13	1.3315e-232
0.745212	0.0455111	P17665;J3QNB4;G3X8T4	P17665;J3QNB4;G3X8T4	Cytochrome c oxidase subunit 7C, mitochondrial	Cox7c	2	2	2	3.4191e-07
0.746466	0.0408124	P14869;E9Q070;D3YVM5	P14869;E9Q070;D3YVM5	60S acidic ribosomal protein P0	Rplp0;Gm8730	15	15	15	0
0.748291	0.00178816	Q8CH02	Q8CH02	SURP and G-patch domain-containing protein 1	Sugp1	14	14	14	5.5026e-181
0.750093	0.00943983	Q9JHS9	Q9JHS9	Protein CWC15 homolog	Cwc15	6	6	6	1.8149e-15
0.75704	0.00347416	F8WHQ1;Q62393;D3Z7X7;Q62393-3;E9PUA7;Q62393-2;D3Z125;D3Z637;D3Z2U2	F8WHQ1;Q62393;D3Z7X7;Q62393-3;E9PUA7;Q62393-2;D3Z125;D3Z637;D3Z2U2	Tumor protein D52	Tpd52	10	10	10	3.6687e-161
0.757199	0.0371198	Q8CAQ8-3;Q3TZK4;E9PVS5	Q8CAQ8-3			23	23	1	7.6622e-67
0.760717	0.010143	D3Z6Q9	D3Z6Q9	Bridging integrator 2	Bin2	9	9	8	0
0.760897	0.0410279	Q9D3D9;D3Z7S4	Q9D3D9	ATP synthase subunit delta, mitochondrial	Atp5d	3	3	3	6.3398e-90
0.762398	0.0291114	O35857;F7C189	O35857	Mitochondrial import inner membrane translocase subunit TIM44	Timm44	13	13	13	7.9841e-38
0.769586	0.00128531	Q9EPL9;E9Q296;Q8C178;D3Z2N6	Q9EPL9;E9Q296;Q8C178	Peroxisomal acyl-coenzyme A oxidase 3;Acyl-coenzyme A oxidase	Acox3	17	17	17	6.2781e-252
0.770754	0.013537	A2AL50;Q8C0I1;H3BKN2;A2AL49;H3BIY5	A2AL50;Q8C0I1;H3BKN2;A2AL49	Alkyldihydroxyacetonephosphate synthase, peroxisomal	Agps	18	18	18	1.221e-152
0.777081	0.00469646	Q3UFS4	Q3UFS4	Coiled-coil domain-containing protein 75	Ccdc75	5	5	5	2.5215e-18
0.777809	0.00813558	P12787	P12787	Cytochrome c oxidase subunit 5A, mitochondrial	Cox5a	7	7	7	9.4689e-42
0.785504	0.0430034	E9QP62;Q99JW4;Q9D7B2	E9QP62;Q99JW4;Q9D7B2	LIM and senescent cell antigen-like-containing domain protein 1	Lims1	4	4	4	2.307e-23
0.788169	0.028694	P49446;P49446-2;P49446-3	P49446;P49446-2;P49446-3	Receptor-type tyrosine-protein phosphatase epsilon	Ptpre	19	19	17	2.845e-60
0.790935	0.004765	Q6NZB0;F6TQL3;A2ALF3;A2ALF0;F7CXJ2;F6QIL6;D3Z4I5;E9PZT4	Q6NZB0;F6TQL3;A2ALF3;A2ALF0	DnaJ homolog subfamily C member 8	Dnajc8	11	11	11	3.3412e-94
0.794985	0.00317897	A2API5;Q9JI18;E9Q202	A2API5;Q9JI18;E9Q202	Low-density lipoprotein receptor-related protein 1B	Lrp1b	7	3	3	8.2525e-16
0.796841	0.00292171	Q9CXX9	Q9CXX9	CUE domain-containing protein 2	Cuedc2	4	4	4	1.6736e-11
0.804893	0.0180633	Q8BMS1	Q8BMS1	Trifunctional enzyme subunit alpha, mitochondrial;Long-chain enoyl-CoA hydratase;Long chain 3-hydroxyacyl-CoA dehydrogenase	Hadha	23	23	23	3.2673e-90
0.805827	0.00315014	E9Q1P8	E9Q1P8		Irf2bp2	16	16	13	8.3717e-295
0.807889	0.0483089	P19783;D6RG40	P19783	Cytochrome c oxidase subunit 4 isoform 1, mitochondrial	Cox4i1	9	9	9	1.5048e-101
0.808028	0.0347297	P24270;A2AL20	P24270	Catalase	Cat	35	35	35	0
0.812519	0.0054485	P61965;F6Q3W0	P61965;F6Q3W0	WD repeat-containing protein 5	Wdr5	12	12	12	6.4372e-71
0.813966	0.0147812	Q8BH78;Q8BHF5;Q99P72-1	Q8BH78;Q8BHF5		Rtn4	11	2	2	0
0.81772	0.00596262	Q8BQ30;Q8BQ30-2	Q8BQ30;Q8BQ30-2	Phostensin	Ppp1r18	32	32	32	9.7958e-237
0.818108	0.0225994	A2AWP8;A2AWP8-4;A2AWP8-2;A2AWP8-3;A2AWP6;F6S3V7;A2AWP4;F6ZH54	A2AWP8;A2AWP8-4;A2AWP8-2;A2AWP8-3;A2AWP6;F6S3V7	Rho guanine nucleotide exchange factor 10-like protein	Arhgef10l	9	9	1	1.348e-30
0.822946	0.0365961	Q9WUM5	Q9WUM5	Succinyl-CoA ligase [ADP/GDP-forming] subunit alpha, mitochondrial	Suclg1	7	7	7	6.2157e-18
0.830576	0.0170073	Q9DCW5;P43024	Q9DCW5;P43024	Cytochrome c oxidase subunit 6A, mitochondrial;Cytochrome c oxidase subunit 6A1, mitochondrial	Cox6a1	2	2	2	1.3068e-05
0.834695	0.00233112	Q9CQA3	Q9CQA3	Succinate dehydrogenase [ubiquinone] iron-sulfur subunit, mitochondrial	Sdhb	9	9	9	6.8027e-22
0.836098	0.000988051	Q6P8I4;F8WI88;Q3TM89;D3YWA4;D6RDQ3;D6RGL8	Q6P8I4;F8WI88;Q3TM89;D3YWA4	PEST proteolytic signal-containing nuclear protein	Pcnp	10	10	10	2.3524e-205
0.838531	0.0454138	P83741-3;P83741-2;P83741;P83741-5;P83741-4;P83741-6;F6TAR7;F7CC62;Q80UE6;F7CZC4;E9PZ38;F6U2S8	P83741-3;P83741-2;P83741;P83741-5;P83741-4	Serine/threonine-protein kinase WNK1	Wnk1	18	18	15	1.2136e-41
0.838595	0.00304394	Q9CRB9;D3Z0L4;Q9D9P1;F6QFL0	Q9CRB9;D3Z0L4;Q9D9P1;F6QFL0	Coiled-coil-helix-coiled-coil-helix domain-containing protein 3, mitochondrial	Chchd3	6	6	6	8.3307e-14
0.838981	0.0474625	P45952	P45952	Medium-chain specific acyl-CoA dehydrogenase, mitochondrial	Acadm	12	12	12	7.3644e-41
0.842907	0.00197836	Q3UBG2;Q3UBG2-2;H3BJF2;H3BJT8;H3BKK5;H3BJG6	Q3UBG2;Q3UBG2-2	PTB-containing, cubilin and LRP1-interacting protein	Pid1	11	11	11	0
0.848529	0.0221853	O54824;O54824-2	O54824;O54824-2	Pro-interleukin-16;Interleukin-16	Il16	26	26	26	0
0.85299	0.00952853	Q8BW10;E9PW56;F6YBB8	Q8BW10;E9PW56	RNA-binding protein NOB1	Nob1	7	7	7	2.5868e-15
0.857188	0.00502974	Q921H8;H3BKL5;H3BJZ9;Q8VCH0;H3BKA1;H3BJG8;H3BJC1	Q921H8;H3BKL5;H3BJZ9;Q8VCH0	3-ketoacyl-CoA thiolase A, peroxisomal;3-ketoacyl-CoA thiolase B, peroxisomal	Acaa1a;Acaa1b	16	16	16	0
0.858849	0.0116441	Q02819;H3BK79;D3Z7D7;D3Z1N1	Q02819;H3BK79	Nucleobindin-1	Nucb1	17	17	17	1.1516e-88
0.859585	0.00212919	Q8R3H7	Q8R3H7	Heparan sulfate 2-O-sulfotransferase 1	Hs2st1	4	4	4	4.8285e-18
0.862436	0.0108807	O88845;O88845-2;O88845-3	O88845;O88845-2;O88845-3	A-kinase anchor protein 10, mitochondrial	Akap10	6	6	6	3.212e-17
0.864493	0.0195289	Q62419;Q8BXU5;A2ALV1	Q62419	Endophilin-A2	Sh3gl1	22	22	16	3.6476e-265
0.865911	0.0271361	P67778;Q5SQG5	P67778;Q5SQG5	Prohibitin	Phb	15	15	15	3.7636e-138
0.870033	0.0443222	Q62425	Q62425	NADH dehydrogenase [ubiquinone] 1 alpha subcomplex subunit 4	Ndufa4	7	7	7	5.4964e-23
0.873232	0.0323453	Q8BWT1	Q8BWT1	3-ketoacyl-CoA thiolase, mitochondrial	Acaa2	12	12	12	1.2784e-117
0.874652	0.0217149	P27046;F6QMB7	P27046	Alpha-mannosidase 2	Man2a1	24	24	23	1.225e-67
0.87564	0.000559943	Q9D735	Q9D735	Uncharacterized protein C19orf43 homolog		9	9	9	1.4666e-35
0.886551	0.0191544	P03930;Q7JCZ0	P03930;Q7JCZ0	ATP synthase protein 8	Mtatp8;mt-Atp8	2	2	2	3.4717e-07
0.887856	0.00154358	B1APX2;Q3UE31	B1APX2;Q3UE31	Uncharacterized protein KIAA0930 homolog	5031439G07Rik	14	14	14	3.1631e-119
0.888574	0.0259182	E9QM21;O08734;Q91WX5;F7CUQ1	E9QM21;O08734;Q91WX5;F7CUQ1	Bcl-2 homologous antagonist/killer	Bak1	2	2	2	1.5442e-08
0.890618	0.02396	Q3U4X8;P37913;D3YUC0;F6RQT5;E9PV36;D3YUW4	Q3U4X8;P37913;D3YUC0	DNA ligase;DNA ligase 1	Lig1	29	29	29	3.6207e-205
0.89099	0.018162	P62331	P62331	ADP-ribosylation factor 6	Arf6	11	11	11	0
0.891444	0.0115215	Q6PB93-2;Q6PB93	Q6PB93-2;Q6PB93	Polypeptide N-acetylgalactosaminyltransferase 2;Polypeptide N-acetylgalactosaminyltransferase 2 soluble form	Galnt2	15	15	14	4.2042e-63
0.8937	0.0215138	Q8R5L1	Q8R5L1		C1qbp	5	5	1	9.951e-226
0.897648	0.00702033	O35129;F6QPR1;F6Q8V7	O35129;F6QPR1	Prohibitin-2	Phb2	18	18	18	7.5415e-231
0.899261	0.0117951	Q80VA0;Q80VA0-2;Q80VA0-3	Q80VA0;Q80VA0-2	N-acetylgalactosaminyltransferase 7	Galnt7	16	16	16	1.4476e-113
0.901961	0.0151086	P32020;P32020-2;A2APS4	P32020;P32020-2	Non-specific lipid-transfer protein	Scp2	17	17	17	1.3167e-134
0.903236	0.0087569	P20152;A2AKJ2;P03995;P03995-2;P46660;P08551	P20152	Vimentin	Vim	58	58	48	0
0.904867	0.0483932	Q9CZ13	Q9CZ13	Cytochrome b-c1 complex subunit 1, mitochondrial	Uqcrc1	14	14	13	6.968e-151
0.904977	0.0208817	P49586;D3Z3T5;Q811Q9;Q811Q9-2	P49586;D3Z3T5	Choline-phosphate cytidylyltransferase A	Pcyt1a	9	9	9	1.5981e-59
0.906602	0.0459318	Q91VR2;A2AKU9;Q8C2Q8;A2AKV3;A2AKV2;A2AKV1;A2AKV0	Q91VR2;A2AKU9;Q8C2Q8;A2AKV3;A2AKV2;A2AKV1	ATP synthase subunit gamma, mitochondrial;ATP synthase gamma chain	Atp5c1	12	12	12	1.2617e-42
0.912897	0.0298485	Q9D2G2	Q9D2G2	Dihydrolipoyllysine-residue succinyltransferase component of 2-oxoglutarate dehydrogenase complex, mitochondrial	Dlst	8	8	3	2.8192e-47
0.9186	0.024244	P15535;P15535-2;B1AXY5	P15535;P15535-2;B1AXY5	Beta-1,4-galactosyltransferase 1;Lactose synthase A protein;N-acetyllactosamine synthase;Beta-N-acetylglucosaminylglycopeptide beta-1,4-galactosyltransferase;Beta-N-acetylglucosaminyl-glycolipid beta-1,4-galactosyltransferase;Processed beta-1,4-galactosyltransferase 1	B4galt1	8	8	8	7.698e-108
0.920422	0.00657819	Q6PEB6;E0CYJ0;E0CXA9;G8JL35	Q6PEB6;E0CYJ0;E0CXA9;G8JL35	MOB-like protein phocein	Mob4	5	5	5	1.0963e-32
0.920815	0.0157149	P00405;Q7JCZ1	P00405;Q7JCZ1	Cytochrome c oxidase subunit 2	Mtco2;mt-Co2	6	6	6	3.9757e-99
0.92309	0.015151	Q8K039;D3YWR8	Q8K039	Uncharacterized protein KIAA1143 homolog		10	10	10	2.2288e-38
0.935239	0.0195466	Q9DCW4	Q9DCW4	Electron transfer flavoprotein subunit beta	Etfb	14	14	14	7.1061e-87
0.937583	0.0119291	Q9R1C7-2;Q9R1C7;A2AQW6;Q80W14-3;E9QP07;Q80W14;D3Z4N6;E9QMI6;Q80W14-2	Q9R1C7-2;Q9R1C7;A2AQW6	Pre-mRNA-processing factor 40 homolog A	Prpf40a	20	20	20	2.2566e-86
0.938304	0.0039475	Q9D7S9	Q9D7S9	Charged multivesicular body protein 5	Chmp5	8	8	8	1.4208e-286
0.940552	0.0296176	Q03265;D3Z6F5;D6RJ16	Q03265;D3Z6F5	ATP synthase subunit alpha, mitochondrial;ATP synthase subunit alpha	Atp5a1	38	38	38	0
0.940722	0.0445846	A2AQJ6;A2AQJ5;Q8BXN9-2;Q8BXN9;A2AQJ7;Q8BXN9-3	A2AQJ6;A2AQJ5;Q8BXN9-2;Q8BXN9;A2AQJ7;Q8BXN9-3	Transmembrane protein 87A	Tmem87a	8	8	8	1.9546e-40
0.940823	0.0236537	Q91VD9	Q91VD9	NADH-ubiquinone oxidoreductase 75 kDa subunit, mitochondrial	Ndufs1	13	13	13	5.0796e-49
0.95884	0.0272116	Q9DCX2;G3X9L6;B1ASE2;D3Z1B2	Q9DCX2;G3X9L6;B1ASE2	ATP synthase subunit d, mitochondrial	Atp5h;Gm10250	11	11	11	8.0018e-46
0.959027	0.00384385	Q04899	Q04899	Cyclin-dependent kinase 18	Cdk18	16	16	11	3.2062e-116
0.965516	0.0108137	D3YVN7;Q8BFR5;Q8BFR5-2	D3YVN7;Q8BFR5;Q8BFR5-2	Elongation factor Tu;Elongation factor Tu, mitochondrial	Gm9755;Tufm	15	15	15	4.6003e-90
0.966871	0.0338763	Q9CPQ1;D3Z6E1	Q9CPQ1	Cytochrome c oxidase subunit 6C	Cox6c	6	6	6	4.5964e-11
0.974226	0.042776	P51174	P51174	Long-chain specific acyl-CoA dehydrogenase, mitochondrial	Acadl	14	14	14	1.7631e-45
0.976127	0.010403	Q8BYW1;Q8BYW1-3;Q8BYW1-2	Q8BYW1;Q8BYW1-3;Q8BYW1-2	Rho GTPase-activating protein 25	Arhgap25	43	43	42	0
0.986555	5.62885e-05	P62137	P62137	Serine/threonine-protein phosphatase PP1-alpha catalytic subunit	Ppp1ca	18	18	6	3.8356e-222
0.987969	0.0353922	P70460	P70460	Vasodilator-stimulated phosphoprotein	Vasp	18	18	18	1.1253e-253
0.989343	0.0124268	Q64433	Q64433	10 kDa heat shock protein, mitochondrial	Hspe1	9	9	9	1.2989e-33
0.996083	0.00889456	Q99KI0	Q99KI0	Aconitate hydratase, mitochondrial	Aco2	26	26	26	6.8745e-247
0.997287	0.0234646	P05202	P05202	Aspartate aminotransferase, mitochondrial	Got2	25	25	25	3.4586e-246
1.00235	0.0118079	Q78IK2	Q78IK2	Up-regulated during skeletal muscle growth protein 5	Usmg5	3	3	3	1.7527e-35
1.00413	0.0131597	P28867;P28867-2;Q1MX43;Q1MX41;Q1MX42;Q1MX40	P28867;P28867-2;Q1MX43;Q1MX41;Q1MX42;Q1MX40	Protein kinase C delta type	Prkcd	18	18	17	1.797e-266
1.00809	0.0328411	P63038;P63038-2;D3Z2F2;D3Z7J9	P63038	60 kDa heat shock protein, mitochondrial	Hspd1	33	33	33	0
1.0093	0.0362978	Q99JY0;D3YXU1	Q99JY0	Trifunctional enzyme subunit beta, mitochondrial;3-ketoacyl-CoA thiolase	Hadhb	12	12	12	3.268e-32
1.01012	0.0100052	P35486	P35486	Pyruvate dehydrogenase E1 component subunit alpha, somatic form, mitochondrial	Pdha1	6	6	6	1.0952e-14
1.01678	0.0155811	Q9CQQ7	Q9CQQ7	ATP synthase subunit b, mitochondrial	Atp5f1	8	8	8	6.079e-114
1.02205	0.0172189	Q8CI51;Q8CI51-2;E9Q8P5;F8WJI6;Q8CI51-3;Q9CRA2	Q8CI51	PDZ and LIM domain protein 5	Pdlim5	29	29	29	0
1.02831	0.016084	P26443;F7CFA5	P26443	Glutamate dehydrogenase 1, mitochondrial	Glud1	26	26	26	0
1.03752	0.0209415	Q9DB77	Q9DB77	Cytochrome b-c1 complex subunit 2, mitochondrial	Uqcrc2	13	13	13	3.669e-76
1.04965	0.0280954	P56391	P56391	Cytochrome c oxidase subunit 6B1	Cox6b1	7	7	7	1.8503e-78
1.05814	0.0377863	P38647	P38647	Stress-70 protein, mitochondrial	Hspa9	31	30	30	0
1.06308	0.0339584	P99028	P99028	Cytochrome b-c1 complex subunit 6, mitochondrial	Uqcrh	3	3	3	3.5277e-32
1.0671	0.0382193	Q61937;Q5SQB5;Q5SQB0;Q9DAY9	Q61937;Q5SQB5;Q5SQB0;Q9DAY9	Nucleophosmin	Npm1	11	11	5	1.3325e-88
1.07507	0.0193338	Q99PG4	Q99PG4	Regulator of G-protein signaling 18	Rgs18	10	10	10	2.5165e-31
1.07544	0.0119537	Q9DB20;F7D3P8	Q9DB20	ATP synthase subunit O, mitochondrial	Atp5o	13	13	10	8.2564e-118
1.07571	0.0293307	Q9D0K2;Q3UJQ9	Q9D0K2;Q3UJQ9	Succinyl-CoA:3-ketoacid-coenzyme A transferase 1, mitochondrial	Oxct1	16	16	16	4.1685e-301
1.076	0.0183667	Q9CQB4;Q9D855	Q9CQB4;Q9D855	Cytochrome b-c1 complex subunit 7	Uqcrb	6	6	6	4.422e-93
1.10506	0.043173	Q8QZT1	Q8QZT1	Acetyl-CoA acetyltransferase, mitochondrial	Acat1	15	15	15	2.1598e-119
1.10614	0.0137952	P56480	P56480	ATP synthase subunit beta, mitochondrial	Atp5b	27	27	27	0
1.12291	0.00647671	O35143;E9PV44	O35143;E9PV44	ATPase inhibitor, mitochondrial	Atpif1	7	7	7	4.713e-19
1.12598	0.00290406	A2AFQ2;Q99N15;O08756	A2AFQ2;Q99N15;O08756	3-hydroxyacyl-CoA dehydrogenase type-2	Hsd17b10	7	7	7	2.3304e-56
1.12706	0.00411999	P48962	P48962	ADP/ATP translocase 1	Slc25a4	20	8	8	3.4626e-266
1.14349	0.0284828	P08249	P08249	Malate dehydrogenase, mitochondrial	Mdh2	19	19	19	0
1.1559	0.0100215	P48025;Q8BZ25;P43404-2;P43404-3	P48025	Tyrosine-protein kinase SYK	Syk	37	37	4	0
1.1649	0.0283884	Q9R112;F6ZKZ3;H3BLH2	Q9R112;F6ZKZ3	Sulfide:quinone oxidoreductase, mitochondrial	Sqrdl	12	12	12	1.398e-38
1.17809	0.0255741	Q9CR62;Q5SX46;Q5SX48	Q9CR62;Q5SX46	Mitochondrial 2-oxoglutarate/malate carrier protein	Slc25a11	12	12	12	1.1508e-89
1.17843	0.00719413	Q8BWY3	Q8BWY3	Eukaryotic peptide chain release factor subunit 1	Etf1	13	13	13	8.8844e-123
1.19166	0.00814878	P47738;D3YYF3;Q62148;O35945;G3UWP3	P47738	Aldehyde dehydrogenase, mitochondrial	Aldh2	27	27	25	0
1.20746	0.0108611	Q9CZU6	Q9CZU6	Citrate synthase, mitochondrial	Cs	15	15	10	1.4728e-267
1.20775	0.0115569	Q99LC5	Q99LC5	Electron transfer flavoprotein subunit alpha, mitochondrial	Etfa	12	12	12	2.6906e-127
1.29869	0.0173056	Q3THK3	Q3THK3	General transcription factor IIF subunit 1	Gtf2f1	8	8	8	5.4376e-70
1.30388	0.0107588	P51881;Q3V132	P51881	ADP/ATP translocase 2	Slc25a5	23	23	11	0
1.31102	0.0201284	Q9ERG0;Q9ERG0-2	Q9ERG0;Q9ERG0-2	LIM domain and actin-binding protein 1	Lima1	9	9	8	1.3878e-30
1.35191	0.0261946	Q8R0A0	Q8R0A0	General transcription factor IIF subunit 2	Gtf2f2	9	9	9	4.9267e-81
1.38073	0.0241597	O09130	O09130	NFATC2-interacting protein	Nfatc2ip	7	7	7	2.6941e-43
1.41978	0.0282915	Q8BGX0;Q8BGX0-2;Q8BGX0-3	Q8BGX0;Q8BGX0-2;Q8BGX0-3	E3 ubiquitin-protein ligase TRIM23	Trim23	1	1	1	1.2236e-07
1.50901	0.00846447	Q9CPQ8;F2Z452;J3QNM7	Q9CPQ8;F2Z452	ATP synthase subunit g, mitochondrial	Atp5l;Atp5l-ps1	5	5	5	4.8e-19
1.5956	0.000232998	Q91YX0	Q91YX0	Protein THEMIS2	Themis2	22	22	22	3.7316e-295
2.55686	0.0168566	P09405	P09405	Nucleolin	Ncl	46	46	46	0

## Sheet: 30-150 IgG
30/150 IgG/avidin	p	Protein IDs	Majority protein IDs	Protein names	Gene names	Peptides	Razor + unique peptides	Unique peptides	PEP
-2.29645	0.0102866	Q8BQ47;D3Z0T5	Q8BQ47	Protein canopy homolog 4	Cnpy4	4	3	3	3.0623e-19
-1.20165	0.028917	P30355	P30355	Arachidonate 5-lipoxygenase-activating protein	Alox5ap	5	5	5	1.7676e-16
-1.00959	0.0439436	P11276	P11276	Fibronectin;Anastellin	Fn1	22	22	22	0
-1.00685	0.0103265	Q9D8M3	Q9D8M3	Heme transporter HRG1	Slc48a1	2	2	2	3.4685e-63
-0.883549	0.0309667	P28662;E9PUB2;Q8C7X8	P28662;E9PUB2;Q8C7X8	Brain protein I3	Bri3	4	4	4	2.0525e-48
-0.883254	0.0115159	Q9CQU3	Q9CQU3	Protein RER1	Rer1	2	2	2	1.8226e-15
-0.85738	0.0186478	Q3UBX0;D3Z0I8;D3YX08;D3Z3Z2;D3Z7P2	Q3UBX0;D3Z0I8;D3YX08;D3Z3Z2;D3Z7P2	Transmembrane protein 109	Tmem109	3	3	3	2.9261e-12
-0.843735	0.0434921	Q3U9G9	Q3U9G9	Lamin-B receptor	Lbr	12	12	12	0
-0.784733	0.0127483	O09005	O09005	Sphingolipid delta(4)-desaturase DES1	Degs1	4	4	4	1.1593e-124
-0.754927	0.0384234	Q8BG94;Q8BQS7;A2AU52	Q8BG94;Q8BQS7;A2AU52	COMM domain-containing protein 7	Commd7	7	7	7	5.729e-73
-0.739718	0.0334934	F6VW30;F6YY69;P68254;P68254-2	F6VW30;F6YY69;P68254;P68254-2	14-3-3 protein theta	Ywhaq	7	3	3	1.4192e-203
-0.717264	0.00212074	Q9DBE8;F6RBY3	Q9DBE8	Alpha-1,3/1,6-mannosyltransferase ALG2	Alg2	4	4	4	7.534e-09
-0.706608	0.0303898	Q99KG7	Q99KG7	Hermansky-Pudlak syndrome 4 protein homolog	Hps4	7	7	7	5.0265e-25
-0.684923	0.0212844	E9QNP0;E9Q4P0;J3QK04;P62984;P0CG50;P0CG49;Q5SX22;E9Q5F6;E9Q9J0;F6X7C4;D3YYZ2;D3YWA5;D3Z2M8;D3YXX6	E9QNP0;E9Q4P0;J3QK04;P62984;P0CG50;P0CG49;Q5SX22;E9Q5F6;E9Q9J0	Ubiquitin-60S ribosomal protein L40;Ubiquitin;60S ribosomal protein L40;Polyubiquitin-C;Ubiquitin;Ubiquitin-related 1;Ubiquitin-related 2;Polyubiquitin-B;Ubiquitin	2810422J05Rik;Uba52;Ubc;Ubb	13	13	1	0
-0.671333	0.00149054	Q3UMB9	Q3UMB9	WASH complex subunit 7	Kiaa1033	23	23	23	1.0266e-201
-0.637584	0.038911	Q6P1E1;Q6P1E1-2	Q6P1E1;Q6P1E1-2	Zinc finger MIZ domain-containing protein 1	Zmiz1	7	7	4	5.9394e-16
-0.601549	0.0141152	Q8C6B0;Q76I26;Q5I0W6;Q76I24;G3X9G9;H3BJI7	Q8C6B0;Q76I26;Q5I0W6;Q76I24;G3X9G9;H3BJI7		Mettl7a1;Mettl7a2-Higd1c;Ubie;Mettl7a2;Mettl7a3;AB099516	4	4	4	2.3103e-11
-0.572753	0.0300178	Q99L43;A2AMQ5;Q6PBC0;F6S4G2	Q99L43;A2AMQ5;Q6PBC0	Phosphatidate cytidylyltransferase 2;Phosphatidate cytidylyltransferase	Cds2	4	4	4	5.6018e-66
-0.566613	0.0167709	Q7TMQ7;D3Z101;D3Z0V8;D3Z4Z6	Q7TMQ7	WD repeat-containing protein 91	Wdr91	29	29	29	0
-0.557748	0.0454653	Q64310;E0CXD9;F7CH13	Q64310;E0CXD9;F7CH13	Surfeit locus protein 4	Surf4	4	4	4	2.8718e-61
-0.552051	0.0208466	Q8R242;Q8R242-2	Q8R242;Q8R242-2	Di-N-acetylchitobiase	Ctbs	15	15	15	0
-0.549257	0.0159592	Q8C2E7;Q8C2E7-2	Q8C2E7;Q8C2E7-2	WASH complex subunit strumpellin	Kiaa0196	40	40	40	8.0645e-299
-0.535421	0.0172626	Q62087;H3BL07	Q62087	Serum paraoxonase/lactonase 3	Pon3	8	8	8	6.2178e-37
-0.528731	0.0433047	Q9WVJ3;Q9WVJ3-2	Q9WVJ3;Q9WVJ3-2	Carboxypeptidase Q	Cpq	12	12	12	0
-0.51126	0.0409059	Q9ER38	Q9ER38	Torsin-3A	Tor3a	9	9	9	1.963e-58
-0.504852	0.0465892	P68040	P68040	Guanine nucleotide-binding protein subunit beta-2-like 1	Gnb2l1	15	15	15	4.4537e-113
-0.504234	0.0226007	Q80VP8	Q80VP8	Transmembrane protein 106C	Tmem106c	4	4	4	5.6567e-185
-0.500919	0.0191983	Q9DBG6;A2ACG7	Q9DBG6;A2ACG7	Dolichyl-diphosphooligosaccharide--protein glycosyltransferase subunit 2	Rpn2	16	16	16	0
0.508213	0.0262636	J3QNK8;Q8CBW3;B7ZCU0;Q8CBW3-3;Q8CBW3-4;B7ZCU3;B7ZCU4;Q8CBW3-2;B7ZCU5;B7ZCU2;Q8CBW3-5;P62484	J3QNK8;Q8CBW3;B7ZCU0;Q8CBW3-3;Q8CBW3-4;B7ZCU3;B7ZCU4;Q8CBW3-2;B7ZCU5;B7ZCU2;Q8CBW3-5	Abl interactor 1	Abi1	7	7	7	6.109e-25
0.50864	0.0443005	P70315	P70315	Wiskott-Aldrich syndrome protein homolog	Was	14	14	14	1.8564e-296
0.514352	0.0148199	Q3UYC0;Q3UYC0-2;E0CYP3	Q3UYC0;Q3UYC0-2	Protein phosphatase 1H	Ppm1h	5	5	4	7.3287e-34
0.515974	0.0220998	P32020;P32020-2;A2APS4	P32020;P32020-2	Non-specific lipid-transfer protein	Scp2	17	17	17	1.3167e-134
0.520582	0.043508	P62858;G3UYV7;J3QNN8	P62858;G3UYV7;J3QNN8	40S ribosomal protein S28	Rps28	3	3	3	2.8535e-42
0.527516	0.00023614	Q3V2H3;Q3TGS7;Q6ZWQ5;O70493	Q3V2H3;Q3TGS7;Q6ZWQ5;O70493	Sorting nexin-12	Snx12	11	9	9	5.3874e-193
0.566703	0.0216773	Q9QUI0;Q62159;Q9CR99	Q9QUI0;Q62159	Transforming protein RhoA;Rho-related GTP-binding protein RhoC	Rhoa;Rhoc	12	12	5	0
0.576324	0.0374009	A2AQJ6;A2AQJ5;Q8BXN9-2;Q8BXN9;A2AQJ7;Q8BXN9-3	A2AQJ6;A2AQJ5;Q8BXN9-2;Q8BXN9;A2AQJ7;Q8BXN9-3	Transmembrane protein 87A	Tmem87a	8	8	8	1.9546e-40
0.577772	0.0267747	G3X9Q3;D3Z7R7;Q3TBD2;Q3TBD2-2;Q3TBD2-3;Q3TBD2-4	G3X9Q3;D3Z7R7;Q3TBD2;Q3TBD2-2;Q3TBD2-3;Q3TBD2-4	Minor histocompatibility protein HA-1	Hmha1	17	17	17	1.2412e-206
0.586417	0.0408532	Q60963;E9Q330;E9Q6J0;E9Q4T5	Q60963;E9Q330	Platelet-activating factor acetylhydrolase	Pla2g7	18	18	18	3.441e-287
0.587152	0.0480206	F8WH69;Q09014	F8WH69;Q09014	Neutrophil cytosol factor 1	Ncf1	26	26	26	0
0.599732	0.0497985	E9Q0V6;B1AXH1	E9Q0V6;B1AXH1	NHS-like protein 2	Nhsl2	5	5	5	3.4979e-13
0.606507	0.00533072	Q7TMK9;Q7TMK9-2;G3V018;G3UZI2;G3UZ48;G3UXJ6;G3UWM1;G3XA76;G3UXU5	Q7TMK9;Q7TMK9-2;G3V018;G3UZI2;G3UZ48;G3UXJ6;G3UWM1	Heterogeneous nuclear ribonucleoprotein Q	Syncrip	14	14	9	2.5452e-85
0.608333	0.0248986	Q9D8B3;Q9D7F7	Q9D8B3	Charged multivesicular body protein 4b	Chmp4b	12	12	12	0
0.610061	0.00401731	Q9CPQ8;F2Z452;J3QNM7	Q9CPQ8;F2Z452	ATP synthase subunit g, mitochondrial	Atp5l;Atp5l-ps1	5	5	5	4.8e-19
0.612274	0.0133152	Q91VZ6;D3YVX4	Q91VZ6;D3YVX4	Stromal membrane-associated protein 1	Smap1	11	10	10	0
0.631392	0.00489648	Q8VDQ8;Q8VDQ8-2;E9PXF5	Q8VDQ8;Q8VDQ8-2;E9PXF5	NAD-dependent protein deacetylase sirtuin-2	Sirt2	19	19	19	0
0.641896	0.00638899	Q91XV3	Q91XV3	Brain acid soluble protein 1	Basp1	24	24	24	0
0.648525	0.000927616	P39054;Q3T9X3;F8WIV5;P39054-2;G3UZZ3	P39054;Q3T9X3;F8WIV5;P39054-2;G3UZZ3	Dynamin-2	Dnm2	41	41	2	0
0.667757	0.0499838	Q9JK48;Q9JK48-2	Q9JK48;Q9JK48-2	Endophilin-B1	Sh3glb1	10	10	9	1.0369e-118
0.66889	0.0263069	Q04899	Q04899	Cyclin-dependent kinase 18	Cdk18	16	16	11	3.2062e-116
0.678555	0.0190597	O70274;Q63739	O70274	Protein tyrosine phosphatase type IVA 2	Ptp4a2	8	8	8	3.0569e-26
0.684621	2.47776e-05	Q80X50-5;Q80X50;Q80X50-4;Q80X50-3	Q80X50-5;Q80X50;Q80X50-4;Q80X50-3	Ubiquitin-associated protein 2-like	Ubap2l	20	20	3	0
0.699869	0.0293835	P70268-2;P70268;D6RH37;G3UXH4;Q8K045	P70268-2;P70268;D6RH37	Serine/threonine-protein kinase N1	Pkn1	28	28	27	6.6018e-149
0.721232	0.0191934	P62748;P84075;E9PV73;Q91X97;A2A7R5;D3YVA2;D3Z2Z8	P62748;P84075	Hippocalcin-like protein 1;Neuron-specific calcium-binding protein hippocalcin	Hpcal1;Hpca	9	9	9	6.0453e-42
0.728973	0.00234229	P70335;P70335-2	P70335;P70335-2	Rho-associated protein kinase 1	Rock1	41	41	36	2.5219e-175
0.739898	0.0202358	Q3UMW8	Q3UMW8	Ceroid-lipofuscinosis neuronal protein 5 homolog	Cln5	14	14	14	0
0.746177	0.0053951	O35955	O35955	Proteasome subunit beta type-10	Psmb10	7	7	7	2.5383e-36
0.764363	0.0200354	Q62419;Q8BXU5;A2ALV1	Q62419	Endophilin-A2	Sh3gl1	22	22	16	3.6476e-265
0.770613	0.0250543	Q9JL15;A8DIL0;Q8C6H0	Q9JL15;A8DIL0;Q8C6H0	Galectin-8	Lgals8	17	17	17	0
0.782208	0.0410669	Q8K1I7;F6QWW7	Q8K1I7	WAS/WASL-interacting protein family member 1	Wipf1	8	8	8	5.2651e-117
0.7988	0.00859673	Q99K28-2;Q99K28	Q99K28-2;Q99K28	ADP-ribosylation factor GTPase-activating protein 2	Arfgap2	14	14	13	4.6076e-42
0.810027	0.021271	Q8BGZ2;Q8BGZ2-2	Q8BGZ2;Q8BGZ2-2	Protein FAM168A	Fam168a	2	2	2	1.0913e-06
0.811281	0.00195805	Q9D662;A2ANA0;A2AN99;A2AN98;A2AN97	Q9D662	Protein transport protein Sec23B	Sec23b	18	18	14	4.8167e-87
0.84528	0.0311907	P97377;P97377-2;Q80YP0;Q80YP0-2	P97377;P97377-2;Q80YP0	Cyclin-dependent kinase 2;Cyclin-dependent kinase 3	Cdk2;Cdk3	6	4	4	5.1204e-22
0.855466	0.0114197	Q8R1G6;E9Q996;F7C957	Q8R1G6	PDZ and LIM domain protein 2	Pdlim2	9	9	9	2.2406e-83
0.855717	0.0142829	Q9CQW1	Q9CQW1	Synaptobrevin homolog YKT6	Ykt6	9	9	9	9.2505e-180
0.863132	0.00286881	Q8K382;A2ALU3;A2AUP6;D6RH88;D6RI65	Q8K382	DENN domain-containing protein 1A	Dennd1a	31	31	31	0
0.869242	0.0064162	Q8K400;D3Z079;D3Z2Q2;Q8K400-2;F6WXQ4;Q5DQR4;Q5DQR4-3;Q5DQR4-2;Q5DQR4-4;Q5DQR4-5;Q9D2F8;Q5DQR4-6	Q8K400;D3Z079;D3Z2Q2	Syntaxin-binding protein 5	Stxbp5	23	23	23	1.6159e-150
0.875178	0.037538	Q04519	Q04519	Sphingomyelin phosphodiesterase	Smpd1	9	9	9	1.2799e-95
0.894754	0.000353558	D3Z6Q9	D3Z6Q9	Bridging integrator 2	Bin2	9	9	8	0
0.918137	0.0129047	A2AUD5;Q9CYZ2;Q3TAI4;Q8BKP1;Q3TUJ9;F6VQ81	A2AUD5;Q9CYZ2;Q3TAI4;Q8BKP1;Q3TUJ9;F6VQ81	Tumor protein D54	Tpd52l2	13	13	13	3.4707e-103
0.920732	0.0324674	Q3UBG2;Q3UBG2-2;H3BJF2;H3BJT8;H3BKK5;H3BJG6	Q3UBG2;Q3UBG2-2	PTB-containing, cubilin and LRP1-interacting protein	Pid1	11	11	11	0
0.923252	0.01723	Q3TCX3;Q3TCX3-2;Q3TCX3-3;Q3TCX3-4	Q3TCX3;Q3TCX3-2;Q3TCX3-3	UPF0469 protein KIAA0907	Kiaa0907	3	3	3	6.0538e-07
0.932054	0.0172545	Q9Z0R6;E9QNG1;Q9Z0R6-2;E9Q0N0;Q9Z0R4;CON__ENSEMBL:ENSBTAP00000001528;E9Q3I5;E9PUZ2;Q9Z0R4-2;E9Q3I4;E9Q3I9;E9Q3I8;Q6NZJ5;D3Z6P4	Q9Z0R6;E9QNG1;Q9Z0R6-2	Intersectin-2	Itsn2	30	30	30	4.1945e-185
0.93714	0.0244094	Q9CR26;F6W5Q8	Q9CR26;F6W5Q8	Vacuolar protein sorting-associated protein VTA1 homolog	Vta1	6	6	6	5.398e-165
0.938999	0.00606607	Q9JL16;Q9JL16-2	Q9JL16;Q9JL16-2	Interferon-stimulated gene 20 kDa protein	Isg20	3	3	3	4.7871e-07
0.944897	0.0202652	Q60902;Q60902-2;Q60902-4;Q60902-3	Q60902;Q60902-2;Q60902-4;Q60902-3	Epidermal growth factor receptor substrate 15-like 1	Eps15l1	20	20	20	1.4672e-108
0.951225	0.00799973	P97379;P97379-2	P97379;P97379-2	Ras GTPase-activating protein-binding protein 2	G3bp2	7	6	6	1.0955e-18
0.951972	0.0101189	P60867	P60867	40S ribosomal protein S20	Rps20	4	4	4	8.9934e-18
0.959507	0.0165673	Q9JLV1	Q9JLV1	BAG family molecular chaperone regulator 3	Bag3	10	10	10	6.0531e-43
0.963669	0.011354	Q99NH8;Q99NH8-2	Q99NH8;Q99NH8-2	Triggering receptor expressed on myeloid cells 2	Trem2	6	6	6	4.343e-183
0.968856	0.00471426	Q9EQC8	Q9EQC8		Prcc	9	9	9	1.0857e-21
0.982248	0.00274356	P70670;Q60817	P70670;Q60817	Nascent polypeptide-associated complex subunit alpha, muscle-specific form;Nascent polypeptide-associated complex subunit alpha	Naca	5	5	5	2.2213e-33
0.986257	0.0341923	Q6PB44;Q6PB44-2	Q6PB44;Q6PB44-2	Tyrosine-protein phosphatase non-receptor type 23	Ptpn23	34	34	34	0
0.988639	0.0150499	Q3U4X8;P37913;D3YUC0;F6RQT5;E9PV36;D3YUW4	Q3U4X8;P37913;D3YUC0	DNA ligase;DNA ligase 1	Lig1	29	29	29	3.6207e-205
0.988692	0.0109108	Q9WVA4	Q9WVA4	Transgelin-2	Tagln2	15	15	14	0
0.994616	0.0141649	Q8K039;D3YWR8	Q8K039	Uncharacterized protein KIAA1143 homolog		10	10	10	2.2288e-38
1.02415	0.0149797	P48025;Q8BZ25;P43404-2;P43404-3	P48025	Tyrosine-protein kinase SYK	Syk	37	37	4	0
1.03317	0.00351053	B1ATD2;Q60787;B1ATD1	B1ATD2;Q60787;B1ATD1	Lymphocyte cytosolic protein 2	Lcp2	31	31	31	0
1.03728	0.00683724	P70460	P70460	Vasodilator-stimulated phosphoprotein	Vasp	18	18	18	1.1253e-253
1.03797	0.0108882	Q91Z50;P39749	Q91Z50;P39749	Flap endonuclease 1	Fen1	9	8	8	2.8757e-57
1.04596	0.0258718	F8WHQ1;Q62393;D3Z7X7;Q62393-3;E9PUA7;Q62393-2;D3Z125;D3Z637;D3Z2U2	F8WHQ1;Q62393;D3Z7X7;Q62393-3;E9PUA7;Q62393-2;D3Z125;D3Z637;D3Z2U2	Tumor protein D52	Tpd52	10	10	10	3.6687e-161
1.06913	0.0301198	Q9JHE3	Q9JHE3	Neutral ceramidase;Neutral ceramidase soluble form	Asah2	8	8	8	2.0863e-108
1.10599	0.0285643	Q9DBR7;Q9DBR7-2	Q9DBR7;Q9DBR7-2	Protein phosphatase 1 regulatory subunit 12A	Ppp1r12a	9	9	8	8.1097e-25
1.14194	0.0407184	P22682	P22682	E3 ubiquitin-protein ligase CBL	Cbl	14	14	13	1.0969e-124
1.1894	0.0355193	Q8BJF9	Q8BJF9	Charged multivesicular body protein 2b	Chmp2b	14	14	13	8.8739e-79
1.20529	0.0424925	Q8R0A0	Q8R0A0	General transcription factor IIF subunit 2	Gtf2f2	9	9	9	4.9267e-81
1.20955	0.0133359	Q7TN29;Q7TN29-2	Q7TN29;Q7TN29-2	Stromal membrane-associated protein 2	Smap2	16	16	15	2.0284e-229
1.21876	0.00693507	Q3UMT1;F6XWD4	Q3UMT1;F6XWD4	Protein phosphatase 1 regulatory subunit 12C	Ppp1r12c	9	9	9	3.0384e-25
1.24013	0.0107225	Q8BGX0;Q8BGX0-2;Q8BGX0-3	Q8BGX0;Q8BGX0-2;Q8BGX0-3	E3 ubiquitin-protein ligase TRIM23	Trim23	1	1	1	1.2236e-07
1.24359	0.00178592	E9QPD4;Q3B7Z2;Q3B7Z2-2	E9QPD4;Q3B7Z2;Q3B7Z2-2	Oxysterol-binding protein;Oxysterol-binding protein 1	Osbp	13	13	13	2.3769e-45
1.25193	0.0148339	Q9D7S9	Q9D7S9	Charged multivesicular body protein 5	Chmp5	8	8	8	1.4208e-286
1.25281	0.00572004	Q6NZB0;F6TQL3;A2ALF3;A2ALF0;F7CXJ2;F6QIL6;D3Z4I5;E9PZT4	Q6NZB0;F6TQL3;A2ALF3;A2ALF0	DnaJ homolog subfamily C member 8	Dnajc8	11	11	11	3.3412e-94
1.25641	0.00441291	P16110;Q8C253	P16110;Q8C253	Galectin-3	Lgals3	12	12	12	4.8121e-298
1.26608	0.018714	Q5SUH7;Q5SUH6;Q99KN9;Q99KN9-2	Q5SUH7;Q5SUH6;Q99KN9;Q99KN9-2	Clathrin interactor 1	Clint1	19	19	19	7.8993e-291
1.27459	0.012443	Q9D0B6;Q9D0B6-2	Q9D0B6;Q9D0B6-2	UPF0368 protein Cxorf26 homolog		6	6	6	8.8204e-29
1.27592	0.00828362	Q9CXX9	Q9CXX9	CUE domain-containing protein 2	Cuedc2	4	4	4	1.6736e-11
1.28524	0.0262598	O35601;O35601-2;E0CY17	O35601;O35601-2	FYN-binding protein	Fyb	36	36	33	0
1.32819	0.0468461	Q6PGH2;Q6UY53	Q6PGH2	Hematological and neurological expressed 1-like protein	Hn1l	8	8	8	1.9247e-90
1.33461	0.00484454	P49710;E9Q4E5	P49710	Hematopoietic lineage cell-specific protein	Hcls1	16	16	16	1.0438e-87
1.35013	0.0196278	Q6P8I4;F8WI88;Q3TM89;D3YWA4;D6RDQ3;D6RGL8	Q6P8I4;F8WI88;Q3TM89;D3YWA4	PEST proteolytic signal-containing nuclear protein	Pcnp	10	10	10	2.3524e-205
1.35405	0.0449185	Q8BGB5	Q8BGB5	LIM domain-containing protein 2	Limd2	8	7	7	4.6614e-25
1.39111	0.0259459	Q8CI51;Q8CI51-2;E9Q8P5;F8WJI6;Q8CI51-3;Q9CRA2	Q8CI51	PDZ and LIM domain protein 5	Pdlim5	29	29	29	0
1.4061	0.000574339	Q9DAM7	Q9DAM7	UPF0444 transmembrane protein C12orf23 homolog		6	6	6	4.8886e-52
1.42392	0.00775091	Q921W7;Q3ULB1;P47226;P47226-2;D6RH72;B1AXB9;A2ALC6	Q921W7;Q3ULB1;P47226;P47226-2;D6RH72	Testin	Tes	8	8	8	9.4976e-19
1.45027	0.017634	Q9JL62;D3Z1H9;D3Z1H8	Q9JL62;D3Z1H9;D3Z1H8	Glycolipid transfer protein	Gltp	3	3	3	1.3802e-10
1.46239	0.00333787	P97315	P97315	Cysteine and glycine-rich protein 1	Csrp1	9	9	9	0
1.52648	0.0390203	E9Q827;P56212;P56212-2;E9Q4B9;E9PXD7	E9Q827;P56212;P56212-2;E9Q4B9;E9PXD7	cAMP-regulated phosphoprotein 19	Arpp19	4	4	3	7.5437e-39
1.52957	0.00196149	Q9WUK2;Q9WUK2-2	Q9WUK2;Q9WUK2-2	Eukaryotic translation initiation factor 4H	Eif4h	11	11	11	3.4866e-220
1.58049	0.0115151	Q9CQE5;D3Z1B6	Q9CQE5	Regulator of G-protein signaling 10	Rgs10	6	6	6	7.2219e-45
1.65021	0.0117384	Q8BWY3	Q8BWY3	Eukaryotic peptide chain release factor subunit 1	Etf1	13	13	13	8.8844e-123
1.69484	0.0387398	Q9WV03;Q9WTJ8	Q9WV03	Protein FAM50A	Fam50a	12	12	12	9.5908e-33

## Sheet: 30-0 iC3b
30/0 iC3b/avidin	p	Protein IDs	Majority protein IDs	Protein names	Gene names	Peptides	Razor + unique peptides	Unique peptides	PEP
-0.822023	0.0473792	Q8CCF0;Q8CCF0-3;Q8CCF0-2;Q8CCF0-5	Q8CCF0;Q8CCF0-3;Q8CCF0-2	U4/U6 small nuclear ribonucleoprotein Prp31	Prpf31	9	9	6	1.8755e-20
-0.714521	0.00425211	Q8BTS4	Q8BTS4	Nuclear pore complex protein Nup54	Nup54	6	6	6	5.1166e-17
-0.574381	0.0240671	P51829;P84309-2;P84309	P51829	Adenylate cyclase type 7	Adcy7	12	12	12	9.8612e-36
0.513397	0.0354426	Q9D1K2;F7B2B4	Q9D1K2;F7B2B4	V-type proton ATPase subunit F	Atp6v1f	10	10	10	8.8736e-131
0.513456	0.019856	P97377;P97377-2;Q80YP0;Q80YP0-2	P97377;P97377-2;Q80YP0	Cyclin-dependent kinase 2;Cyclin-dependent kinase 3	Cdk2;Cdk3	6	4	4	5.1204e-22
0.544932	0.0382157	O54774	O54774	AP-3 complex subunit delta-1	Ap3d1	51	51	51	0
0.545679	0.0327822	E9QKL6;P15092;P15092-2;E9QAN9;O35368-3;E9PUG6;O35368;G3UY50;G3UXS8	E9QKL6;P15092;P15092-2	Interferon-activable protein 204	Ifi204	30	30	13	5.6687e-229
0.614658	0.0233919	Q99KY4;Q99KY4-2;F6SLK1;D6RHK5	Q99KY4;Q99KY4-2;F6SLK1	Cyclin-G-associated kinase	Gak	9	9	7	8.7562e-29
0.710247	0.0269112	Q3TZ86;P30993	Q3TZ86;P30993	C5a anaphylatoxin chemotactic receptor	C5ar1	5	5	5	3.6621e-34
0.779992	0.0442817	Q569Z6;Q8BZN7;F6YSQ2;F6YH92	Q569Z6;Q8BZN7	Thyroid hormone receptor-associated protein 3	Thrap3	12	12	12	1.3997e-27

## Sheet: 30-30 iC3b
30/30 iC3b/avidin	p	Protein IDs	Majority protein IDs	Protein names	Gene names	Peptides	Razor + unique peptides	Unique peptides	PEP
-0.95392	0.0114105	Q9DC26	Q9DC26	Solute carrier family 46 member 3	Slc46a3	2	2	2	1.2308e-72
-0.576185	0.043073	Q8BT60;Q8JZW4;B2RS65;Q9DC53;Q8BLR2;Q1RLL3;Q9D6C8	Q8BT60	Copine-3	Cpne3	9	9	8	2.0062e-40
-0.546789	0.0101172	G3X8Y8;Q9QUN7	G3X8Y8;Q9QUN7	Toll-like receptor;Toll-like receptor 2	Tlr2	15	15	15	1.6873e-59
0.51312	0.0157325	Q8K4Q8	Q8K4Q8	Collectin-12	Colec12	8	8	8	1.7149e-38
0.567815	0.0385915	Q3UFS4	Q3UFS4	Coiled-coil domain-containing protein 75	Ccdc75	5	5	5	2.5215e-18
0.63887	0.0296672	Q78IK2	Q78IK2	Up-regulated during skeletal muscle growth protein 5	Usmg5	3	3	3	1.7527e-35
0.767146	0.0430028	Q9D659;E9PUF5;E9Q251;D3Z7B7	Q9D659;E9PUF5;E9Q251	Platelet receptor Gi24	4632428N05Rik	6	6	6	6.3819e-12
1.38317	0.000810976	B1AVH5;Q8C0P5	B1AVH5;Q8C0P5	Coronin-2A	Coro2a	12	11	11	2.2361e-33

## Sheet: 30-150 iC3b
30/150 iC3b/avidin	p	Protein IDs	Majority protein IDs	Protein names	Gene names	Peptides	Razor + unique peptides	Unique peptides	PEP
-2.41535	0.0284231	P30355	P30355	Arachidonate 5-lipoxygenase-activating protein	Alox5ap	5	5	5	1.7676e-16
-2.39072	0.0123983	Q9CR57	Q9CR57	60S ribosomal protein L14	Rpl14	5	5	5	6.4347e-12
-1.66748	0.0305389	O35639	O35639	Annexin A3	Anxa3	20	20	20	4.082e-159
-1.12171	0.0376511	P61255;B1ARA3;B1ARA5	P61255;B1ARA3;B1ARA5	60S ribosomal protein L26	Rpl26	7	7	7	1.3452e-16
-1.05662	0.0393704	Q8K078;Q8K078-2	Q8K078;Q8K078-2	Solute carrier organic anion transporter family member 4A1	Slco4a1	3	3	3	1.3396e-10
-0.892081	0.00643621	O55142	O55142	60S ribosomal protein L35a	Rpl35a	10	10	10	2.0052e-23
-0.801056	0.0372703	Q922I7;Q8BGJ5;P17225;Q8CB58;E9QMW9;F7AXP1;F7DCW4;E9Q0W3	Q922I7;Q8BGJ5;P17225;Q8CB58;E9QMW9	Polypyrimidine tract-binding protein 1	Ptbp1	11	11	8	2.1598e-59
-0.785697	0.0323005	Q8K2Q0	Q8K2Q0	COMM domain-containing protein 9	Commd9	8	8	8	2.978e-60
-0.728631	0.0201225	Q3UBX0;D3Z0I8;D3YX08;D3Z3Z2;D3Z7P2	Q3UBX0;D3Z0I8;D3YX08;D3Z3Z2;D3Z7P2	Transmembrane protein 109	Tmem109	3	3	3	2.9261e-12
-0.705768	0.044603	Q9CQX2	Q9CQX2	Cytochrome b5 type B	Cyb5b	5	5	5	1.1629e-191
-0.689305	0.0218169	Q6P9Q6;Q6P9Q6-2;Q80YW9;Q80YW6;Q80YW7	Q6P9Q6;Q6P9Q6-2;Q80YW9	FK506-binding protein 15;Peptidyl-prolyl cis-trans isomerase	Fkbp15	40	40	40	0
-0.687571	0.00583282	P61804	P61804	Dolichyl-diphosphooligosaccharide--protein glycosyltransferase subunit DAD1	Dad1	4	4	4	2.1844e-14
-0.645978	0.0369702	Q80U62;Q80U62-2;Q80U62-3;D3Z7B1;Q80U62-4	Q80U62;Q80U62-2;Q80U62-3;D3Z7B1;Q80U62-4	Run domain Beclin-1 interacting and cystein-rich containing protein	Kiaa0226;1700021K19Rik	9	9	9	8.4722e-53
-0.622045	0.0197109	O08579;Q3THM8;B7FAU5	O08579;Q3THM8;B7FAU5	Emerin	Emd	6	6	6	1.8892e-17
-0.614796	0.0209327	Q9CYN2	Q9CYN2	Signal peptidase complex subunit 2	Spcs2	8	8	8	5.7197e-56
-0.600507	0.041036	Q9Z2U0;Q9CWH6	Q9Z2U0	Proteasome subunit alpha type-7	Psma7	5	5	5	1.4863e-24
-0.566129	0.0233401	Q9DBS1	Q9DBS1	Transmembrane protein 43	Tmem43	18	18	18	0
-0.541622	0.0336394	Q8C0E2;Q8C0E2-2	Q8C0E2;Q8C0E2-2	Vacuolar protein sorting-associated protein 26B	Vps26b	12	11	11	1.7226e-89
-0.534045	0.0342691	P61514	P61514	60S ribosomal protein L37a	Rpl37a	5	5	5	3.7061e-255
-0.53253	0.0401547	D3YTS1;D3Z569;Q9R0P6;D3YWT0	D3YTS1;D3Z569;Q9R0P6;D3YWT0	Signal peptidase complex catalytic subunit SEC11A	Sec11a	4	4	4	3.1291e-10
-0.530264	0.0470655	P68040	P68040	Guanine nucleotide-binding protein subunit beta-2-like 1	Gnb2l1	15	15	15	4.4537e-113
-0.517042	0.0473356	A2APM2;P15379;P15379-7;P15379-8;A2APM1;P15379-4;P15379-9;P15379-10;Q80X37;E9QKM8;P15379-5;P15379-11;A2APM4;P15379-6;A2APM3;P15379-3;A2APM5;Q3U8S1;P15379-2;P15379-13;P15379-12	A2APM2;P15379;P15379-7;P15379-8;A2APM1;P15379-4;P15379-9;P15379-10;Q80X37;E9QKM8;P15379-5;P15379-11;A2APM4;P15379-6;A2APM3;P15379-3;A2APM5;Q3U8S1;P15379-2	CD44 antigen	Cd44	8	8	8	1.8254e-120
-0.509143	0.0326293	P58242	P58242	Acid sphingomyelinase-like phosphodiesterase 3b	Smpdl3b	12	12	12	1.0571e-236
0.510144	0.0493779	Q6R5N8	Q6R5N8	Toll-like receptor 13	Tlr13	40	40	40	0
0.51775	0.0483232	Q8BXL7;E9PZK7	Q8BXL7;E9PZK7	ADP-ribosylation factor-related protein 1	Arfrp1	4	4	4	2.2366e-14
0.524421	0.0166812	D3YW48;O88456;Q9D7J7	D3YW48;O88456	Calpain small subunit 1	Capns1	9	9	9	1.2237e-293
0.52491	0.0245542	P55096	P55096	ATP-binding cassette sub-family D member 3	Abcd3	13	13	13	2.5273e-70
0.558146	0.0221027	Q9D8B3;Q9D7F7	Q9D8B3	Charged multivesicular body protein 4b	Chmp4b	12	12	12	0
0.582847	0.00944515	Q9ERB0	Q9ERB0	Synaptosomal-associated protein 29	Snap29	5	5	5	2.7464e-122
0.593164	0.0396449	O35955	O35955	Proteasome subunit beta type-10	Psmb10	7	7	7	2.5383e-36
0.594601	0.0450682	Q60597-3;Q60597;Q60597-4;Q60597-2;Q5SVY0;Q5SVY1	Q60597-3;Q60597;Q60597-4;Q60597-2	2-oxoglutarate dehydrogenase, mitochondrial	Ogdh	13	13	9	3.9649e-40
0.604955	0.0331002	Q3UMW8	Q3UMW8	Ceroid-lipofuscinosis neuronal protein 5 homolog	Cln5	14	14	14	0
0.624355	0.0391694	A2AQJ6;A2AQJ5;Q8BXN9-2;Q8BXN9;A2AQJ7;Q8BXN9-3	A2AQJ6;A2AQJ5;Q8BXN9-2;Q8BXN9;A2AQJ7;Q8BXN9-3	Transmembrane protein 87A	Tmem87a	8	8	8	1.9546e-40
0.624639	0.0137442	F8WH69;Q09014	F8WH69;Q09014	Neutrophil cytosol factor 1	Ncf1	26	26	26	0
0.632871	0.0278637	Q9DB34	Q9DB34	Charged multivesicular body protein 2a	Chmp2a	14	14	14	1.6641e-155
0.633802	0.00072764	Q9D8U8	Q9D8U8	Sorting nexin-5	Snx5	22	22	21	1.3348e-84
0.674719	0.0242822	Q62419;Q8BXU5;A2ALV1	Q62419	Endophilin-A2	Sh3gl1	22	22	16	3.6476e-265
0.69276	0.0182541	Q8K382;A2ALU3;A2AUP6;D6RH88;D6RI65	Q8K382	DENN domain-containing protein 1A	Dennd1a	31	31	31	0
0.731594	0.00700491	Q9JLV1	Q9JLV1	BAG family molecular chaperone regulator 3	Bag3	10	10	10	6.0531e-43
0.737433	0.00460927	Q91VW5	Q91VW5	Golgin subfamily A member 4	Golga4	55	55	55	2.1399e-250
0.764853	0.0492238	Q9CPQ8;F2Z452;J3QNM7	Q9CPQ8;F2Z452	ATP synthase subunit g, mitochondrial	Atp5l;Atp5l-ps1	5	5	5	4.8e-19
0.778227	0.0110722	Q921W7;Q3ULB1;P47226;P47226-2;D6RH72;B1AXB9;A2ALC6	Q921W7;Q3ULB1;P47226;P47226-2;D6RH72	Testin	Tes	8	8	8	9.4976e-19
0.792245	0.0329042	Q3U4X8;P37913;D3YUC0;F6RQT5;E9PV36;D3YUW4	Q3U4X8;P37913;D3YUC0	DNA ligase;DNA ligase 1	Lig1	29	29	29	3.6207e-205
0.79267	0.0190373	P70335;P70335-2	P70335;P70335-2	Rho-associated protein kinase 1	Rock1	41	41	36	2.5219e-175
0.854701	0.011749	P16110;Q8C253	P16110;Q8C253	Galectin-3	Lgals3	12	12	12	4.8121e-298
0.85624	0.00555266	P97315	P97315	Cysteine and glycine-rich protein 1	Csrp1	9	9	9	0
0.865192	0.00155957	P70670;Q60817	P70670;Q60817	Nascent polypeptide-associated complex subunit alpha, muscle-specific form;Nascent polypeptide-associated complex subunit alpha	Naca	5	5	5	2.2213e-33
0.867888	0.025087	Q9D7S9	Q9D7S9	Charged multivesicular body protein 5	Chmp5	8	8	8	1.4208e-286
0.878082	0.0385723	E9PV41;E9PXV7;O08808;D3Z074;Q6NS79	E9PV41;E9PXV7;O08808;D3Z074;Q6NS79	Protein diaphanous homolog 1	Diap1;Diaph1	37	37	37	3.4585e-186
0.935512	0.0485307	Q9D0B6;Q9D0B6-2	Q9D0B6;Q9D0B6-2	UPF0368 protein Cxorf26 homolog		6	6	6	8.8204e-29
0.963001	0.0393358	Q8BWY3	Q8BWY3	Eukaryotic peptide chain release factor subunit 1	Etf1	13	13	13	8.8844e-123
1.02164	0.00163233	Q9DAM7	Q9DAM7	UPF0444 transmembrane protein C12orf23 homolog		6	6	6	4.8886e-52
1.03623	0.0427725	P22682	P22682	E3 ubiquitin-protein ligase CBL	Cbl	14	14	13	1.0969e-124
1.03811	0.0176654	P48025;Q8BZ25;P43404-2;P43404-3	P48025	Tyrosine-protein kinase SYK	Syk	37	37	4	0
1.04236	0.00619345	E9QPD4;Q3B7Z2;Q3B7Z2-2	E9QPD4;Q3B7Z2;Q3B7Z2-2	Oxysterol-binding protein;Oxysterol-binding protein 1	Osbp	13	13	13	2.3769e-45
1.06236	0.0190108	Q99KY4;Q99KY4-2;F6SLK1;D6RHK5	Q99KY4;Q99KY4-2;F6SLK1	Cyclin-G-associated kinase	Gak	9	9	7	8.7562e-29
1.07025	0.032861	Q4LDD4;Q4LDD4-2;Q4LDD4-3;F6XBJ8;E9PUB0;D3YWW7	Q4LDD4;Q4LDD4-2;Q4LDD4-3;F6XBJ8;E9PUB0	Arf-GAP with Rho-GAP domain, ANK repeat and PH domain-containing protein 1	Arap1	15	15	15	7.7316e-87
1.08376	0.0291106	Q3THK3	Q3THK3	General transcription factor IIF subunit 1	Gtf2f1	8	8	8	5.4376e-70
1.15551	0.029062	Q8BJF9	Q8BJF9	Charged multivesicular body protein 2b	Chmp2b	14	14	13	8.8739e-79
1.17434	0.0120737	Q9WUK2;Q9WUK2-2	Q9WUK2;Q9WUK2-2	Eukaryotic translation initiation factor 4H	Eif4h	11	11	11	3.4866e-220
1.2065	0.0368433	Q9WV03;Q9WTJ8	Q9WV03	Protein FAM50A	Fam50a	12	12	12	9.5908e-33
1.70807	0.0119327	Q8BGX0;Q8BGX0-2;Q8BGX0-3	Q8BGX0;Q8BGX0-2;Q8BGX0-3	E3 ubiquitin-protein ligase TRIM23	Trim23	1	1	1	1.2236e-07

## Sheet: 30-0 LPS
30/0 LPS/avidin	p	Protein IDs	Majority protein IDs	Protein names	Gene names	Peptides	Razor + unique peptides	Unique peptides	PEP
-1.93355	0.0337292	P35294	P35294	Ras-related protein Rab-19	Rab19	6	6	6	3.7232e-21
-1.88261	5.02176e-05	P09581;F7DD14;P05532;P05532-2;Q3UEW6;Q00342;H3BKY7	P09581	Macrophage colony-stimulating factor 1 receptor	Csf1r	24	24	24	0
-1.87409	0.0104185	Q60855;F7D1J2	Q60855;F7D1J2	Receptor-interacting serine/threonine-protein kinase 1	Ripk1	26	26	26	0
-1.47637	0.000708003	Q8BQ47;D3Z0T5	Q8BQ47	Protein canopy homolog 4	Cnpy4	4	3	3	3.0623e-19
-1.25175	0.020445	E9PVN6;Q9D6K5-4;Q9D6K5;Q9D6K5-2;E9Q2H0;Q9D6K5-3;Q9CR63	E9PVN6;Q9D6K5-4;Q9D6K5;Q9D6K5-2;E9Q2H0;Q9D6K5-3	Synaptojanin-2-binding protein	Gm20498;Synj2bp	3	3	3	7.7101e-07
-1.02926	0.0428519	P60521	P60521	Gamma-aminobutyric acid receptor-associated protein-like 2	Gabarapl2	6	6	5	9.6809e-14
-0.976176	0.0210204	Q6PB44;Q6PB44-2	Q6PB44;Q6PB44-2	Tyrosine-protein phosphatase non-receptor type 23	Ptpn23	34	34	34	0
-0.948591	0.00926516	Q99KH8;Q99JT2;A2AD84;Q9Z2W1;D3Z359	Q99KH8;Q99JT2;A2AD84;Q9Z2W1;D3Z359	Serine/threonine-protein kinase 24;Serine/threonine-protein kinase 24 35 kDa subunit;Serine/threonine-protein kinase 24 12 kDa subunit;Serine/threonine-protein kinase MST4;Serine/threonine-protein kinase 25	Stk24;Mst4;2610018G03Rik;Stk25	4	4	4	8.8303e-10
-0.867844	0.0484691	P81117	P81117	Nucleobindin-2	Nucb2	7	7	7	6.2884e-120
-0.86198	0.00222821	Q9QYJ0	Q9QYJ0	DnaJ homolog subfamily A member 2	Dnaja2	6	6	6	1.2055e-58
-0.840851	0.0380168	Q8BUV8	Q8BUV8	Protein GPR107	Gpr107	7	7	7	5.8969e-128
-0.826415	0.0399749	Q9ERI2;Q99P58	Q9ERI2	Ras-related protein Rab-27A	Rab27a	8	8	8	8.7467e-35
-0.80876	0.0170763	Q3UDC3;O88746;O88746-2	Q3UDC3;O88746	Target of Myb protein 1	Tom1	12	12	12	1.0039e-175
-0.806729	0.0359923	P48771	P48771	Cytochrome c oxidase subunit 7A2, mitochondrial	Cox7a2	2	2	2	1.1251e-10
-0.791063	0.0184413	P45700;D3Z799	P45700	Mannosyl-oligosaccharide 1,2-alpha-mannosidase IA	Man1a1	13	13	13	7.0501e-38
-0.687035	0.0139145	Q6WVG3	Q6WVG3	BTB/POZ domain-containing protein KCTD12	Kctd12	6	6	5	2.4024e-21
-0.677476	0.0257814	P63037;B1AXY1;B1AXY0;B1AXX9	P63037;B1AXY1	DnaJ homolog subfamily A member 1	Dnaja1	8	8	8	5.6543e-20
-0.662002	0.0147815	G5E911;Q91VU0;G3X9I1;E9Q0W5;E9Q6F0;E9Q8C5	G5E911;Q91VU0;G3X9I1;E9Q0W5	Protein FAM3C	Fam3c	8	8	8	2.9755e-27
-0.567447	0.027124	A2AL50;Q8C0I1;H3BKN2;A2AL49;H3BIY5	A2AL50;Q8C0I1;H3BKN2;A2AL49	Alkyldihydroxyacetonephosphate synthase, peroxisomal	Agps	18	18	18	1.221e-152
-0.55088	0.0154943	P35585;D3YZ71	P35585	AP-1 complex subunit mu-1	Ap1m1	19	19	16	7.2917e-144
-0.538681	0.00471588	Q3U9G9	Q3U9G9	Lamin-B receptor	Lbr	12	12	12	0
-0.537842	0.0317134	Q3U2K8;Q80WC7;Q3TBU7;Q80WC7-2	Q3U2K8;Q80WC7;Q3TBU7;Q80WC7-2	Arf-GAP domain and FG repeat-containing protein 2	Agfg2	13	13	12	1.3124e-234
-0.536509	0.00505654	Q64310;E0CXD9;F7CH13	Q64310;E0CXD9;F7CH13	Surfeit locus protein 4	Surf4	4	4	4	2.8718e-61
-0.528266	0.00561412	Q9D8B3;Q9D7F7	Q9D8B3	Charged multivesicular body protein 4b	Chmp4b	12	12	12	0
-0.524648	0.0310516	P35285;A2ARZ7	P35285;A2ARZ7	Ras-related protein Rab-22A	Rab22a	13	11	11	7.092e-122
-0.504949	0.0171914	Q91V17;E9PZB7;E9PWL2;G3UWY5;G3UYU9;G3UWW9;G3UWN6	Q91V17;E9PZB7	E3 ubiquitin-protein ligase ZNRF1	Znrf1	3	3	3	2.0316e-13
0.505935	0.0227125	G3X8X6;Q62230;H9KUZ3;Q62230-3;H9KUZ2;Q62230-2	G3X8X6;Q62230;H9KUZ3;Q62230-3	Sialoadhesin	Siglec1	68	68	68	0
0.526146	0.0020235	P97300;P97300-1;P97300-3;H3BIX4;H3BKA7;P97300-4	P97300;P97300-1;P97300-3;H3BIX4;H3BKA7	Neuroplastin	Nptn	8	8	8	6.4806e-64
0.545017	0.0379288	Q80WQ2	Q80WQ2	Protein VAC14 homolog	Vac14	5	5	5	5.6733e-104
0.597188	0.0259136	O70318	O70318	Band 4.1-like protein 2	Epb41l2	34	34	33	0
0.598126	0.0342422	B9EJ86;G3X9N6;G5E833;Q9ER64	B9EJ86;G3X9N6	Oxysterol-binding protein	Osbpl8	32	32	32	0
0.599227	0.0443739	P83741-3;P83741-2;P83741;P83741-5;P83741-4;P83741-6;F6TAR7;F7CC62;Q80UE6;F7CZC4;E9PZ38;F6U2S8	P83741-3;P83741-2;P83741;P83741-5;P83741-4	Serine/threonine-protein kinase WNK1	Wnk1	18	18	15	1.2136e-41
0.609372	0.0114704	Q9CZ69	Q9CZ69	CKLF-like MARVEL transmembrane domain-containing protein 6	Cmtm6	2	2	2	5.2066e-08
0.611619	0.0121272	P97370	P97370	Sodium/potassium-transporting ATPase subunit beta-3	Atp1b3	16	16	16	6.6021e-120
0.650331	0.0126685	A2AUK5;Q9Z2H5;A2AUK8;Q9Z2H5-2;Q9Z2H5-3;A2AUK7;A2AUK6;E9PV14	A2AUK5;Q9Z2H5;A2AUK8;Q9Z2H5-2;Q9Z2H5-3;A2AUK7;A2AUK6;E9PV14	Band 4.1-like protein 1	Epb4.1l1;Epb41l1	14	11	11	5.0903e-151
0.725261	0.00728099	P40240	P40240	CD9 antigen	Cd9	6	6	6	8.2456e-277
0.735291	0.0193969	Q9QXH4	Q9QXH4	Integrin alpha-X	Itgax	21	21	17	1.1563e-53
0.772844	0.0212025	Q8K039;D3YWR8	Q8K039	Uncharacterized protein KIAA1143 homolog		10	10	10	2.2288e-38
0.776396	0.00560288	Q9D7S7;Q9D7S7-2	Q9D7S7;Q9D7S7-2	60S ribosomal protein L22-like 1	Rpl22l1	4	4	4	1.222e-09
0.795561	0.0464506	Q9D735	Q9D735	Uncharacterized protein C19orf43 homolog		9	9	9	1.4666e-35
0.876334	0.00958848	Q8R0A0	Q8R0A0	General transcription factor IIF subunit 2	Gtf2f2	9	9	9	4.9267e-81
1.02263	0.0418503	Q9QUN3;D3YWR2	Q9QUN3;D3YWR2	B-cell linker protein	Blnk	18	18	18	4.3952e-263
1.43473	0.00127955	E9QKG5;Q3TLH4-2;Q3TLH4;Q3TLH4-5;Q3TLH4-4	E9QKG5;Q3TLH4-2;Q3TLH4;Q3TLH4-5	Protein PRRC2C	Prrc2c	18	18	4	4.1714e-87
1.69681	0.0170737	Q8CH02	Q8CH02	SURP and G-patch domain-containing protein 1	Sugp1	14	14	14	5.5026e-181

## Sheet: 30-30 LPS
30/30 LPS/avidin	p	Protein IDs	Majority protein IDs	Protein names	Gene names	Peptides	Razor + unique peptides	Unique peptides	PEP
-2.28951	0.00382691	Q8BQ47;D3Z0T5	Q8BQ47	Protein canopy homolog 4	Cnpy4	4	3	3	3.0623e-19
-1.07552	0.0105503	P09581;F7DD14;P05532;P05532-2;Q3UEW6;Q00342;H3BKY7	P09581	Macrophage colony-stimulating factor 1 receptor	Csf1r	24	24	24	0
-0.906784	0.04392	P30355	P30355	Arachidonate 5-lipoxygenase-activating protein	Alox5ap	5	5	5	1.7676e-16
-0.905257	0.00654885	P50427	P50427	Steryl-sulfatase	Sts	7	7	7	7.2244e-16
-0.894963	0.0297317	Q99L47;F8WJK8;E9Q1V0;E9Q1X9	Q99L47;F8WJK8;E9Q1V0	Hsc70-interacting protein	St13	5	5	5	2.7712e-13
-0.74677	0.0120221	E9PVY8;Q9QXZ0;B1ARU4;E9QA63;B1ARU1;E9QNP1;Q9QXZ0-4;F7ACR9;Q9QXZ0-2;Q9QXZ0-3;F6Q750;F6SHS0;F6XCT0;F7AB76	E9PVY8;Q9QXZ0;B1ARU4;E9QA63;B1ARU1;E9QNP1;Q9QXZ0-4;F7ACR9;Q9QXZ0-2;Q9QXZ0-3;F6Q750	Microtubule-actin cross-linking factor 1	Macf1	21	20	20	2.6684e-39
-0.717003	0.022377	Q8BU14	Q8BU14	Translocation protein SEC62	Sec62	3	3	3	3.9524e-07
-0.68428	0.0421661	Q8C2E7;Q8C2E7-2	Q8C2E7;Q8C2E7-2	WASH complex subunit strumpellin	Kiaa0196	40	40	40	8.0645e-299
-0.684161	0.0102374	O09005	O09005	Sphingolipid delta(4)-desaturase DES1	Degs1	4	4	4	1.1593e-124
-0.661213	0.0298765	F6VRP8	F6VRP8		Lgals3bp	5	2	2	2.071e-252
-0.655327	0.0111979	E9QN37;A1L314;Q5RKV8	E9QN37;A1L314	Macrophage-expressed gene 1 protein	Mpeg1	29	29	29	0
-0.637621	0.0140429	Q9JIY0;F6XQM2;F6VV25;D3YVD1	Q9JIY0;F6XQM2;F6VV25	Pleckstrin homology domain-containing family O member 1	Plekho1	10	10	10	4.5898e-165
-0.622619	0.00299604	Q3U9G9	Q3U9G9	Lamin-B receptor	Lbr	12	12	12	0
-0.589164	0.0335015	Q8C080;Q3TLM7	Q8C080;Q3TLM7	Sorting nexin-16	Snx16	9	9	9	1.6788e-85
-0.571453	0.00800119	Q9QZ25	Q9QZ25	Vascular non-inflammatory molecule 3	Vnn3	1	1	1	3.5153e-26
-0.567807	0.0495975	P27046;F6QMB7	P27046	Alpha-mannosidase 2	Man2a1	24	24	23	1.225e-67
-0.54381	0.0209869	Q9ERE7;D3YVR4	Q9ERE7;D3YVR4	LDLR chaperone MESD	Mesdc2	5	5	5	1.6215e-13
-0.538683	0.0172236	Q3UMB9	Q3UMB9	WASH complex subunit 7	Kiaa1033	23	23	23	1.0266e-201
-0.525581	0.0429577	P14434;P14438;G3UWR9;P01910;P04228;P23150;P14435;P14436;P14437;P04227	P14434;P14438;G3UWR9;P01910;P04228;P23150;P14435;P14436;P14437	H-2 class II histocompatibility antigen, A-B alpha chain;H-2 class II histocompatibility antigen, A-U alpha chain;H-2 class II histocompatibility antigen, A-K alpha chain;H-2 class II histocompatibility antigen, A-D alpha chain;H-2 class II histocompatibility antigen, I-E alpha chain;H-2 class II histocompatibility antigen, A-F alpha chain;H-2 class II histocompatibility antigen, A-R alpha chain;…	H2-Aa	3	3	3	2.3217e-23
-0.520629	0.0156904	Q6SJQ5;A2A7W1;A2A7W0;D3Z6G8	Q6SJQ5;A2A7W1	CMRF35-like molecule 3	Cd300lh;OTTMUSG00000003606	6	6	6	4.6365e-44
0.500541	0.00181541	Q8CGA3	Q8CGA3	Large neutral amino acids transporter small subunit 4	Slc43a2	6	6	6	6.8411e-46
0.50112	0.01864	F8WHQ1;Q62393;D3Z7X7;Q62393-3;E9PUA7;Q62393-2;D3Z125;D3Z637;D3Z2U2	F8WHQ1;Q62393;D3Z7X7;Q62393-3;E9PUA7;Q62393-2;D3Z125;D3Z637;D3Z2U2	Tumor protein D52	Tpd52	10	10	10	3.6687e-161
0.510601	0.0079371	A2AL50;Q8C0I1;H3BKN2;A2AL49;H3BIY5	A2AL50;Q8C0I1;H3BKN2;A2AL49	Alkyldihydroxyacetonephosphate synthase, peroxisomal	Agps	18	18	18	1.221e-152
0.522428	0.0284387	P70315	P70315	Wiskott-Aldrich syndrome protein homolog	Was	14	14	14	1.8564e-296
0.531189	0.0225009	B1APX2;Q3UE31	B1APX2;Q3UE31	Uncharacterized protein KIAA0930 homolog	5031439G07Rik	14	14	14	3.1631e-119
0.532035	0.0383216	P45952	P45952	Medium-chain specific acyl-CoA dehydrogenase, mitochondrial	Acadm	12	12	12	7.3644e-41
0.534489	0.0362548	Q76LV0;O70325;O70325-2;Q91XR9	Q76LV0;O70325;O70325-2;Q91XR9	Glutathione peroxidase;Phospholipid hydroperoxide glutathione peroxidase, mitochondrial;Phospholipid hydroperoxide glutathione peroxidase, nuclear	Gpx4	13	13	13	2.7044e-67
0.53641	0.0153271	G3X8X6;Q62230;H9KUZ3;Q62230-3;H9KUZ2;Q62230-2	G3X8X6;Q62230;H9KUZ3;Q62230-3	Sialoadhesin	Siglec1	68	68	68	0
0.539285	0.011523	Q8BIJ7	Q8BIJ7	RUN and FYVE domain-containing protein 1	Rufy1	33	33	31	1.7754e-201
0.542073	0.0398838	P70335;P70335-2	P70335;P70335-2	Rho-associated protein kinase 1	Rock1	41	41	36	2.5219e-175
0.556292	0.0392468	Q8CFD4	Q8CFD4	Sorting nexin-8	Snx8	24	24	24	0
0.557584	0.0197905	Q923B1;D3YXA2;F6UCV1	Q923B1;D3YXA2	Lariat debranching enzyme	Dbr1	10	10	9	1.4164e-24
0.569332	0.0462434	Q99LB4;P24452;D3YTL5;D3YU77;D3YZN3;D3Z4K5;D3Z014	Q99LB4;P24452;D3YTL5	Macrophage-capping protein	Capg	14	14	14	0
0.585312	0.042358	P10126;D3YZ68;D3Z3I8;P62631	P10126;D3YZ68;D3Z3I8	Elongation factor 1-alpha 1	Eef1a1	29	29	29	0
0.593343	0.0131657	D3YVN7;Q8BFR5;Q8BFR5-2	D3YVN7;Q8BFR5;Q8BFR5-2	Elongation factor Tu;Elongation factor Tu, mitochondrial	Gm9755;Tufm	15	15	15	4.6003e-90
0.60214	0.0488057	Q9EQP2	Q9EQP2	EH domain-containing protein 4	Ehd4	36	33	29	0
0.607917	0.0467219	P48962	P48962	ADP/ATP translocase 1	Slc25a4	20	8	8	3.4626e-266
0.608809	0.0063472	Q9DCW5;P43024	Q9DCW5;P43024	Cytochrome c oxidase subunit 6A, mitochondrial;Cytochrome c oxidase subunit 6A1, mitochondrial	Cox6a1	2	2	2	1.3068e-05
0.612302	0.0281506	O35129;F6QPR1;F6Q8V7	O35129;F6QPR1	Prohibitin-2	Phb2	18	18	18	7.5415e-231
0.614892	0.00786889	Q3UFS4	Q3UFS4	Coiled-coil domain-containing protein 75	Ccdc75	5	5	5	2.5215e-18
0.621683	0.0122116	Q9R1C7-2;Q9R1C7;A2AQW6;Q80W14-3;E9QP07;Q80W14;D3Z4N6;E9QMI6;Q80W14-2	Q9R1C7-2;Q9R1C7;A2AQW6	Pre-mRNA-processing factor 40 homolog A	Prpf40a	20	20	20	2.2566e-86
0.622245	0.0109042	P61965;F6Q3W0	P61965;F6Q3W0	WD repeat-containing protein 5	Wdr5	12	12	12	6.4372e-71
0.623052	0.00444764	Q921H8;H3BKL5;H3BJZ9;Q8VCH0;H3BKA1;H3BJG8;H3BJC1	Q921H8;H3BKL5;H3BJZ9;Q8VCH0	3-ketoacyl-CoA thiolase A, peroxisomal;3-ketoacyl-CoA thiolase B, peroxisomal	Acaa1a;Acaa1b	16	16	16	0
0.631436	0.0250921	Q9D1J3	Q9D1J3	SAP domain-containing ribonucleoprotein	Sarnp	15	15	15	0
0.632227	0.00674229	A2AFQ2;Q99N15;O08756	A2AFQ2;Q99N15;O08756	3-hydroxyacyl-CoA dehydrogenase type-2	Hsd17b10	7	7	7	2.3304e-56
0.634187	0.000426348	Q3V2H3;Q3TGS7;Q6ZWQ5;O70493	Q3V2H3;Q3TGS7;Q6ZWQ5;O70493	Sorting nexin-12	Snx12	11	9	9	5.3874e-193
0.637643	0.00235513	Q62465	Q62465	Synaptic vesicle membrane protein VAT-1 homolog	Vat1	17	17	17	0
0.640972	0.0406317	Q9WVK4	Q9WVK4	EH domain-containing protein 1	Ehd1	37	37	23	0
0.641735	0.00227636	Q8R361	Q8R361	Rab11 family-interacting protein 5	Rab11fip5	23	23	23	1.086e-263
0.650419	0.00863916	Q9EQC8	Q9EQC8		Prcc	9	9	9	1.0857e-21
0.65217	0.0102623	P83741-3;P83741-2;P83741;P83741-5;P83741-4;P83741-6;F6TAR7;F7CC62;Q80UE6;F7CZC4;E9PZ38;F6U2S8	P83741-3;P83741-2;P83741;P83741-5;P83741-4	Serine/threonine-protein kinase WNK1	Wnk1	18	18	15	1.2136e-41
0.655723	0.0203816	Q8BL66	Q8BL66	Early endosome antigen 1	Eea1	120	120	120	0
0.657869	0.00534803	Q9JL15;A8DIL0;Q8C6H0	Q9JL15;A8DIL0;Q8C6H0	Galectin-8	Lgals8	17	17	17	0
0.666984	0.0322877	P99028	P99028	Cytochrome b-c1 complex subunit 6, mitochondrial	Uqcrh	3	3	3	3.5277e-32
0.674094	0.0161669	Q9CWE0;D3YW54	Q9CWE0;D3YW54	Protein FAM54B	Fam54b	6	6	3	2.429e-25
0.676429	0.00313812	P63158;D3YZ18;D3YVC6	P63158;D3YZ18	High mobility group protein B1	Hmgb1	16	16	15	2.4579e-196
0.682599	0.0171066	Q9CXX9	Q9CXX9	CUE domain-containing protein 2	Cuedc2	4	4	4	1.6736e-11
0.684121	0.0439817	Q9DB20;F7D3P8	Q9DB20	ATP synthase subunit O, mitochondrial	Atp5o	13	13	10	8.2564e-118
0.686962	0.0411437	Q8R5L1	Q8R5L1		C1qbp	5	5	1	9.951e-226
0.689568	0.00269933	Q78ZM0;O70492;D3Z6Z0;D3Z789	Q78ZM0;O70492;D3Z6Z0;D3Z789	Sorting nexin-3	Snx3	13	13	11	1.5708e-288
0.694355	0.0199338	Q8BJF9	Q8BJF9	Charged multivesicular body protein 2b	Chmp2b	14	14	13	8.8739e-79
0.699863	0.0481537	Q8CAD1	Q8CAD1		Araf	6	6	1	6.4216e-52
0.704187	0.00147262	Q8K382;A2ALU3;A2AUP6;D6RH88;D6RI65	Q8K382	DENN domain-containing protein 1A	Dennd1a	31	31	31	0
0.714398	0.00440845	P32020;P32020-2;A2APS4	P32020;P32020-2	Non-specific lipid-transfer protein	Scp2	17	17	17	1.3167e-134
0.723031	0.0309562	P51881;Q3V132	P51881	ADP/ATP translocase 2	Slc25a5	23	23	11	0
0.731876	0.00199866	Q6NZB0;F6TQL3;A2ALF3;A2ALF0;F7CXJ2;F6QIL6;D3Z4I5;E9PZT4	Q6NZB0;F6TQL3;A2ALF3;A2ALF0	DnaJ homolog subfamily C member 8	Dnajc8	11	11	11	3.3412e-94
0.734861	0.0377397	Q9WV03;Q9WTJ8	Q9WV03	Protein FAM50A	Fam50a	12	12	12	9.5908e-33
0.745572	0.0287397	P13597;P13597-2	P13597;P13597-2	Intercellular adhesion molecule 1	Icam1	13	13	13	2.2651e-73
0.745958	0.0498886	Q99LC5	Q99LC5	Electron transfer flavoprotein subunit alpha, mitochondrial	Etfa	12	12	12	2.6906e-127
0.746086	0.0169997	Q99KI0	Q99KI0	Aconitate hydratase, mitochondrial	Aco2	26	26	26	6.8745e-247
0.764006	0.0370434	P56480	P56480	ATP synthase subunit beta, mitochondrial	Atp5b	27	27	27	0
0.765861	0.00816292	Q8BW10;E9PW56;F6YBB8	Q8BW10;E9PW56	RNA-binding protein NOB1	Nob1	7	7	7	2.5868e-15
0.767341	0.0124237	Q9JK48;Q9JK48-2	Q9JK48;Q9JK48-2	Endophilin-B1	Sh3glb1	10	10	9	1.0369e-118
0.770248	0.0247971	P47738;D3YYF3;Q62148;O35945;G3UWP3	P47738	Aldehyde dehydrogenase, mitochondrial	Aldh2	27	27	25	0
0.783845	0.00428775	Q9D1J1;D6RFU1;F6RCM5	Q9D1J1;D6RFU1;F6RCM5	Adaptin ear-binding coat-associated protein 2	Necap2	8	8	8	2.2015e-58
0.790545	0.0274423	Q62419;Q8BXU5;A2ALV1	Q62419	Endophilin-A2	Sh3gl1	22	22	16	3.6476e-265
0.798478	0.0462896	Q9D0K2;Q3UJQ9	Q9D0K2;Q3UJQ9	Succinyl-CoA:3-ketoacid-coenzyme A transferase 1, mitochondrial	Oxct1	16	16	16	4.1685e-301
0.806587	0.012614	P28667	P28667	MARCKS-related protein	Marcksl1	12	12	12	0
0.816942	0.00875989	Q8K1I7;F6QWW7	Q8K1I7	WAS/WASL-interacting protein family member 1	Wipf1	8	8	8	5.2651e-117
0.819082	0.0107238	Q99PG4	Q99PG4	Regulator of G-protein signaling 18	Rgs18	10	10	10	2.5165e-31
0.847422	0.0390754	P0CL69;Q7TMA2	P0CL69	Zinc finger protein 703	Znf703	4	4	4	1.8133e-17
0.861322	0.0296808	Q9CZU6	Q9CZU6	Citrate synthase, mitochondrial	Cs	15	15	10	1.4728e-267
0.866192	0.0150175	O35143;E9PV44	O35143;E9PV44	ATPase inhibitor, mitochondrial	Atpif1	7	7	7	4.713e-19
0.873716	0.0283739	Q8K1J5	Q8K1J5	UPF0667 protein C1orf55 homolog		7	7	7	6.0394e-14
0.87683	0.018759	P70460	P70460	Vasodilator-stimulated phosphoprotein	Vasp	18	18	18	1.1253e-253
0.880894	0.0251645	P62331	P62331	ADP-ribosylation factor 6	Arf6	11	11	11	0
0.882571	0.00237743	Q8CH02	Q8CH02	SURP and G-patch domain-containing protein 1	Sugp1	14	14	14	5.5026e-181
0.889205	0.0124083	E9Q1P8	E9Q1P8		Irf2bp2	16	16	13	8.3717e-295
0.898219	0.0150001	P48025;Q8BZ25;P43404-2;P43404-3	P48025	Tyrosine-protein kinase SYK	Syk	37	37	4	0
0.905021	0.00720665	P70429;F8WJB9;P70429-2;E9PVP4	P70429;F8WJB9;P70429-2;E9PVP4	Ena/VASP-like protein	Evl	17	17	17	3.2852e-270
0.911313	0.0169432	E9Q827;P56212;P56212-2;E9Q4B9;E9PXD7	E9Q827;P56212;P56212-2;E9Q4B9;E9PXD7	cAMP-regulated phosphoprotein 19	Arpp19	4	4	3	7.5437e-39
0.922143	0.00390788	B1AVH5;Q8C0P5	B1AVH5;Q8C0P5	Coronin-2A	Coro2a	12	11	11	2.2361e-33
0.935923	0.0146149	O08573-2;G3X9T7;O08573;B1AQR8	O08573-2;G3X9T7;O08573;B1AQR8	Galectin-9	Lgals9	17	17	17	0
0.941255	0.0256512	Q3U4X8;P37913;D3YUC0;F6RQT5;E9PV36;D3YUW4	Q3U4X8;P37913;D3YUC0	DNA ligase;DNA ligase 1	Lig1	29	29	29	3.6207e-205
0.973733	0.0365909	P00397;Q70YN3	P00397;Q70YN3	Cytochrome c oxidase subunit 1	Mtco1;mt-Co1	2	2	2	1.8296e-27
1.02215	0.0104976	Q8CI51;Q8CI51-2;E9Q8P5;F8WJI6;Q8CI51-3;Q9CRA2	Q8CI51	PDZ and LIM domain protein 5	Pdlim5	29	29	29	0
1.07059	0.00633504	Q9D7S9	Q9D7S9	Charged multivesicular body protein 5	Chmp5	8	8	8	1.4208e-286
1.07907	0.0177439	Q3UDK1;Q3UDK1-2	Q3UDK1;Q3UDK1-2	TRAF-type zinc finger domain-containing protein 1	Trafd1	4	4	4	2.4507e-10
1.08208	0.000520109	Q04899	Q04899	Cyclin-dependent kinase 18	Cdk18	16	16	11	3.2062e-116
1.09314	0.0314546	Q8K039;D3YWR8	Q8K039	Uncharacterized protein KIAA1143 homolog		10	10	10	2.2288e-38
1.11306	0.0358191	Q9CPQ8;F2Z452;J3QNM7	Q9CPQ8;F2Z452	ATP synthase subunit g, mitochondrial	Atp5l;Atp5l-ps1	5	5	5	4.8e-19
1.11925	0.0205495	Q9QUN3;D3YWR2	Q9QUN3;D3YWR2	B-cell linker protein	Blnk	18	18	18	4.3952e-263
1.14841	0.0025916	Q9D735	Q9D735	Uncharacterized protein C19orf43 homolog		9	9	9	1.4666e-35
1.15046	0.0408629	Q8R0A0	Q8R0A0	General transcription factor IIF subunit 2	Gtf2f2	9	9	9	4.9267e-81
1.17159	0.0443424	O09130	O09130	NFATC2-interacting protein	Nfatc2ip	7	7	7	2.6941e-43
1.1728	0.0261588	B1ATD2;Q60787;B1ATD1	B1ATD2;Q60787;B1ATD1	Lymphocyte cytosolic protein 2	Lcp2	31	31	31	0
1.17384	0.00385972	Q8BYW1;Q8BYW1-3;Q8BYW1-2	Q8BYW1;Q8BYW1-3;Q8BYW1-2	Rho GTPase-activating protein 25	Arhgap25	43	43	42	0
1.33957	0.0100536	Q6P8I4;F8WI88;Q3TM89;D3YWA4;D6RDQ3;D6RGL8	Q6P8I4;F8WI88;Q3TM89;D3YWA4	PEST proteolytic signal-containing nuclear protein	Pcnp	10	10	10	2.3524e-205
1.35834	0.0340229	Q91YX0	Q91YX0	Protein THEMIS2	Themis2	22	22	22	3.7316e-295

## Sheet: 30-150 LPS
30/150 LPS/avidin	p	Protein IDs	Majority protein IDs	Protein names	Gene names	Peptides	Razor + unique peptides	Unique peptides	PEP
-2.1744	0.0150257	Q8BQ47;D3Z0T5	Q8BQ47	Protein canopy homolog 4	Cnpy4	4	3	3	3.0623e-19
-1.60613	0.00951159	Q6P1E1;Q6P1E1-2	Q6P1E1;Q6P1E1-2	Zinc finger MIZ domain-containing protein 1	Zmiz1	7	7	4	5.9394e-16
-1.08134	0.0460078	B2RUP2;B2RUP2-2;A2A858;A2A855	B2RUP2;B2RUP2-2	Protein unc-13 homolog D	Unc13d	11	11	11	1.5431e-37
-0.91634	0.000996617	Q3UMB9	Q3UMB9	WASH complex subunit 7	Kiaa1033	23	23	23	1.0266e-201
-0.805936	0.00722049	O09005	O09005	Sphingolipid delta(4)-desaturase DES1	Degs1	4	4	4	1.1593e-124
-0.794774	0.019092	G3X973;Q8R4Y4;Q8R4Y4-2;F7BK35	G3X973;Q8R4Y4;Q8R4Y4-2	Stabilin-1	Stab1	73	73	73	0
-0.758553	0.0278791	Q9Z280;Q6NVF2;Q9Z280-2;F6WKY8;F6QJR6;D6RH77;D3Z2V2	Q9Z280;Q6NVF2;Q9Z280-2;F6WKY8	Phospholipase D1	Pld1	16	16	16	2.5443e-74
-0.712715	0.00777598	Q9ES57	Q9ES57	Cell surface glycoprotein CD200 receptor 1	Cd200r1	4	4	4	2.2462e-85
-0.710546	0.00535898	P09581;F7DD14;P05532;P05532-2;Q3UEW6;Q00342;H3BKY7	P09581	Macrophage colony-stimulating factor 1 receptor	Csf1r	24	24	24	0
-0.649632	0.036074	Q7TMB8;Q7TMB8-2;Q5SQX6;E9PZS0;F6QD74;G3UZI5	Q7TMB8;Q7TMB8-2	Cytoplasmic FMR1-interacting protein 1	Cyfip1	15	15	15	2.1582e-36
-0.649012	0.0227637	Q61830	Q61830	Macrophage mannose receptor 1	Mrc1	82	82	82	0
-0.630741	0.00374686	P61208	P61208	ADP-ribosylation factor-like protein 4C	Arl4c	3	3	3	7.2851e-14
-0.553578	0.0381982	G3X922	G3X922		Dnajc13	59	59	59	0
0.506655	0.0174218	P17751;H7BXC3	P17751;H7BXC3	Triosephosphate isomerase	Tpi1	14	14	14	1.3439e-110
0.527654	0.0317821	Q9WV54;D3Z015;D3Z505	Q9WV54	Acid ceramidase;Acid ceramidase subunit alpha;Acid ceramidase subunit beta	Asah1	33	33	33	0
0.533462	0.0360377	Q8R1G6;E9Q996;F7C957	Q8R1G6	PDZ and LIM domain protein 2	Pdlim2	9	9	9	2.2406e-83
0.549169	0.0485304	P63325;J3QNI7;Q3UW83	P63325;J3QNI7;Q3UW83	40S ribosomal protein S10	Rps10	9	8	8	2.2218e-73
0.551562	0.0371296	P28667	P28667	MARCKS-related protein	Marcksl1	12	12	12	0
0.555949	0.0150808	P62962;Q5SX49;J3QMC2	P62962;Q5SX49	Profilin-1;Profilin	Pfn1	9	9	4	5.9159e-225
0.556303	0.00372774	P17427	P17427	AP-2 complex subunit alpha-2	Ap2a2	42	42	30	0
0.568188	0.0453553	P62900;D3YVU2;D3YWP7	P62900;D3YVU2	60S ribosomal protein L31	Rpl31;Gm16382	7	7	7	2.7293e-30
0.571113	0.012426	Q9QUI0;Q62159;Q9CR99	Q9QUI0;Q62159	Transforming protein RhoA;Rho-related GTP-binding protein RhoC	Rhoa;Rhoc	12	12	5	0
0.587703	0.00442928	P35456;P35456-2	P35456;P35456-2	Urokinase plasminogen activator surface receptor	Plaur	4	4	4	2.6295e-63
0.588388	0.00554648	Q9D1K2;F7B2B4	Q9D1K2;F7B2B4	V-type proton ATPase subunit F	Atp6v1f	10	10	10	8.8736e-131
0.58892	0.0284276	P68037;D3YZS3	P68037;D3YZS3	Ubiquitin-conjugating enzyme E2 L3	Ube2l3	8	8	8	3.1082e-147
0.593689	0.00805723	Q9CQR2	Q9CQR2	40S ribosomal protein S21	Rps21	5	5	5	5.0107e-17
0.606821	0.0366401	P97377;P97377-2;Q80YP0;Q80YP0-2	P97377;P97377-2;Q80YP0	Cyclin-dependent kinase 2;Cyclin-dependent kinase 3	Cdk2;Cdk3	6	4	4	5.1204e-22
0.607404	0.00946579	P68033;P68134;P62737;P63268;D3YZY0;D3Z2K3	P68033;P68134;P62737;P63268;D3YZY0;D3Z2K3	Actin, alpha cardiac muscle 1;Actin, alpha skeletal muscle;Actin, aortic smooth muscle;Actin, gamma-enteric smooth muscle	Actc1;Acta1;Acta2;Actg2	15	1	1	0
0.628113	0.0438923	Q8BI84;J3KMH5;Q8BI84-3;J3KMG3	Q8BI84;J3KMH5;Q8BI84-3	Melanoma inhibitory activity protein 3	Mia3	7	7	7	6.0199e-17
0.628861	0.017402	Q9WV80;Q6NZD2;D3YWH1	Q9WV80;Q6NZD2	Sorting nexin-1	Snx1	9	8	8	3.9632e-41
0.634775	0.000663723	P68372;J3QNR5;Q922F4	P68372;J3QNR5	Tubulin beta-4B chain	Tubb4b	24	24	1	0
0.646592	0.0258617	Q9CQW2	Q9CQW2	ADP-ribosylation factor-like protein 8B	Arl8b	13	6	6	0
0.649409	0.0285148	P63158;D3YZ18;D3YVC6	P63158;D3YZ18	High mobility group protein B1	Hmgb1	16	16	15	2.4579e-196
0.658159	0.0369556	P47911;E9PUX4	P47911;E9PUX4	60S ribosomal protein L6	Rpl6;Gm5428	11	11	11	5.0497e-30
0.667501	0.0447181	E9Q0V6;B1AXH1	E9Q0V6;B1AXH1	NHS-like protein 2	Nhsl2	5	5	5	3.4979e-13
0.677614	0.00232795	P10649;A2AE89;F6WHQ7;Q80W21;D3YVP5;E9QAC8;D3YVP6;O35660;P15626;P19639;D3YX76;D3YZ29;G5E8M7;Q8R5I6;A2AE91;D3YVP9;D3YVP8;F6Y363	P10649;A2AE89;F6WHQ7	Glutathione S-transferase Mu 1	Gstm1	7	7	7	5.47e-69
0.679928	0.0402642	Q921M7	Q921M7	Protein FAM49B	Fam49b	12	12	10	3.1724e-91
0.68029	0.000767334	Q9WVA4	Q9WVA4	Transgelin-2	Tagln2	15	15	14	0
0.685448	9.25433e-05	Q9ES97-3	Q9ES97-3			3	3	1	4.4192e-08
0.691565	0.00719263	P99024;G3UZR1	P99024	Tubulin beta-5 chain	Tubb5	23	6	5	0
0.702536	0.011255	Q9JJI8	Q9JJI8	60S ribosomal protein L38	Rpl38	6	6	6	5.103e-123
0.708797	0.0389016	Q64339	Q64339	Ubiquitin-like protein ISG15	Isg15	7	7	7	6.7513e-85
0.726009	0.0301459	Q64012;A2AU62;Q64012-2;A2AU61;A2AU60	Q64012;A2AU62;Q64012-2;A2AU61;A2AU60	RNA-binding protein Raly	Raly;C130057N11Rik	9	9	9	2.8105e-25
0.728095	0.0173251	Q3UMW8	Q3UMW8	Ceroid-lipofuscinosis neuronal protein 5 homolog	Cln5	14	14	14	0
0.732372	0.0387639	Q8BH78;Q8BHF5;Q99P72-1	Q8BH78;Q8BHF5		Rtn4	11	2	2	0
0.741808	0.0175866	P13597;P13597-2	P13597;P13597-2	Intercellular adhesion molecule 1	Icam1	13	13	13	2.2651e-73
0.752427	0.035619	Q62426	Q62426	Cystatin-B	Cstb	3	3	3	2.4596e-12
0.760053	0.0488217	Q3UMT1;F6XWD4	Q3UMT1;F6XWD4	Protein phosphatase 1 regulatory subunit 12C	Ppp1r12c	9	9	9	3.0384e-25
0.764323	0.0107979	P60867	P60867	40S ribosomal protein S20	Rps20	4	4	4	8.9934e-18
0.80235	0.0300752	Q9JL62;D3Z1H9;D3Z1H8	Q9JL62;D3Z1H9;D3Z1H8	Glycolipid transfer protein	Gltp	3	3	3	1.3802e-10
0.813902	0.0345012	Q3U4X8;P37913;D3YUC0;F6RQT5;E9PV36;D3YUW4	Q3U4X8;P37913;D3YUC0	DNA ligase;DNA ligase 1	Lig1	29	29	29	3.6207e-205
0.843998	0.0379001	Q04519	Q04519	Sphingomyelin phosphodiesterase	Smpd1	9	9	9	1.2799e-95
0.895314	0.034209	P67984	P67984	60S ribosomal protein L22	Rpl22	5	5	5	0
0.917664	0.00225384	P70670;Q60817	P70670;Q60817	Nascent polypeptide-associated complex subunit alpha, muscle-specific form;Nascent polypeptide-associated complex subunit alpha	Naca	5	5	5	2.2213e-33
0.919497	0.043723	Q9JHE3	Q9JHE3	Neutral ceramidase;Neutral ceramidase soluble form	Asah2	8	8	8	2.0863e-108
0.925239	0.0134291	P62743	P62743	AP-2 complex subunit sigma	Ap2s1	5	5	5	1.6345e-29
0.941669	0.00623358	P97315	P97315	Cysteine and glycine-rich protein 1	Csrp1	9	9	9	0
0.951948	0.0201233	O35988	O35988	Syndecan-4	Sdc4	5	5	5	5.8151e-13
0.961064	0.00496436	P16110;Q8C253	P16110;Q8C253	Galectin-3	Lgals3	12	12	12	4.8121e-298
0.968871	0.0259778	O35955	O35955	Proteasome subunit beta type-10	Psmb10	7	7	7	2.5383e-36
0.992836	0.026014	Q6NZB0;F6TQL3;A2ALF3;A2ALF0;F7CXJ2;F6QIL6;D3Z4I5;E9PZT4	Q6NZB0;F6TQL3;A2ALF3;A2ALF0	DnaJ homolog subfamily C member 8	Dnajc8	11	11	11	3.3412e-94
0.995903	0.0269366	Q64282	Q64282	Interferon-induced protein with tetratricopeptide repeats 1	Ifit1	13	13	11	7.5696e-62
1.01074	0.00927101	Q9WUK2;Q9WUK2-2	Q9WUK2;Q9WUK2-2	Eukaryotic translation initiation factor 4H	Eif4h	11	11	11	3.4866e-220
1.02806	0.0251445	Q9JL16;Q9JL16-2	Q9JL16;Q9JL16-2	Interferon-stimulated gene 20 kDa protein	Isg20	3	3	3	4.7871e-07
1.09434	0.0108055	Q921W7;Q3ULB1;P47226;P47226-2;D6RH72;B1AXB9;A2ALC6	Q921W7;Q3ULB1;P47226;P47226-2;D6RH72	Testin	Tes	8	8	8	9.4976e-19
1.09464	0.0247165	Q8BWY3	Q8BWY3	Eukaryotic peptide chain release factor subunit 1	Etf1	13	13	13	8.8844e-123
1.11522	0.0056977	Q9D7S7;Q9D7S7-2	Q9D7S7;Q9D7S7-2	60S ribosomal protein L22-like 1	Rpl22l1	4	4	4	1.222e-09
1.13924	0.0125959	B1ATD2;Q60787;B1ATD1	B1ATD2;Q60787;B1ATD1	Lymphocyte cytosolic protein 2	Lcp2	31	31	31	0
1.1502	0.0230835	Q9JHK5;Q8CAG6;Q5F270	Q9JHK5;Q8CAG6	Pleckstrin	Plek	10	10	10	6.4138e-60
1.26051	0.00937619	P0CL69;Q7TMA2	P0CL69	Zinc finger protein 703	Znf703	4	4	4	1.8133e-17
1.26402	0.00170809	Q8K039;D3YWR8	Q8K039	Uncharacterized protein KIAA1143 homolog		10	10	10	2.2288e-38
1.27708	0.0102766	Q6P8I4;F8WI88;Q3TM89;D3YWA4;D6RDQ3;D6RGL8	Q6P8I4;F8WI88;Q3TM89;D3YWA4	PEST proteolytic signal-containing nuclear protein	Pcnp	10	10	10	2.3524e-205
1.32172	0.0249668	Q8BJF9	Q8BJF9	Charged multivesicular body protein 2b	Chmp2b	14	14	13	8.8739e-79
1.51561	0.0230012	Q9WV03;Q9WTJ8	Q9WV03	Protein FAM50A	Fam50a	12	12	12	9.5908e-33
1.59555	0.037336	Q9CQE5;D3Z1B6	Q9CQE5	Regulator of G-protein signaling 10	Rgs10	6	6	6	7.2219e-45
2.28437	0.000816373	Q8CFB4	Q8CFB4	Guanylate-binding protein 5	Gbp5	20	20	20	0

## Sheet: 30-0 Mannan
30/0 Mannan/avidin	p	Protein IDs	Majority protein IDs	Protein names	Gene names	Peptides	Razor + unique peptides	Unique peptides	PEP
-1.92817	0.00320705	Q8BQ47;D3Z0T5	Q8BQ47	Protein canopy homolog 4	Cnpy4	4	3	3	3.0623e-19
-1.38191	0.02129	O54885	O54885	TYRO protein tyrosine kinase-binding protein	Tyrobp	3	3	3	8.5097e-63
-0.921941	0.0384871	Q9WU60	Q9WU60	Attractin	Atrn	9	9	9	3.1796e-19
-0.893849	0.0239679	Q8BMK4	Q8BMK4	Cytoskeleton-associated protein 4	Ckap4	14	14	14	9.7495e-54
-0.826139	0.044701	Q6PGG2;Q6PGG2-2	Q6PGG2;Q6PGG2-2	GEM-interacting protein	Gmip	14	14	14	1.2093e-45
-0.791293	0.0200263	Q8BZ00	Q8BZ00	Sodium/hydrogen exchanger 9	Slc9a9	5	5	5	2.465e-16
-0.738103	0.022851	Q9D6R2;Q9D6R2-2	Q9D6R2;Q9D6R2-2	Isocitrate dehydrogenase [NAD] subunit alpha, mitochondrial	Idh3a	8	8	8	7.529e-77
-0.696059	0.0223682	P56135;F8WHP8	P56135;F8WHP8	ATP synthase subunit f, mitochondrial	Atp5j2	3	3	3	8.5872e-08
-0.686102	0.0160908	Q80TM9;Q80TM9-3;Q80TM9-2;Q80TM9-6;Q80TM9-4;F6PY46;F6ZL69;Q80TM9-5;F6UKP3;F6YR29;F7AFP3	Q80TM9;Q80TM9-3;Q80TM9-2;Q80TM9-6;Q80TM9-4;F6PY46	Nischarin	Nisch	15	15	15	3.3971e-162
-0.680406	0.0438173	Q61768;E9QAK5	Q61768	Kinesin-1 heavy chain	Kif5b	13	13	9	7.9022e-37
-0.654528	0.0458253	Q9QYA2;G3UY77	Q9QYA2	Mitochondrial import receptor subunit TOM40 homolog	Tomm40	7	7	7	7.5113e-22
-0.608093	0.0200226	Q9CZ13	Q9CZ13	Cytochrome b-c1 complex subunit 1, mitochondrial	Uqcrc1	14	14	13	6.968e-151
-0.58846	0.0383427	E9Q1P8	E9Q1P8		Irf2bp2	16	16	13	8.3717e-295
-0.581707	0.0198712	Q9EQJ0;Q9EQJ0-2	Q9EQJ0	Two pore calcium channel protein 1	Tpcn1	11	11	11	5.1471e-82
-0.550796	0.0282671	Q80U62;Q80U62-2;Q80U62-3;D3Z7B1;Q80U62-4	Q80U62;Q80U62-2;Q80U62-3;D3Z7B1;Q80U62-4	Run domain Beclin-1 interacting and cystein-rich containing protein	Kiaa0226;1700021K19Rik	9	9	9	8.4722e-53
-0.542535	0.0318249	P51829;P84309-2;P84309	P51829	Adenylate cyclase type 7	Adcy7	12	12	12	9.8612e-36
-0.538849	0.00260632	Q8BJ48;D3Z6C9	Q8BJ48;D3Z6C9	N-acetylglucosamine-1-phosphodiester alpha-N-acetylglucosaminidase	Nagpa	8	8	8	2.238e-48
-0.530382	0.0209742	Q9D1C8	Q9D1C8	Vacuolar protein sorting-associated protein 28 homolog	Vps28	9	9	9	4.9429e-161
-0.518241	0.0240681	Q9D172	Q9D172	ES1 protein homolog, mitochondrial	D10Jhu81e	6	6	6	7.6767e-15
0.516495	0.0390622	Q9CYL5;B1AWD6	Q9CYL5	Golgi-associated plant pathogenesis-related protein 1	Glipr2	7	7	7	9.1841e-72
0.535907	0.0295435	O54774	O54774	AP-3 complex subunit delta-1	Ap3d1	51	51	51	0
0.544591	0.0197452	Q91VR5	Q91VR5	ATP-dependent RNA helicase DDX1	Ddx1	11	11	11	2.5715e-33
0.575862	0.0296797	P30681	P30681	High mobility group protein B2	Hmgb2	13	12	12	4.8195e-52
0.732624	0.00944412	Q3TBV4	Q3TBV4		Kcnk6	6	6	6	3.8353e-162
0.80298	0.0134734	Q8BH95;F6T930	Q8BH95;F6T930	Enoyl-CoA hydratase, mitochondrial	Echs1	6	6	6	5.1982e-13
0.876163	0.0176337	P63158;D3YZ18;D3YVC6	P63158;D3YZ18	High mobility group protein B1	Hmgb1	16	16	15	2.4579e-196
1.1279	0.0345754	Q8K039;D3YWR8	Q8K039	Uncharacterized protein KIAA1143 homolog		10	10	10	2.2288e-38
1.15508	0.0077561	P09405	P09405	Nucleolin	Ncl	46	46	46	0
1.15833	0.0394278	Q6P8I4;F8WI88;Q3TM89;D3YWA4;D6RDQ3;D6RGL8	Q6P8I4;F8WI88;Q3TM89;D3YWA4	PEST proteolytic signal-containing nuclear protein	Pcnp	10	10	10	2.3524e-205

[truncated: 8 more sheets: 30-30 Mannan, 30-150 Mannan, 30-0 Cal, 30-30 Cal, 30-150 Cal, 30-0 PS, 30-30 PS, 30-150 PS]
