# Supplementary material for: Quantitative Proteome Analysis of Temporally Resolved Phagosomes Following Uptake Via Key Phagocytic Receptors
Source: Mol Cell Proteomics. 2015 May;14(5):1334–49. doi: 10.1074/mcp.M114.044594 (PMC4424403; doi:10.1074/mcp.M114.044594)
Supplement: Supplemental Data [file supp_M114.044594_mcp.M114.044594-10.xlsx]

## Sheet: Supp Table 4 - SRM_transitions 
Q1 m/z	Q3 m/z	protein/peptide/fragment ion	CE
676.013	925.437	sp|P35278|RAB5C_MOUSE.GAQAAIVVYDITNTDTFAR.+3y8.light	34.4
676.013	824.39	sp|P35278|RAB5C_MOUSE.GAQAAIVVYDITNTDTFAR.+3y7.light	34.4
676.013	710.347	sp|P35278|RAB5C_MOUSE.GAQAAIVVYDITNTDTFAR.+3y6.light	34.4
676.013	609.299	sp|P35278|RAB5C_MOUSE.GAQAAIVVYDITNTDTFAR.+3y5.light	34.4
676.013	399.199	sp|P35278|RAB5C_MOUSE.GAQAAIVVYDITNTDTFAR.+3b5.light	34.4
676.013	710.42	sp|P35278|RAB5C_MOUSE.GAQAAIVVYDITNTDTFAR.+3b8.light	34.4
698.401	1109.67	sp|P35278|RAB5C_MOUSE.QASPNIVIALAGNK.+2y11.light	34
698.401	785.488	sp|P35278|RAB5C_MOUSE.QASPNIVIALAGNK.+2y8.light	34
698.401	686.42	sp|P35278|RAB5C_MOUSE.QASPNIVIALAGNK.+2y7.light	34
698.401	573.335	sp|P35278|RAB5C_MOUSE.QASPNIVIALAGNK.+2y6.light	34
698.401	389.214	sp|P35278|RAB5C_MOUSE.QASPNIVIALAGNK.+2y4.light	34
698.401	555.337	sp|P35278|RAB5C_MOUSE.QASPNIVIALAGNK.+2y11+2.light	34
591.287	938.48	sp|P35278|RAB5C_MOUSE.NEPQNAAGAPGR.+2y10.light	30.1
591.287	713.369	sp|P35278|RAB5C_MOUSE.NEPQNAAGAPGR.+2y8.light	30.1
591.287	528.289	sp|P35278|RAB5C_MOUSE.NEPQNAAGAPGR.+2y6.light	30.1
591.287	457.252	sp|P35278|RAB5C_MOUSE.NEPQNAAGAPGR.+2y5.light	30.1
591.287	469.744	sp|P35278|RAB5C_MOUSE.NEPQNAAGAPGR.+2y10+2.light	30.1
591.287	469.204	sp|P35278|RAB5C_MOUSE.NEPQNAAGAPGR.+2b4.light	30.1
636.813	888.417	sp|P35278|RAB5C_MOUSE.GVDLQESNPASR.+2y8.light	31.8
636.813	760.358	sp|P35278|RAB5C_MOUSE.GVDLQESNPASR.+2y7.light	31.8
636.813	631.316	sp|P35278|RAB5C_MOUSE.GVDLQESNPASR.+2y6.light	31.8
636.813	544.284	sp|P35278|RAB5C_MOUSE.GVDLQESNPASR.+2y5.light	31.8
636.813	430.241	sp|P35278|RAB5C_MOUSE.GVDLQESNPASR.+2y4.light	31.8
636.813	385.208	sp|P35278|RAB5C_MOUSE.GVDLQESNPASR.+2b4.light	31.8
453.926	794.441	sp|Q9UL25|RAB21_HUMAN.HITTLQASFLTK.+3y7.light	22.3
453.926	666.382	sp|Q9UL25|RAB21_HUMAN.HITTLQASFLTK.+3y6.light	22.3
453.926	595.345	sp|Q9UL25|RAB21_HUMAN.HITTLQASFLTK.+3y5.light	22.3
453.926	361.245	sp|Q9UL25|RAB21_HUMAN.HITTLQASFLTK.+3y3.light	22.3
453.926	453.246	sp|Q9UL25|RAB21_HUMAN.HITTLQASFLTK.+3b4.light	22.3
453.926	566.33	sp|Q9UL25|RAB21_HUMAN.HITTLQASFLTK.+3b5.light	22.3
736.878	1075.52	sp|Q9UL25|RAB21_HUMAN.VNLAIWDTAGQER.+2y9.light	35.4
736.878	962.433	sp|Q9UL25|RAB21_HUMAN.VNLAIWDTAGQER.+2y8.light	35.4
736.878	776.353	sp|Q9UL25|RAB21_HUMAN.VNLAIWDTAGQER.+2y7.light	35.4
736.878	661.326	sp|Q9UL25|RAB21_HUMAN.VNLAIWDTAGQER.+2y6.light	35.4
736.878	327.203	sp|Q9UL25|RAB21_HUMAN.VNLAIWDTAGQER.+2b3.light	35.4
736.878	398.24	sp|Q9UL25|RAB21_HUMAN.VNLAIWDTAGQER.+2b4.light	35.4
412.889	614.33	sp|Q9UL25|RAB21_HUMAN.FHALGPIYYR.+3y4.light	20.1
412.889	501.246	sp|Q9UL25|RAB21_HUMAN.FHALGPIYYR.+3y3.light	20.1
412.889	338.182	sp|Q9UL25|RAB21_HUMAN.FHALGPIYYR.+3y2.light	20.1
412.889	356.195	sp|Q9UL25|RAB21_HUMAN.FHALGPIYYR.+3y5+2.light	20.1
412.889	526.277	sp|Q9UL25|RAB21_HUMAN.FHALGPIYYR.+3b5.light	20.1
412.889	312.169	sp|Q9UL25|RAB21_HUMAN.FHALGPIYYR.+3b6+2.light	20.1
602.295	911.447	sp|Q9UL25|RAB21_HUMAN.HVSIQEAESYAESVGAK.+3y9.light	30.4
602.295	661.352	sp|Q9UL25|RAB21_HUMAN.HVSIQEAESYAESVGAK.+3y7.light	30.4
602.295	590.314	sp|Q9UL25|RAB21_HUMAN.HVSIQEAESYAESVGAK.+3y6.light	30.4
602.295	565.309	sp|Q9UL25|RAB21_HUMAN.HVSIQEAESYAESVGAK.+3b5.light	30.4
602.295	694.352	sp|Q9UL25|RAB21_HUMAN.HVSIQEAESYAESVGAK.+3b6.light	30.4
602.295	347.68	sp|Q9UL25|RAB21_HUMAN.HVSIQEAESYAESVGAK.+3b6+2.light	30.4
554.269	869.4	sp|P32020|NLTP_MOUSE.THQVSAAPTSSAGDGFK.+3y9.light	27.7
554.269	768.352	sp|P32020|NLTP_MOUSE.THQVSAAPTSSAGDGFK.+3y8.light	27.7
554.269	681.32	sp|P32020|NLTP_MOUSE.THQVSAAPTSSAGDGFK.+3y7.light	27.7
554.269	483.73	sp|P32020|NLTP_MOUSE.THQVSAAPTSSAGDGFK.+3y10+2.light	27.7
554.269	624.31	sp|P32020|NLTP_MOUSE.THQVSAAPTSSAGDGFK.+3b6.light	27.7
554.269	695.347	sp|P32020|NLTP_MOUSE.THQVSAAPTSSAGDGFK.+3b7.light	27.7
523.779	846.472	sp|P32020|NLTP_MOUSE.EATWVVDVK.+2y7.light	27.7
523.779	745.424	sp|P32020|NLTP_MOUSE.EATWVVDVK.+2y6.light	27.7
523.779	559.345	sp|P32020|NLTP_MOUSE.EATWVVDVK.+2y5.light	27.7
523.779	460.277	sp|P32020|NLTP_MOUSE.EATWVVDVK.+2y4.light	27.7
523.779	361.208	sp|P32020|NLTP_MOUSE.EATWVVDVK.+2y3.light	27.7
523.779	423.74	sp|P32020|NLTP_MOUSE.EATWVVDVK.+2y7+2.light	27.7
569.833	897.515	sp|P32020|NLTP_MOUSE.LQNLQLQPGK.+2y8.light	29.4
569.833	670.388	sp|P32020|NLTP_MOUSE.LQNLQLQPGK.+2y6.light	29.4
569.833	301.187	sp|P32020|NLTP_MOUSE.LQNLQLQPGK.+2y3.light	29.4
569.833	356.193	sp|P32020|NLTP_MOUSE.LQNLQLQPGK.+2b3.light	29.4
569.833	469.277	sp|P32020|NLTP_MOUSE.LQNLQLQPGK.+2b4.light	29.4
569.833	355.713	sp|P32020|NLTP_MOUSE.LQNLQLQPGK.+2b6+2.light	29.4
498.725	625.298	sp|P62748|HPCL1_MOUSE.EHTEFTDHELQEWYK.+4y4.light	24.7
498.725	496.255	sp|P62748|HPCL1_MOUSE.EHTEFTDHELQEWYK.+4y3.light	24.7
498.725	497.199	sp|P62748|HPCL1_MOUSE.EHTEFTDHELQEWYK.+4b4.light	24.7
498.725	563.725	sp|P62748|HPCL1_MOUSE.EHTEFTDHELQEWYK.+4b9+2.light	24.7
498.725	620.267	sp|P62748|HPCL1_MOUSE.EHTEFTDHELQEWYK.+4b10+2.light	24.7
489.779	865.467	sp|P62748|HPCL1_MOUSE.LSLEEFIK.+2y7.light	26.5
489.779	778.435	sp|P62748|HPCL1_MOUSE.LSLEEFIK.+2y6.light	26.5
489.779	665.35	sp|P62748|HPCL1_MOUSE.LSLEEFIK.+2y5.light	26.5
489.779	536.308	sp|P62748|HPCL1_MOUSE.LSLEEFIK.+2y4.light	26.5
489.779	433.237	sp|P62748|HPCL1_MOUSE.LSLEEFIK.+2y7+2.light	26.5
489.779	719.361	sp|P62748|HPCL1_MOUSE.LSLEEFIK.+2b6.light	26.5
413.579	644.373	sp|P62748|HPCL1_MOUSE.LRPEVLQDLR.+3y5.light	20.1
413.579	531.289	sp|P62748|HPCL1_MOUSE.LRPEVLQDLR.+3y4.light	20.1
413.579	403.23	sp|P62748|HPCL1_MOUSE.LRPEVLQDLR.+3y3.light	20.1
413.579	496.288	sp|P62748|HPCL1_MOUSE.LRPEVLQDLR.+3b4.light	20.1
413.579	595.356	sp|P62748|HPCL1_MOUSE.LRPEVLQDLR.+3b5.light	20.1
413.579	708.44	sp|P62748|HPCL1_MOUSE.LRPEVLQDLR.+3b6.light	20.1
506.901	851.451	sp|P62748|HPCL1_MOUSE.DC[+57_0]PTGHLTVDEFK.+3y7.light	25.2
506.901	738.367	sp|P62748|HPCL1_MOUSE.DC[+57_0]PTGHLTVDEFK.+3y6.light	25.2
506.901	622.32	sp|P62748|HPCL1_MOUSE.DC[+57_0]PTGHLTVDEFK.+3y11+2.light	25.2
506.901	573.793	sp|P62748|HPCL1_MOUSE.DC[+57_0]PTGHLTVDEFK.+3y10+2.light	25.2
506.901	523.269	sp|P62748|HPCL1_MOUSE.DC[+57_0]PTGHLTVDEFK.+3y9+2.light	25.2
506.901	613.261	sp|P62748|HPCL1_MOUSE.DC[+57_0]PTGHLTVDEFK.+3b11+2.light	25.2
694.873	1033.55	sp|Q8K4M5|COMD1_MOUSE.QGGITSEQAAVISK.+2y10.light	33.9
694.873	932.505	sp|Q8K4M5|COMD1_MOUSE.QGGITSEQAAVISK.+2y9.light	33.9
694.873	517.334	sp|Q8K4M5|COMD1_MOUSE.QGGITSEQAAVISK.+2y5.light	33.9
694.873	347.229	sp|Q8K4M5|COMD1_MOUSE.QGGITSEQAAVISK.+2y3.light	33.9
694.873	517.28	sp|Q8K4M5|COMD1_MOUSE.QGGITSEQAAVISK.+2y10+2.light	33.9
694.873	356.193	sp|Q8K4M5|COMD1_MOUSE.QGGITSEQAAVISK.+2b4.light	33.9
669.362	1019.58	sp|Q8K4M5|COMD1_MOUSE.HSTQIHSPVAIIELEFGK.+3y9.light	34
669.362	722.372	sp|Q8K4M5|COMD1_MOUSE.HSTQIHSPVAIIELEFGK.+3y6.light	34
669.362	352.677	sp|Q8K4M5|COMD1_MOUSE.HSTQIHSPVAIIELEFGK.+3b6+2.light	34
669.362	396.193	sp|Q8K4M5|COMD1_MOUSE.HSTQIHSPVAIIELEFGK.+3b7+2.light	34
669.362	494.254	sp|Q8K4M5|COMD1_MOUSE.HSTQIHSPVAIIELEFGK.+3b9+2.light	34
669.362	529.773	sp|Q8K4M5|COMD1_MOUSE.HSTQIHSPVAIIELEFGK.+3b10+2.light	34
588.299	975.474	sp|Q8K4M5|COMD1_MOUSE.LSEVEESINR.+2y8.light	30
588.299	846.432	sp|Q8K4M5|COMD1_MOUSE.LSEVEESINR.+2y7.light	30
588.299	747.363	sp|Q8K4M5|COMD1_MOUSE.LSEVEESINR.+2y6.light	30
588.299	618.321	sp|Q8K4M5|COMD1_MOUSE.LSEVEESINR.+2y5.light	30
588.299	489.278	sp|Q8K4M5|COMD1_MOUSE.LSEVEESINR.+2y4.light	30
588.299	330.166	sp|Q8K4M5|COMD1_MOUSE.LSEVEESINR.+2b3.light	30
