# Supplementary material for: Quantitative Proteome Analysis of Temporally Resolved Phagosomes Following Uptake Via Key Phagocytic Receptors
Source: Mol Cell Proteomics. 2015 May;14(5):1334–49. doi: 10.1074/mcp.M114.044594 (PMC4424403; doi:10.1074/mcp.M114.044594)
Supplement: Supplemental Data [file supp_M114.044594_mcp.M114.044594-11.xlsx]

## Sheet: Peptide areas
PrecursorMz	PeptideRetentionTime	MaxFwhm	ProteinName	PeptideSequence	SampleName	TotalArea			Protein/Peptide	Sample set	Average area	Area SD
523.779	50.51	0.18	sp|P32020|NLTP_MOUSE	EATWVVDVK	Phagosome Ig-1	2246192			sp|P32020|NLTP_MOUSE-EATWVVDVK	31-10-2013 IgG	2.23935e+06	531791
523.779	51.12	0.22	sp|P32020|NLTP_MOUSE	EATWVVDVK	Phagosome Ig-2	2168323			sp|P32020|NLTP_MOUSE-EATWVVDVK	31-10-2013 LPS	1.88458e+06	242355
523.779	51.69	0.22	sp|P32020|NLTP_MOUSE	EATWVVDVK	Phagosome Ig-3	2919999			sp|P32020|NLTP_MOUSE-EATWVVDVK	31-10-2013 PS	1.15158e+07	2.59416e+06
523.779	51.84	0.2	sp|P32020|NLTP_MOUSE	EATWVVDVK	Phagosome Ig-4	1622885			sp|P32020|NLTP_MOUSE-LQNLQLQPGK	31-10-2013 IgG	2.72324e+06	420459
523.779	50.78	0.19	sp|P32020|NLTP_MOUSE	EATWVVDVK	Phagosome LPS-1	1714661			sp|P32020|NLTP_MOUSE-LQNLQLQPGK	31-10-2013 LPS	2532778	431032
523.779	51.25	0.21	sp|P32020|NLTP_MOUSE	EATWVVDVK	Phagosome LPS-2	2177940			sp|P32020|NLTP_MOUSE-LQNLQLQPGK	31-10-2013 PS	1.25649e+07	1.99187e+06
523.779	52.05	0.22	sp|P32020|NLTP_MOUSE	EATWVVDVK	Phagosome LPS-3	1659069			sp|P32020|NLTP_MOUSE-THQVSAAPTSSAGDGFK	31-10-2013 IgG	32326.8	3260.38
523.779	51.85	0.2	sp|P32020|NLTP_MOUSE	EATWVVDVK	Phagosome LPS-4	1986661			sp|P32020|NLTP_MOUSE-THQVSAAPTSSAGDGFK	31-10-2013 LPS	33799.8	5472.31
523.779	50.97	0.21	sp|P32020|NLTP_MOUSE	EATWVVDVK	Phagosome PS-1	15066107			sp|P32020|NLTP_MOUSE-THQVSAAPTSSAGDGFK	31-10-2013 PS	265163	44900.4
523.779	51.48	0.2	sp|P32020|NLTP_MOUSE	EATWVVDVK	Phagosome PS-2	11833308			sp|P35278|RAB5C_MOUSE-GAQAAIVVYDITNTDTFAR	31-10-2013 IgG	1.37391e+07	2.08964e+06
523.779	52.55	0.21	sp|P32020|NLTP_MOUSE	EATWVVDVK	Phagosome PS-3	9627154			sp|P35278|RAB5C_MOUSE-GAQAAIVVYDITNTDTFAR	31-10-2013 LPS	13863759	1.7243e+06
523.779	52.07	0.2	sp|P32020|NLTP_MOUSE	EATWVVDVK	Phagosome PS-4	9536774			sp|P35278|RAB5C_MOUSE-GAQAAIVVYDITNTDTFAR	31-10-2013 PS	1.52355e+07	3.69285e+06
569.833	36.37	0.18	sp|P32020|NLTP_MOUSE	LQNLQLQPGK	Phagosome Ig-1	2758391			sp|P35278|RAB5C_MOUSE-GVDLQESNPASR	31-10-2013 IgG	38091900	3.02324e+06
569.833	36.87	0.19	sp|P32020|NLTP_MOUSE	LQNLQLQPGK	Phagosome Ig-2	2909199			sp|P35278|RAB5C_MOUSE-GVDLQESNPASR	31-10-2013 LPS	39095223	2.18728e+06
569.833	37.4	0.18	sp|P32020|NLTP_MOUSE	LQNLQLQPGK	Phagosome Ig-3	3097492			sp|P35278|RAB5C_MOUSE-GVDLQESNPASR	31-10-2013 PS	46098186	6.16368e+06
569.833	37.57	0.2	sp|P32020|NLTP_MOUSE	LQNLQLQPGK	Phagosome Ig-4	2127860			sp|P35278|RAB5C_MOUSE-NEPQNAAGAPGR	31-10-2013 IgG	140378	26269.7
569.833	36.62	0.17	sp|P32020|NLTP_MOUSE	LQNLQLQPGK	Phagosome LPS-1	2267817			sp|P35278|RAB5C_MOUSE-NEPQNAAGAPGR	31-10-2013 LPS	161952	4372.04
569.833	37.05	0.18	sp|P32020|NLTP_MOUSE	LQNLQLQPGK	Phagosome LPS-2	2829629			sp|P35278|RAB5C_MOUSE-NEPQNAAGAPGR	31-10-2013 PS	169149	#DIV/0!
569.833	37.71	0.22	sp|P32020|NLTP_MOUSE	LQNLQLQPGK	Phagosome LPS-3	2070441			sp|P35278|RAB5C_MOUSE-QASPNIVIALAGNK	31-10-2013 IgG	26620920	1.51122e+06
569.833	37.57	0.21	sp|P32020|NLTP_MOUSE	LQNLQLQPGK	Phagosome LPS-4	2963225			sp|P35278|RAB5C_MOUSE-QASPNIVIALAGNK	31-10-2013 LPS	2.72718e+07	1.97256e+06
569.833	36.73	0.18	sp|P32020|NLTP_MOUSE	LQNLQLQPGK	Phagosome PS-1	15366329			sp|P35278|RAB5C_MOUSE-QASPNIVIALAGNK	31-10-2013 PS	31280077	5.98599e+06
569.833	37.19	0.19	sp|P32020|NLTP_MOUSE	LQNLQLQPGK	Phagosome PS-2	12426552			sp|P62748|HPCL1_MOUSE-DCPTGHLTVDEFK	31-10-2013 IgG	1.12817e+06	110067
569.833	38.14	0.2	sp|P32020|NLTP_MOUSE	LQNLQLQPGK	Phagosome PS-3	11727998			sp|P62748|HPCL1_MOUSE-DCPTGHLTVDEFK	31-10-2013 LPS	1175135	11422
569.833	37.83	0.22	sp|P32020|NLTP_MOUSE	LQNLQLQPGK	Phagosome PS-4	10738672			sp|P62748|HPCL1_MOUSE-DCPTGHLTVDEFK	31-10-2013 PS	853998	476198
554.269	22.96	0.18	sp|P32020|NLTP_MOUSE	THQVSAAPTSSAGDGFK	Phagosome Ig-1	35285			sp|P62748|HPCL1_MOUSE-EHTEFTDHELQEWYK	31-10-2013 IgG	144808	9070
554.269	23.12	0.14	sp|P32020|NLTP_MOUSE	THQVSAAPTSSAGDGFK	Phagosome Ig-2	28306			sp|P62748|HPCL1_MOUSE-EHTEFTDHELQEWYK	31-10-2013 LPS	121274	24817
554.269	23.46	0.16	sp|P32020|NLTP_MOUSE	THQVSAAPTSSAGDGFK	Phagosome Ig-3	31068			sp|P62748|HPCL1_MOUSE-EHTEFTDHELQEWYK	31-10-2013 PS	471728	97391.4
554.269	23.55	0.22	sp|P32020|NLTP_MOUSE	THQVSAAPTSSAGDGFK	Phagosome Ig-4	34648			sp|P62748|HPCL1_MOUSE-LRPEVLQDLR	31-10-2013 IgG	7837540	1.08176e+06
554.269	23.03	0.15	sp|P32020|NLTP_MOUSE	THQVSAAPTSSAGDGFK	Phagosome LPS-1	29996			sp|P62748|HPCL1_MOUSE-LRPEVLQDLR	31-10-2013 LPS	7.66896e+06	2.01257e+06
554.269	23.15	0.2	sp|P32020|NLTP_MOUSE	THQVSAAPTSSAGDGFK	Phagosome LPS-2	32833			sp|P62748|HPCL1_MOUSE-LRPEVLQDLR	31-10-2013 PS	3.31451e+07	8.55699e+06
554.269	23.61	0.18	sp|P32020|NLTP_MOUSE	THQVSAAPTSSAGDGFK	Phagosome LPS-3	30570			sp|P62748|HPCL1_MOUSE-LSLEEFIK	31-10-2013 IgG	5437045	497319
554.269	23.55	0.22	sp|P32020|NLTP_MOUSE	THQVSAAPTSSAGDGFK	Phagosome LPS-4	41800			sp|P62748|HPCL1_MOUSE-LSLEEFIK	31-10-2013 LPS	5830705	694775
554.269	23.18	0.15	sp|P32020|NLTP_MOUSE	THQVSAAPTSSAGDGFK	Phagosome PS-1	330694			sp|P62748|HPCL1_MOUSE-LSLEEFIK	31-10-2013 PS	2.00042e+07	4.20688e+06
554.269	23.21	0.15	sp|P32020|NLTP_MOUSE	THQVSAAPTSSAGDGFK	Phagosome PS-2	249559			sp|Q8K4M5|COMD1_MOUSE-HSTQIHSPVAIIELEFGK	31-10-2013 IgG	1.10662e+06	539811
554.269	24.01	0.16	sp|P32020|NLTP_MOUSE	THQVSAAPTSSAGDGFK	Phagosome PS-3	251690			sp|Q8K4M5|COMD1_MOUSE-HSTQIHSPVAIIELEFGK	31-10-2013 LPS	1.54221e+06	502636
554.269	23.76	0.15	sp|P32020|NLTP_MOUSE	THQVSAAPTSSAGDGFK	Phagosome PS-4	228710			sp|Q8K4M5|COMD1_MOUSE-HSTQIHSPVAIIELEFGK	31-10-2013 PS	2.42073e+06	1.51283e+06
676.013	76.8	0.22	sp|P35278|RAB5C_MOUSE	GAQAAIVVYDITNTDTFAR	Phagosome Ig-1	16692068			sp|Q8K4M5|COMD1_MOUSE-LSEVEESINR	31-10-2013 IgG	3.0466e+06	191703
676.013	77.62	0.23	sp|P35278|RAB5C_MOUSE	GAQAAIVVYDITNTDTFAR	Phagosome Ig-2	13714847			sp|Q8K4M5|COMD1_MOUSE-LSEVEESINR	31-10-2013 LPS	3.79211e+06	264700
676.013	78.2	0.26	sp|P35278|RAB5C_MOUSE	GAQAAIVVYDITNTDTFAR	Phagosome Ig-3	12486979			sp|Q8K4M5|COMD1_MOUSE-LSEVEESINR	31-10-2013 PS	5461186	549041
676.013	78.28	0.22	sp|P35278|RAB5C_MOUSE	GAQAAIVVYDITNTDTFAR	Phagosome Ig-4	12062368			sp|Q8K4M5|COMD1_MOUSE-QGGITSEQAAVISK	31-10-2013 IgG	990743	91825.4
676.013	77.03	0.21	sp|P35278|RAB5C_MOUSE	GAQAAIVVYDITNTDTFAR	Phagosome LPS-1	16443816			sp|Q8K4M5|COMD1_MOUSE-QGGITSEQAAVISK	31-10-2013 LPS	1.18665e+06	123515
676.013	77.72	0.22	sp|P35278|RAB5C_MOUSE	GAQAAIVVYDITNTDTFAR	Phagosome LPS-2	13056597			sp|Q8K4M5|COMD1_MOUSE-QGGITSEQAAVISK	31-10-2013 PS	1.64165e+06	258207
676.013	78.75	0.27	sp|P35278|RAB5C_MOUSE	GAQAAIVVYDITNTDTFAR	Phagosome LPS-3	12836199			sp|Q9UL25|RAB21_HUMAN-FHALGPIYYR	31-10-2013 IgG	1.08189e+07	884071
676.013	78.44	0.23	sp|P35278|RAB5C_MOUSE	GAQAAIVVYDITNTDTFAR	Phagosome LPS-4	13118424			sp|Q9UL25|RAB21_HUMAN-FHALGPIYYR	31-10-2013 LPS	1.04846e+07	872601
676.013	77.29	0.21	sp|P35278|RAB5C_MOUSE	GAQAAIVVYDITNTDTFAR	Phagosome PS-1	20337052			sp|Q9UL25|RAB21_HUMAN-FHALGPIYYR	31-10-2013 PS	1.23831e+07	2.64246e+06
676.013	77.92	0.25	sp|P35278|RAB5C_MOUSE	GAQAAIVVYDITNTDTFAR	Phagosome PS-2	14460710			sp|Q9UL25|RAB21_HUMAN-HITTLQASFLTK	31-10-2013 IgG	2.50467e+06	60283
676.013	79.06	0.27	sp|P35278|RAB5C_MOUSE	GAQAAIVVYDITNTDTFAR	Phagosome PS-3	11502889			sp|Q9UL25|RAB21_HUMAN-HITTLQASFLTK	31-10-2013 LPS	2.3611e+06	222319
676.013	78.49	0.23	sp|P35278|RAB5C_MOUSE	GAQAAIVVYDITNTDTFAR	Phagosome PS-4	14641371			sp|Q9UL25|RAB21_HUMAN-HITTLQASFLTK	31-10-2013 PS	2.80215e+06	838213
636.813	29.36	0.2	sp|P35278|RAB5C_MOUSE	GVDLQESNPASR	Phagosome Ig-1	34506072			sp|Q9UL25|RAB21_HUMAN-HVSIQEAESYAESVGAK	31-10-2013 IgG	8650627	746047
636.813	29.63	0.21	sp|P35278|RAB5C_MOUSE	GVDLQESNPASR	Phagosome Ig-2	37595724			sp|Q9UL25|RAB21_HUMAN-HVSIQEAESYAESVGAK	31-10-2013 LPS	8.14304e+06	433466
636.813	29.99	0.21	sp|P35278|RAB5C_MOUSE	GVDLQESNPASR	Phagosome Ig-3	38403132			sp|Q9UL25|RAB21_HUMAN-HVSIQEAESYAESVGAK	31-10-2013 PS	7.59876e+06	2.49014e+06
636.813	30.06	0.2	sp|P35278|RAB5C_MOUSE	GVDLQESNPASR	Phagosome Ig-4	41862672			sp|Q9UL25|RAB21_HUMAN-VNLAIWDTAGQER	31-10-2013 IgG	3.77922e+06	379951
636.813	29.49	0.2	sp|P35278|RAB5C_MOUSE	GVDLQESNPASR	Phagosome LPS-1	39548876			sp|Q9UL25|RAB21_HUMAN-VNLAIWDTAGQER	31-10-2013 LPS	3.38884e+06	290471
636.813	29.67	0.2	sp|P35278|RAB5C_MOUSE	GVDLQESNPASR	Phagosome LPS-2	38247568			sp|Q9UL25|RAB21_HUMAN-VNLAIWDTAGQER	31-10-2013 PS	3.7427e+06	568684
636.813	30.17	0.2	sp|P35278|RAB5C_MOUSE	GVDLQESNPASR	Phagosome LPS-3	36708556
636.813	30.03	0.19	sp|P35278|RAB5C_MOUSE	GVDLQESNPASR	Phagosome LPS-4	41875892
636.813	29.6	0.2	sp|P35278|RAB5C_MOUSE	GVDLQESNPASR	Phagosome PS-1	52065524
636.813	29.82	0.21	sp|P35278|RAB5C_MOUSE	GVDLQESNPASR	Phagosome PS-2	42632120
636.813	30.42	0.21	sp|P35278|RAB5C_MOUSE	GVDLQESNPASR	Phagosome PS-3	39225188
636.813	30.15	0.2	sp|P35278|RAB5C_MOUSE	GVDLQESNPASR	Phagosome PS-4	50469912
591.287	71.59	0.26	sp|P35278|RAB5C_MOUSE	NEPQNAAGAPGR	Phagosome Ig-1	158954
591.287	73.78	0.42	sp|P35278|RAB5C_MOUSE	NEPQNAAGAPGR	Phagosome Ig-4	121803
591.287	71.84	0.23	sp|P35278|RAB5C_MOUSE	NEPQNAAGAPGR	Phagosome LPS-1	165044
591.287	74.09	0.4	sp|P35278|RAB5C_MOUSE	NEPQNAAGAPGR	Phagosome LPS-4	158861
591.287	74.21	0.36	sp|P35278|RAB5C_MOUSE	NEPQNAAGAPGR	Phagosome PS-4	169149
698.401	59.76	0.2	sp|P35278|RAB5C_MOUSE	QASPNIVIALAGNK	Phagosome Ig-1	27763786
698.401	60.58	0.2	sp|P35278|RAB5C_MOUSE	QASPNIVIALAGNK	Phagosome Ig-2	25508010
698.401	61.27	0.2	sp|P35278|RAB5C_MOUSE	QASPNIVIALAGNK	Phagosome Ig-3	28073280
698.401	61.45	0.19	sp|P35278|RAB5C_MOUSE	QASPNIVIALAGNK	Phagosome Ig-4	25138604
698.401	60.04	0.19	sp|P35278|RAB5C_MOUSE	QASPNIVIALAGNK	Phagosome LPS-1	29736016
698.401	60.74	0.2	sp|P35278|RAB5C_MOUSE	QASPNIVIALAGNK	Phagosome LPS-2	27928736
698.401	61.85	0.2	sp|P35278|RAB5C_MOUSE	QASPNIVIALAGNK	Phagosome LPS-3	26097000
698.401	61.58	0.21	sp|P35278|RAB5C_MOUSE	QASPNIVIALAGNK	Phagosome LPS-4	25325290
698.401	60.29	0.2	sp|P35278|RAB5C_MOUSE	QASPNIVIALAGNK	Phagosome PS-1	39652928
698.401	60.98	0.22	sp|P35278|RAB5C_MOUSE	QASPNIVIALAGNK	Phagosome PS-2	31114172
698.401	62.27	0.2	sp|P35278|RAB5C_MOUSE	QASPNIVIALAGNK	Phagosome PS-3	25818816
698.401	61.78	0.22	sp|P35278|RAB5C_MOUSE	QASPNIVIALAGNK	Phagosome PS-4	28534392
506.901	45.44	0.16	sp|P62748|HPCL1_MOUSE	DCPTGHLTVDEFK	Phagosome Ig-1	1136642
506.901	46.22	0.23	sp|P62748|HPCL1_MOUSE	DCPTGHLTVDEFK	Phagosome Ig-2	1042791
506.901	46.89	0.23	sp|P62748|HPCL1_MOUSE	DCPTGHLTVDEFK	Phagosome Ig-3	1280691
506.901	47.02	0.51	sp|P62748|HPCL1_MOUSE	DCPTGHLTVDEFK	Phagosome Ig-4	1052539
506.901	45.68	0.17	sp|P62748|HPCL1_MOUSE	DCPTGHLTVDEFK	Phagosome LPS-1	1170998
506.901	46.32	0.23	sp|P62748|HPCL1_MOUSE	DCPTGHLTVDEFK	Phagosome LPS-2	1166358
506.901	47.17	0.26	sp|P62748|HPCL1_MOUSE	DCPTGHLTVDEFK	Phagosome LPS-4	1188049
506.901	44.62	0.36	sp|P62748|HPCL1_MOUSE	DCPTGHLTVDEFK	Phagosome PS-1	304404
506.901	46.62	0.21	sp|P62748|HPCL1_MOUSE	DCPTGHLTVDEFK	Phagosome PS-2	1113809
506.901	47.41	0.24	sp|P62748|HPCL1_MOUSE	DCPTGHLTVDEFK	Phagosome PS-4	1143781
498.725	47.71	0.19	sp|P62748|HPCL1_MOUSE	EHTEFTDHELQEWYK	Phagosome Ig-1	157316
498.725	48.53	0.18	sp|P62748|HPCL1_MOUSE	EHTEFTDHELQEWYK	Phagosome Ig-2	138493
498.725	49.3	0.19	sp|P62748|HPCL1_MOUSE	EHTEFTDHELQEWYK	Phagosome Ig-3	137756
498.725	49.43	0.21	sp|P62748|HPCL1_MOUSE	EHTEFTDHELQEWYK	Phagosome Ig-4	145665
498.725	48.01	0.19	sp|P62748|HPCL1_MOUSE	EHTEFTDHELQEWYK	Phagosome LPS-1	115781
498.725	48.72	0.22	sp|P62748|HPCL1_MOUSE	EHTEFTDHELQEWYK	Phagosome LPS-2	139996
498.725	49.92	0.22	sp|P62748|HPCL1_MOUSE	EHTEFTDHELQEWYK	Phagosome LPS-3	88396
498.725	49.53	0.22	sp|P62748|HPCL1_MOUSE	EHTEFTDHELQEWYK	Phagosome LPS-4	140921
498.725	48.25	0.18	sp|P62748|HPCL1_MOUSE	EHTEFTDHELQEWYK	Phagosome PS-1	608242
498.725	49.01	0.2	sp|P62748|HPCL1_MOUSE	EHTEFTDHELQEWYK	Phagosome PS-2	427510
498.725	50.52	0.2	sp|P62748|HPCL1_MOUSE	EHTEFTDHELQEWYK	Phagosome PS-3	383126
498.725	49.78	0.2	sp|P62748|HPCL1_MOUSE	EHTEFTDHELQEWYK	Phagosome PS-4	468032
413.579	42.99	0.19	sp|P62748|HPCL1_MOUSE	LRPEVLQDLR	Phagosome Ig-1	8838867
413.579	43.92	0.21	sp|P62748|HPCL1_MOUSE	LRPEVLQDLR	Phagosome Ig-2	8573779
413.579	44.81	0.22	sp|P62748|HPCL1_MOUSE	LRPEVLQDLR	Phagosome Ig-3	7446444
413.579	45.04	0.2	sp|P62748|HPCL1_MOUSE	LRPEVLQDLR	Phagosome Ig-4	6491070
413.579	43.33	0.19	sp|P62748|HPCL1_MOUSE	LRPEVLQDLR	Phagosome LPS-1	9544529
413.579	44.09	0.2	sp|P62748|HPCL1_MOUSE	LRPEVLQDLR	Phagosome LPS-2	8822376
413.579	45.55		sp|P62748|HPCL1_MOUSE	LRPEVLQDLR	Phagosome LPS-3	4989170
413.579	45.29	0.21	sp|P62748|HPCL1_MOUSE	LRPEVLQDLR	Phagosome LPS-4	7319750
413.579	43.58	0.2	sp|P62748|HPCL1_MOUSE	LRPEVLQDLR	Phagosome PS-1	43001016
413.579	44.51	0.21	sp|P62748|HPCL1_MOUSE	LRPEVLQDLR	Phagosome PS-2	28823478
413.579	45.61	0.2	sp|P62748|HPCL1_MOUSE	LRPEVLQDLR	Phagosome PS-4	27610798
489.779	71.15	0.2	sp|P62748|HPCL1_MOUSE	LSLEEFIK	Phagosome Ig-1	6131429
489.779	72.01	0.19	sp|P62748|HPCL1_MOUSE	LSLEEFIK	Phagosome Ig-2	5242532
489.779	72.72	0.19	sp|P62748|HPCL1_MOUSE	LSLEEFIK	Phagosome Ig-3	5407379
489.779	72.86	0.19	sp|P62748|HPCL1_MOUSE	LSLEEFIK	Phagosome Ig-4	4966840
489.779	71.37	0.2	sp|P62748|HPCL1_MOUSE	LSLEEFIK	Phagosome LPS-1	6559986
489.779	72.14	0.19	sp|P62748|HPCL1_MOUSE	LSLEEFIK	Phagosome LPS-2	6229108
489.779	73.33	0.19	sp|P62748|HPCL1_MOUSE	LSLEEFIK	Phagosome LPS-3	5513568
489.779	73.04	0.2	sp|P62748|HPCL1_MOUSE	LSLEEFIK	Phagosome LPS-4	5020158
489.779	71.66	0.2	sp|P62748|HPCL1_MOUSE	LSLEEFIK	Phagosome PS-1	25943452
489.779	72.4	0.2	sp|P62748|HPCL1_MOUSE	LSLEEFIK	Phagosome PS-2	19980960
489.779	73.72	0.19	sp|P62748|HPCL1_MOUSE	LSLEEFIK	Phagosome PS-3	17444594
489.779	73.12	0.18	sp|P62748|HPCL1_MOUSE	LSLEEFIK	Phagosome PS-4	16647600
669.362	64.3	0.31	sp|Q8K4M5|COMD1_MOUSE	HSTQIHSPVAIIELEFGK	Phagosome Ig-1	1837575
669.362	66.14	0.32	sp|Q8K4M5|COMD1_MOUSE	HSTQIHSPVAIIELEFGK	Phagosome Ig-2	1183737
669.362	67.63	0.41	sp|Q8K4M5|COMD1_MOUSE	HSTQIHSPVAIIELEFGK	Phagosome Ig-3	641510
669.362	67.63	0.35	sp|Q8K4M5|COMD1_MOUSE	HSTQIHSPVAIIELEFGK	Phagosome Ig-4	763665
669.362	64.7	0.28	sp|Q8K4M5|COMD1_MOUSE	HSTQIHSPVAIIELEFGK	Phagosome LPS-1	1990204
669.362	66.37	0.33	sp|Q8K4M5|COMD1_MOUSE	HSTQIHSPVAIIELEFGK	Phagosome LPS-2	1637776
669.362	68.11	0.4	sp|Q8K4M5|COMD1_MOUSE	HSTQIHSPVAIIELEFGK	Phagosome LPS-4	998652
669.362	65.16	0.51	sp|Q8K4M5|COMD1_MOUSE	HSTQIHSPVAIIELEFGK	Phagosome PS-1	4167571
669.362	67.05	0.35	sp|Q8K4M5|COMD1_MOUSE	HSTQIHSPVAIIELEFGK	Phagosome PS-2	1554474
669.362	68.22	0.36	sp|Q8K4M5|COMD1_MOUSE	HSTQIHSPVAIIELEFGK	Phagosome PS-4	1540132
588.299	30.87	0.18	sp|Q8K4M5|COMD1_MOUSE	LSEVEESINR	Phagosome Ig-1	2920464
588.299	31.32	0.16	sp|Q8K4M5|COMD1_MOUSE	LSEVEESINR	Phagosome Ig-2	3114397
588.299	31.67	0.17	sp|Q8K4M5|COMD1_MOUSE	LSEVEESINR	Phagosome Ig-3	2865961
588.299	31.78	0.16	sp|Q8K4M5|COMD1_MOUSE	LSEVEESINR	Phagosome Ig-4	3285584
588.299	31.06	0.17	sp|Q8K4M5|COMD1_MOUSE	LSEVEESINR	Phagosome LPS-1	3796295
588.299	31.35	0.17	sp|Q8K4M5|COMD1_MOUSE	LSEVEESINR	Phagosome LPS-2	3947238
588.299	31.85	0.16	sp|Q8K4M5|COMD1_MOUSE	LSEVEESINR	Phagosome LPS-3	3417980
588.299	31.78	0.17	sp|Q8K4M5|COMD1_MOUSE	LSEVEESINR	Phagosome LPS-4	4006918
588.299	31.19	0.17	sp|Q8K4M5|COMD1_MOUSE	LSEVEESINR	Phagosome PS-1	6279277
588.299	31.48	0.18	sp|Q8K4M5|COMD1_MOUSE	LSEVEESINR	Phagosome PS-2	5247723
588.299	32.17	0.18	sp|Q8K4M5|COMD1_MOUSE	LSEVEESINR	Phagosome PS-3	5216801
588.299	31.89	0.17	sp|Q8K4M5|COMD1_MOUSE	LSEVEESINR	Phagosome PS-4	5100943
694.873	34.26	0.16	sp|Q8K4M5|COMD1_MOUSE	QGGITSEQAAVISK	Phagosome Ig-1	1062330
694.873	34.68	0.17	sp|Q8K4M5|COMD1_MOUSE	QGGITSEQAAVISK	Phagosome Ig-2	1075219
694.873	35.14	0.16	sp|Q8K4M5|COMD1_MOUSE	QGGITSEQAAVISK	Phagosome Ig-3	933409
694.873	35.32	0.18	sp|Q8K4M5|COMD1_MOUSE	QGGITSEQAAVISK	Phagosome Ig-4	892013
694.873	34.47	0.17	sp|Q8K4M5|COMD1_MOUSE	QGGITSEQAAVISK	Phagosome LPS-1	1362414
694.873	34.8	0.18	sp|Q8K4M5|COMD1_MOUSE	QGGITSEQAAVISK	Phagosome LPS-2	1172677
694.873	35.42	0.16	sp|Q8K4M5|COMD1_MOUSE	QGGITSEQAAVISK	Phagosome LPS-3	1077553
694.873	35.31	0.18	sp|Q8K4M5|COMD1_MOUSE	QGGITSEQAAVISK	Phagosome LPS-4	1133951
694.873	34.56	0.17	sp|Q8K4M5|COMD1_MOUSE	QGGITSEQAAVISK	Phagosome PS-1	1998301
694.873	34.94	0.17	sp|Q8K4M5|COMD1_MOUSE	QGGITSEQAAVISK	Phagosome PS-2	1665144
694.873	35.76	0.16	sp|Q8K4M5|COMD1_MOUSE	QGGITSEQAAVISK	Phagosome PS-3	1450269
694.873	35.48	0.17	sp|Q8K4M5|COMD1_MOUSE	QGGITSEQAAVISK	Phagosome PS-4	1452880
412.889	45.74	0.18	sp|Q9UL25|RAB21_HUMAN	FHALGPIYYR	Phagosome Ig-1	10767249
412.889	46.91	0.2	sp|Q9UL25|RAB21_HUMAN	FHALGPIYYR	Phagosome Ig-2	10557055
412.889	47.95	0.2	sp|Q9UL25|RAB21_HUMAN	FHALGPIYYR	Phagosome Ig-3	12030175
412.889	48.19	0.21	sp|Q9UL25|RAB21_HUMAN	FHALGPIYYR	Phagosome Ig-4	9920944
412.889	46.09	0.19	sp|Q9UL25|RAB21_HUMAN	FHALGPIYYR	Phagosome LPS-1	11419364
412.889	47.09	0.21	sp|Q9UL25|RAB21_HUMAN	FHALGPIYYR	Phagosome LPS-2	10343080
412.889	48.46	0.22	sp|Q9UL25|RAB21_HUMAN	FHALGPIYYR	Phagosome LPS-4	9691471
412.889	46.42	0.21	sp|Q9UL25|RAB21_HUMAN	FHALGPIYYR	Phagosome PS-1	15433909
412.889	47.55	0.22	sp|Q9UL25|RAB21_HUMAN	FHALGPIYYR	Phagosome PS-2	10900515
412.889	48.81	0.22	sp|Q9UL25|RAB21_HUMAN	FHALGPIYYR	Phagosome PS-4	10814775
453.926	46.22	0.23	sp|Q9UL25|RAB21_HUMAN	HITTLQASFLTK	Phagosome Ig-1	2420136
453.926	47.36	0.22	sp|Q9UL25|RAB21_HUMAN	HITTLQASFLTK	Phagosome Ig-2	2526394
453.926	48.37	0.22	sp|Q9UL25|RAB21_HUMAN	HITTLQASFLTK	Phagosome Ig-3	2561683
453.926	48.61	0.26	sp|Q9UL25|RAB21_HUMAN	HITTLQASFLTK	Phagosome Ig-4	2510476
453.926	46.62	0.23	sp|Q9UL25|RAB21_HUMAN	HITTLQASFLTK	Phagosome LPS-1	2593627
453.926	47.58	0.22	sp|Q9UL25|RAB21_HUMAN	HITTLQASFLTK	Phagosome LPS-2	2339041
453.926	48.87	0.25	sp|Q9UL25|RAB21_HUMAN	HITTLQASFLTK	Phagosome LPS-4	2150634
453.926	46.93	0.22	sp|Q9UL25|RAB21_HUMAN	HITTLQASFLTK	Phagosome PS-1	3551220
453.926	47.98	0.22	sp|Q9UL25|RAB21_HUMAN	HITTLQASFLTK	Phagosome PS-2	1896794
453.926	49.18	0.29	sp|Q9UL25|RAB21_HUMAN	HITTLQASFLTK	Phagosome PS-4	2958441
602.295	52.73	0.25	sp|Q9UL25|RAB21_HUMAN	HVSIQEAESYAESVGAK	Phagosome Ig-1	8750590
602.295	53.58	0.26	sp|Q9UL25|RAB21_HUMAN	HVSIQEAESYAESVGAK	Phagosome Ig-2	8640677
602.295	54.24	0.31	sp|Q9UL25|RAB21_HUMAN	HVSIQEAESYAESVGAK	Phagosome Ig-3	9515460
602.295	54.43	0.26	sp|Q9UL25|RAB21_HUMAN	HVSIQEAESYAESVGAK	Phagosome Ig-4	7695781
602.295	53.03	0.26	sp|Q9UL25|RAB21_HUMAN	HVSIQEAESYAESVGAK	Phagosome LPS-1	8654076
602.295	53.7	0.25	sp|Q9UL25|RAB21_HUMAN	HVSIQEAESYAESVGAK	Phagosome LPS-2	8350012
602.295	54.86	0.42	sp|Q9UL25|RAB21_HUMAN	HVSIQEAESYAESVGAK	Phagosome LPS-3	7814966
602.295	54.6	0.25	sp|Q9UL25|RAB21_HUMAN	HVSIQEAESYAESVGAK	Phagosome LPS-4	7753103
602.295	53.29	0.26	sp|Q9UL25|RAB21_HUMAN	HVSIQEAESYAESVGAK	Phagosome PS-1	10485515
602.295	54.02	0.27	sp|Q9UL25|RAB21_HUMAN	HVSIQEAESYAESVGAK	Phagosome PS-2	7928264
602.295	55.35	0.49	sp|Q9UL25|RAB21_HUMAN	HVSIQEAESYAESVGAK	Phagosome PS-3	4411353
602.295	54.87	0.25	sp|Q9UL25|RAB21_HUMAN	HVSIQEAESYAESVGAK	Phagosome PS-4	7569905
736.878	63.11	0.19	sp|Q9UL25|RAB21_HUMAN	VNLAIWDTAGQER	Phagosome Ig-1	3531918
736.878	63.82	0.19	sp|Q9UL25|RAB21_HUMAN	VNLAIWDTAGQER	Phagosome Ig-2	3810181
736.878	64.4	0.19	sp|Q9UL25|RAB21_HUMAN	VNLAIWDTAGQER	Phagosome Ig-3	4304265
736.878	64.58	0.19	sp|Q9UL25|RAB21_HUMAN	VNLAIWDTAGQER	Phagosome Ig-4	3470514
736.878	63.37	0.21	sp|Q9UL25|RAB21_HUMAN	VNLAIWDTAGQER	Phagosome LPS-1	3193301
736.878	63.93	0.19	sp|Q9UL25|RAB21_HUMAN	VNLAIWDTAGQER	Phagosome LPS-2	3820020
736.878	64.93	0.21	sp|Q9UL25|RAB21_HUMAN	VNLAIWDTAGQER	Phagosome LPS-3	3295575
736.878	64.66	0.19	sp|Q9UL25|RAB21_HUMAN	VNLAIWDTAGQER	Phagosome LPS-4	3246465
736.878	63.56	0.2	sp|Q9UL25|RAB21_HUMAN	VNLAIWDTAGQER	Phagosome PS-1	4108815
736.878	64.15	0.21	sp|Q9UL25|RAB21_HUMAN	VNLAIWDTAGQER	Phagosome PS-2	4123020
736.878	65.3	0.2	sp|Q9UL25|RAB21_HUMAN	VNLAIWDTAGQER	Phagosome PS-3	2915094
736.878	64.82	0.2	sp|Q9UL25|RAB21_HUMAN	VNLAIWDTAGQER	Phagosome PS-4	3823884

## Sheet: with p values
ProteinName	PeptideSequence	SampleName	TotalArea		Ig v PS	LPS v PS
sp|P32020|NLTP_MOUSE	EATWVVDVK	Phagosome Ig-1	2246192		0.000421478	0.000314366	found in large scale
sp|P32020|NLTP_MOUSE	EATWVVDVK	Phagosome Ig-2	2168323
sp|P32020|NLTP_MOUSE	EATWVVDVK	Phagosome Ig-3	2919999
sp|P32020|NLTP_MOUSE	EATWVVDVK	Phagosome Ig-4	1622885
sp|P32020|NLTP_MOUSE	EATWVVDVK	Phagosome LPS-1	1714661
sp|P32020|NLTP_MOUSE	EATWVVDVK	Phagosome LPS-2	2177940
sp|P32020|NLTP_MOUSE	EATWVVDVK	Phagosome LPS-3	1659069
sp|P32020|NLTP_MOUSE	EATWVVDVK	Phagosome LPS-4	1986661
sp|P32020|NLTP_MOUSE	EATWVVDVK	Phagosome PS-1	15066107
sp|P32020|NLTP_MOUSE	EATWVVDVK	Phagosome PS-2	11833308
sp|P32020|NLTP_MOUSE	EATWVVDVK	Phagosome PS-3	9627154
sp|P32020|NLTP_MOUSE	EATWVVDVK	Phagosome PS-4	9536774
sp|P32020|NLTP_MOUSE	LQNLQLQPGK	Phagosome Ig-1	2758391		7.01633e-05	6.33052e-05	found in large scale
sp|P32020|NLTP_MOUSE	LQNLQLQPGK	Phagosome Ig-2	2909199
sp|P32020|NLTP_MOUSE	LQNLQLQPGK	Phagosome Ig-3	3097492
sp|P32020|NLTP_MOUSE	LQNLQLQPGK	Phagosome Ig-4	2127860
sp|P32020|NLTP_MOUSE	LQNLQLQPGK	Phagosome LPS-1	2267817
sp|P32020|NLTP_MOUSE	LQNLQLQPGK	Phagosome LPS-2	2829629
sp|P32020|NLTP_MOUSE	LQNLQLQPGK	Phagosome LPS-3	2070441
sp|P32020|NLTP_MOUSE	LQNLQLQPGK	Phagosome LPS-4	2963225
sp|P32020|NLTP_MOUSE	LQNLQLQPGK	Phagosome PS-1	15366329
sp|P32020|NLTP_MOUSE	LQNLQLQPGK	Phagosome PS-2	12426552
sp|P32020|NLTP_MOUSE	LQNLQLQPGK	Phagosome PS-3	11727998
sp|P32020|NLTP_MOUSE	LQNLQLQPGK	Phagosome PS-4	10738672
sp|P32020|NLTP_MOUSE	THQVSAAPTSSAGDGFK	Phagosome Ig-1	35285		4.77451e-05	5.08705e-05	not in large scale
sp|P32020|NLTP_MOUSE	THQVSAAPTSSAGDGFK	Phagosome Ig-2	28306
sp|P32020|NLTP_MOUSE	THQVSAAPTSSAGDGFK	Phagosome Ig-3	31068
sp|P32020|NLTP_MOUSE	THQVSAAPTSSAGDGFK	Phagosome Ig-4	34648
sp|P32020|NLTP_MOUSE	THQVSAAPTSSAGDGFK	Phagosome LPS-1	29996
sp|P32020|NLTP_MOUSE	THQVSAAPTSSAGDGFK	Phagosome LPS-2	32833
sp|P32020|NLTP_MOUSE	THQVSAAPTSSAGDGFK	Phagosome LPS-3	30570
sp|P32020|NLTP_MOUSE	THQVSAAPTSSAGDGFK	Phagosome LPS-4	41800
sp|P32020|NLTP_MOUSE	THQVSAAPTSSAGDGFK	Phagosome PS-1	330694
sp|P32020|NLTP_MOUSE	THQVSAAPTSSAGDGFK	Phagosome PS-2	249559
sp|P32020|NLTP_MOUSE	THQVSAAPTSSAGDGFK	Phagosome PS-3	251690
sp|P32020|NLTP_MOUSE	THQVSAAPTSSAGDGFK	Phagosome PS-4	228710
sp|P35278|RAB5C_MOUSE	GAQAAIVVYDITNTDTFAR	Phagosome Ig-1	16692068
sp|P35278|RAB5C_MOUSE	GAQAAIVVYDITNTDTFAR	Phagosome Ig-2	13714847
sp|P35278|RAB5C_MOUSE	GAQAAIVVYDITNTDTFAR	Phagosome Ig-3	12486979
sp|P35278|RAB5C_MOUSE	GAQAAIVVYDITNTDTFAR	Phagosome Ig-4	12062368
sp|P35278|RAB5C_MOUSE	GAQAAIVVYDITNTDTFAR	Phagosome LPS-1	16443816
sp|P35278|RAB5C_MOUSE	GAQAAIVVYDITNTDTFAR	Phagosome LPS-2	13056597
sp|P35278|RAB5C_MOUSE	GAQAAIVVYDITNTDTFAR	Phagosome LPS-3	12836199
sp|P35278|RAB5C_MOUSE	GAQAAIVVYDITNTDTFAR	Phagosome LPS-4	13118424
sp|P35278|RAB5C_MOUSE	GAQAAIVVYDITNTDTFAR	Phagosome PS-1	20337052
sp|P35278|RAB5C_MOUSE	GAQAAIVVYDITNTDTFAR	Phagosome PS-2	14460710
sp|P35278|RAB5C_MOUSE	GAQAAIVVYDITNTDTFAR	Phagosome PS-3	11502889
sp|P35278|RAB5C_MOUSE	GAQAAIVVYDITNTDTFAR	Phagosome PS-4	14641371
sp|P35278|RAB5C_MOUSE	GVDLQESNPASR	Phagosome Ig-1	34506072
sp|P35278|RAB5C_MOUSE	GVDLQESNPASR	Phagosome Ig-2	37595724
sp|P35278|RAB5C_MOUSE	GVDLQESNPASR	Phagosome Ig-3	38403132
sp|P35278|RAB5C_MOUSE	GVDLQESNPASR	Phagosome Ig-4	41862672
sp|P35278|RAB5C_MOUSE	GVDLQESNPASR	Phagosome LPS-1	39548876
sp|P35278|RAB5C_MOUSE	GVDLQESNPASR	Phagosome LPS-2	38247568
sp|P35278|RAB5C_MOUSE	GVDLQESNPASR	Phagosome LPS-3	36708556
sp|P35278|RAB5C_MOUSE	GVDLQESNPASR	Phagosome LPS-4	41875892
sp|P35278|RAB5C_MOUSE	GVDLQESNPASR	Phagosome PS-1	52065524
sp|P35278|RAB5C_MOUSE	GVDLQESNPASR	Phagosome PS-2	42632120
sp|P35278|RAB5C_MOUSE	GVDLQESNPASR	Phagosome PS-3	39225188
sp|P35278|RAB5C_MOUSE	GVDLQESNPASR	Phagosome PS-4	50469912
sp|P35278|RAB5C_MOUSE	NEPQNAAGAPGR	Phagosome Ig-1	158954
sp|P35278|RAB5C_MOUSE	NEPQNAAGAPGR	Phagosome Ig-4	121803
sp|P35278|RAB5C_MOUSE	NEPQNAAGAPGR	Phagosome LPS-1	165044
sp|P35278|RAB5C_MOUSE	NEPQNAAGAPGR	Phagosome LPS-4	158861
sp|P35278|RAB5C_MOUSE	NEPQNAAGAPGR	Phagosome PS-4	169149
sp|P35278|RAB5C_MOUSE	QASPNIVIALAGNK	Phagosome Ig-1	27763786
sp|P35278|RAB5C_MOUSE	QASPNIVIALAGNK	Phagosome Ig-2	25508010
sp|P35278|RAB5C_MOUSE	QASPNIVIALAGNK	Phagosome Ig-3	28073280
sp|P35278|RAB5C_MOUSE	QASPNIVIALAGNK	Phagosome Ig-4	25138604
sp|P35278|RAB5C_MOUSE	QASPNIVIALAGNK	Phagosome LPS-1	29736016
sp|P35278|RAB5C_MOUSE	QASPNIVIALAGNK	Phagosome LPS-2	27928736
sp|P35278|RAB5C_MOUSE	QASPNIVIALAGNK	Phagosome LPS-3	26097000
sp|P35278|RAB5C_MOUSE	QASPNIVIALAGNK	Phagosome LPS-4	25325290
sp|P35278|RAB5C_MOUSE	QASPNIVIALAGNK	Phagosome PS-1	39652928
sp|P35278|RAB5C_MOUSE	QASPNIVIALAGNK	Phagosome PS-2	31114172
sp|P35278|RAB5C_MOUSE	QASPNIVIALAGNK	Phagosome PS-3	25818816
sp|P35278|RAB5C_MOUSE	QASPNIVIALAGNK	Phagosome PS-4	28534392
sp|P62748|HPCL1_MOUSE	DCPTGHLTVDEFK	Phagosome Ig-1	1136642		0.303349	0.307777	not in large scale
sp|P62748|HPCL1_MOUSE	DCPTGHLTVDEFK	Phagosome Ig-2	1042791
sp|P62748|HPCL1_MOUSE	DCPTGHLTVDEFK	Phagosome Ig-3	1280691
sp|P62748|HPCL1_MOUSE	DCPTGHLTVDEFK	Phagosome Ig-4	1052539
sp|P62748|HPCL1_MOUSE	DCPTGHLTVDEFK	Phagosome LPS-1	1170998
sp|P62748|HPCL1_MOUSE	DCPTGHLTVDEFK	Phagosome LPS-2	1166358
sp|P62748|HPCL1_MOUSE	DCPTGHLTVDEFK	Phagosome LPS-4	1188049
sp|P62748|HPCL1_MOUSE	DCPTGHLTVDEFK	Phagosome PS-1	304404
sp|P62748|HPCL1_MOUSE	DCPTGHLTVDEFK	Phagosome PS-2	1113809
sp|P62748|HPCL1_MOUSE	DCPTGHLTVDEFK	Phagosome PS-4	1143781
sp|P62748|HPCL1_MOUSE	EHTEFTDHELQEWYK	Phagosome Ig-1	157316		0.000543232	0.000432131	found in large scale
sp|P62748|HPCL1_MOUSE	EHTEFTDHELQEWYK	Phagosome Ig-2	138493
sp|P62748|HPCL1_MOUSE	EHTEFTDHELQEWYK	Phagosome Ig-3	137756
sp|P62748|HPCL1_MOUSE	EHTEFTDHELQEWYK	Phagosome Ig-4	145665
sp|P62748|HPCL1_MOUSE	EHTEFTDHELQEWYK	Phagosome LPS-1	115781
sp|P62748|HPCL1_MOUSE	EHTEFTDHELQEWYK	Phagosome LPS-2	139996
sp|P62748|HPCL1_MOUSE	EHTEFTDHELQEWYK	Phagosome LPS-3	88396
sp|P62748|HPCL1_MOUSE	EHTEFTDHELQEWYK	Phagosome LPS-4	140921
sp|P62748|HPCL1_MOUSE	EHTEFTDHELQEWYK	Phagosome PS-1	608242
sp|P62748|HPCL1_MOUSE	EHTEFTDHELQEWYK	Phagosome PS-2	427510
sp|P62748|HPCL1_MOUSE	EHTEFTDHELQEWYK	Phagosome PS-3	383126
sp|P62748|HPCL1_MOUSE	EHTEFTDHELQEWYK	Phagosome PS-4	468032
sp|P62748|HPCL1_MOUSE	LRPEVLQDLR	Phagosome Ig-1	8838867		0.00177801	0.00195638	found in large scale
sp|P62748|HPCL1_MOUSE	LRPEVLQDLR	Phagosome Ig-2	8573779
sp|P62748|HPCL1_MOUSE	LRPEVLQDLR	Phagosome Ig-3	7446444
sp|P62748|HPCL1_MOUSE	LRPEVLQDLR	Phagosome Ig-4	6491070
sp|P62748|HPCL1_MOUSE	LRPEVLQDLR	Phagosome LPS-1	9544529
sp|P62748|HPCL1_MOUSE	LRPEVLQDLR	Phagosome LPS-2	8822376
sp|P62748|HPCL1_MOUSE	LRPEVLQDLR	Phagosome LPS-3	4989170
sp|P62748|HPCL1_MOUSE	LRPEVLQDLR	Phagosome LPS-4	7319750
sp|P62748|HPCL1_MOUSE	LRPEVLQDLR	Phagosome PS-1	43001016
sp|P62748|HPCL1_MOUSE	LRPEVLQDLR	Phagosome PS-2	28823478
sp|P62748|HPCL1_MOUSE	LRPEVLQDLR	Phagosome PS-4	27610798
sp|P62748|HPCL1_MOUSE	LSLEEFIK	Phagosome Ig-1	6131429		0.000465987	0.000559424	found in large scale
sp|P62748|HPCL1_MOUSE	LSLEEFIK	Phagosome Ig-2	5242532
sp|P62748|HPCL1_MOUSE	LSLEEFIK	Phagosome Ig-3	5407379
sp|P62748|HPCL1_MOUSE	LSLEEFIK	Phagosome Ig-4	4966840
sp|P62748|HPCL1_MOUSE	LSLEEFIK	Phagosome LPS-1	6559986
sp|P62748|HPCL1_MOUSE	LSLEEFIK	Phagosome LPS-2	6229108
sp|P62748|HPCL1_MOUSE	LSLEEFIK	Phagosome LPS-3	5513568
sp|P62748|HPCL1_MOUSE	LSLEEFIK	Phagosome LPS-4	5020158
sp|P62748|HPCL1_MOUSE	LSLEEFIK	Phagosome PS-1	25943452
sp|P62748|HPCL1_MOUSE	LSLEEFIK	Phagosome PS-2	19980960
sp|P62748|HPCL1_MOUSE	LSLEEFIK	Phagosome PS-3	17444594
sp|P62748|HPCL1_MOUSE	LSLEEFIK	Phagosome PS-4	16647600
sp|Q8K4M5|COMD1_MOUSE	HSTQIHSPVAIIELEFGK	Phagosome Ig-1	1837575		0.160314	0.393876	found in large scale
sp|Q8K4M5|COMD1_MOUSE	HSTQIHSPVAIIELEFGK	Phagosome Ig-2	1183737
sp|Q8K4M5|COMD1_MOUSE	HSTQIHSPVAIIELEFGK	Phagosome Ig-3	641510
sp|Q8K4M5|COMD1_MOUSE	HSTQIHSPVAIIELEFGK	Phagosome Ig-4	763665
sp|Q8K4M5|COMD1_MOUSE	HSTQIHSPVAIIELEFGK	Phagosome LPS-1	1990204
sp|Q8K4M5|COMD1_MOUSE	HSTQIHSPVAIIELEFGK	Phagosome LPS-2	1637776
sp|Q8K4M5|COMD1_MOUSE	HSTQIHSPVAIIELEFGK	Phagosome LPS-4	998652
sp|Q8K4M5|COMD1_MOUSE	HSTQIHSPVAIIELEFGK	Phagosome PS-1	4167571
sp|Q8K4M5|COMD1_MOUSE	HSTQIHSPVAIIELEFGK	Phagosome PS-2	1554474
sp|Q8K4M5|COMD1_MOUSE	HSTQIHSPVAIIELEFGK	Phagosome PS-4	1540132
sp|Q8K4M5|COMD1_MOUSE	LSEVEESINR	Phagosome Ig-1	2920464		0.000165334	0.00154816	found in large scale
sp|Q8K4M5|COMD1_MOUSE	LSEVEESINR	Phagosome Ig-2	3114397
sp|Q8K4M5|COMD1_MOUSE	LSEVEESINR	Phagosome Ig-3	2865961
sp|Q8K4M5|COMD1_MOUSE	LSEVEESINR	Phagosome Ig-4	3285584
sp|Q8K4M5|COMD1_MOUSE	LSEVEESINR	Phagosome LPS-1	3796295
sp|Q8K4M5|COMD1_MOUSE	LSEVEESINR	Phagosome LPS-2	3947238
sp|Q8K4M5|COMD1_MOUSE	LSEVEESINR	Phagosome LPS-3	3417980
sp|Q8K4M5|COMD1_MOUSE	LSEVEESINR	Phagosome LPS-4	4006918
sp|Q8K4M5|COMD1_MOUSE	LSEVEESINR	Phagosome PS-1	6279277
sp|Q8K4M5|COMD1_MOUSE	LSEVEESINR	Phagosome PS-2	5247723
sp|Q8K4M5|COMD1_MOUSE	LSEVEESINR	Phagosome PS-3	5216801
sp|Q8K4M5|COMD1_MOUSE	LSEVEESINR	Phagosome PS-4	5100943
sp|Q8K4M5|COMD1_MOUSE	QGGITSEQAAVISK	Phagosome Ig-1	1062330		0.00315778	0.0190933	found in large scale
sp|Q8K4M5|COMD1_MOUSE	QGGITSEQAAVISK	Phagosome Ig-2	1075219
sp|Q8K4M5|COMD1_MOUSE	QGGITSEQAAVISK	Phagosome Ig-3	933409
sp|Q8K4M5|COMD1_MOUSE	QGGITSEQAAVISK	Phagosome Ig-4	892013
sp|Q8K4M5|COMD1_MOUSE	QGGITSEQAAVISK	Phagosome LPS-1	1362414
sp|Q8K4M5|COMD1_MOUSE	QGGITSEQAAVISK	Phagosome LPS-2	1172677
sp|Q8K4M5|COMD1_MOUSE	QGGITSEQAAVISK	Phagosome LPS-3	1077553
sp|Q8K4M5|COMD1_MOUSE	QGGITSEQAAVISK	Phagosome LPS-4	1133951
sp|Q8K4M5|COMD1_MOUSE	QGGITSEQAAVISK	Phagosome PS-1	1998301
sp|Q8K4M5|COMD1_MOUSE	QGGITSEQAAVISK	Phagosome PS-2	1665144
sp|Q8K4M5|COMD1_MOUSE	QGGITSEQAAVISK	Phagosome PS-3	1450269
sp|Q8K4M5|COMD1_MOUSE	QGGITSEQAAVISK	Phagosome PS-4	1452880
sp|Q9UL25|RAB21_HUMAN	FHALGPIYYR	Phagosome Ig-1	10767249
sp|Q9UL25|RAB21_HUMAN	FHALGPIYYR	Phagosome Ig-2	10557055
sp|Q9UL25|RAB21_HUMAN	FHALGPIYYR	Phagosome Ig-3	12030175
sp|Q9UL25|RAB21_HUMAN	FHALGPIYYR	Phagosome Ig-4	9920944
sp|Q9UL25|RAB21_HUMAN	FHALGPIYYR	Phagosome LPS-1	11419364
sp|Q9UL25|RAB21_HUMAN	FHALGPIYYR	Phagosome LPS-2	10343080
sp|Q9UL25|RAB21_HUMAN	FHALGPIYYR	Phagosome LPS-4	9691471
sp|Q9UL25|RAB21_HUMAN	FHALGPIYYR	Phagosome PS-1	15433909
sp|Q9UL25|RAB21_HUMAN	FHALGPIYYR	Phagosome PS-2	10900515
sp|Q9UL25|RAB21_HUMAN	FHALGPIYYR	Phagosome PS-4	10814775
sp|Q9UL25|RAB21_HUMAN	HITTLQASFLTK	Phagosome Ig-1	2420136
sp|Q9UL25|RAB21_HUMAN	HITTLQASFLTK	Phagosome Ig-2	2526394
sp|Q9UL25|RAB21_HUMAN	HITTLQASFLTK	Phagosome Ig-3	2561683
sp|Q9UL25|RAB21_HUMAN	HITTLQASFLTK	Phagosome Ig-4	2510476
sp|Q9UL25|RAB21_HUMAN	HITTLQASFLTK	Phagosome LPS-1	2593627
sp|Q9UL25|RAB21_HUMAN	HITTLQASFLTK	Phagosome LPS-2	2339041
sp|Q9UL25|RAB21_HUMAN	HITTLQASFLTK	Phagosome LPS-4	2150634
sp|Q9UL25|RAB21_HUMAN	HITTLQASFLTK	Phagosome PS-1	3551220
sp|Q9UL25|RAB21_HUMAN	HITTLQASFLTK	Phagosome PS-2	1896794
sp|Q9UL25|RAB21_HUMAN	HITTLQASFLTK	Phagosome PS-4	2958441
sp|Q9UL25|RAB21_HUMAN	HVSIQEAESYAESVGAK	Phagosome Ig-1	8750590
sp|Q9UL25|RAB21_HUMAN	HVSIQEAESYAESVGAK	Phagosome Ig-2	8640677
sp|Q9UL25|RAB21_HUMAN	HVSIQEAESYAESVGAK	Phagosome Ig-3	9515460
sp|Q9UL25|RAB21_HUMAN	HVSIQEAESYAESVGAK	Phagosome Ig-4	7695781
sp|Q9UL25|RAB21_HUMAN	HVSIQEAESYAESVGAK	Phagosome LPS-1	8654076
sp|Q9UL25|RAB21_HUMAN	HVSIQEAESYAESVGAK	Phagosome LPS-2	8350012
sp|Q9UL25|RAB21_HUMAN	HVSIQEAESYAESVGAK	Phagosome LPS-3	7814966
sp|Q9UL25|RAB21_HUMAN	HVSIQEAESYAESVGAK	Phagosome LPS-4	7753103
sp|Q9UL25|RAB21_HUMAN	HVSIQEAESYAESVGAK	Phagosome PS-1	10485515
sp|Q9UL25|RAB21_HUMAN	HVSIQEAESYAESVGAK	Phagosome PS-2	7928264
sp|Q9UL25|RAB21_HUMAN	HVSIQEAESYAESVGAK	Phagosome PS-3	4411353
sp|Q9UL25|RAB21_HUMAN	HVSIQEAESYAESVGAK	Phagosome PS-4	7569905
sp|Q9UL25|RAB21_HUMAN	VNLAIWDTAGQER	Phagosome Ig-1	3531918
sp|Q9UL25|RAB21_HUMAN	VNLAIWDTAGQER	Phagosome Ig-2	3810181
sp|Q9UL25|RAB21_HUMAN	VNLAIWDTAGQER	Phagosome Ig-3	4304265
sp|Q9UL25|RAB21_HUMAN	VNLAIWDTAGQER	Phagosome Ig-4	3470514
sp|Q9UL25|RAB21_HUMAN	VNLAIWDTAGQER	Phagosome LPS-1	3193301
sp|Q9UL25|RAB21_HUMAN	VNLAIWDTAGQER	Phagosome LPS-2	3820020
sp|Q9UL25|RAB21_HUMAN	VNLAIWDTAGQER	Phagosome LPS-3	3295575
sp|Q9UL25|RAB21_HUMAN	VNLAIWDTAGQER	Phagosome LPS-4	3246465
sp|Q9UL25|RAB21_HUMAN	VNLAIWDTAGQER	Phagosome PS-1	4108815
sp|Q9UL25|RAB21_HUMAN	VNLAIWDTAGQER	Phagosome PS-2	4123020
sp|Q9UL25|RAB21_HUMAN	VNLAIWDTAGQER	Phagosome PS-3	2915094
sp|Q9UL25|RAB21_HUMAN	VNLAIWDTAGQER	Phagosome PS-4	3823884
